# Supplementary material for: Online legal driving behavior monitoring for self-driving vehicles
Source: Nat Commun. 2024 Jan 9;15:408. doi: 10.1038/s41467-024-44694-5 (PMC10776857; doi:10.1038/s41467-024-44694-5)
Supplement: Supplementary file 8 — Supplementary Code 1 [file 41467_2024_44694_MOESM8_ESM.zip]

Archive with 545 entries (456 files):
- Supplementary Code/
- Supplementary Code/AD4CHE analysis/
- Supplementary Code/AD4CHE analysis/01 Behavior extraction/
- Supplementary Code/AD4CHE analysis/01 Behavior extraction/DataBUS.mat
- Supplementary Code/AD4CHE analysis/01 Behavior extraction/DataExtract.m
- Supplementary Code/AD4CHE analysis/01 Behavior extraction/I_all.mat
- Supplementary Code/AD4CHE analysis/01 Behavior extraction/demo_all.m
- Supplementary Code/AD4CHE analysis/01 Behavior extraction/readme.txt
- Supplementary Code/AD4CHE analysis/01 Behavior extraction/simresult/
- Supplementary Code/AD4CHE analysis/01 Behavior extraction/simresult/result_1.mat
- Supplementary Code/AD4CHE analysis/01 Behavior extraction/simresult/result_10.mat
- Supplementary Code/AD4CHE analysis/01 Behavior extraction/simresult/result_11.mat
- Supplementary Code/AD4CHE analysis/01 Behavior extraction/simresult/result_12.mat
- Supplementary Code/AD4CHE analysis/01 Behavior extraction/simresult/result_13.mat
- Supplementary Code/AD4CHE analysis/01 Behavior extraction/simresult/result_14.mat
- Supplementary Code/AD4CHE analysis/01 Behavior extraction/simresult/result_15.mat
- Supplementary Code/AD4CHE analysis/01 Behavior extraction/simresult/result_16.mat
- Supplementary Code/AD4CHE analysis/01 Behavior extraction/simresult/result_17.mat
- Supplementary Code/AD4CHE analysis/01 Behavior extraction/simresult/result_18.mat
- Supplementary Code/AD4CHE analysis/01 Behavior extraction/simresult/result_19.mat
- Supplementary Code/AD4CHE analysis/01 Behavior extraction/simresult/result_2.mat
- Supplementary Code/AD4CHE analysis/01 Behavior extraction/simresult/result_20.mat
- Supplementary Code/AD4CHE analysis/01 Behavior extraction/simresult/result_21.mat
- Supplementary Code/AD4CHE analysis/01 Behavior extraction/simresult/result_22.mat
- Supplementary Code/AD4CHE analysis/01 Behavior extraction/simresult/result_23.mat
- Supplementary Code/AD4CHE analysis/01 Behavior extraction/simresult/result_24.mat
- Supplementary Code/AD4CHE analysis/01 Behavior extraction/simresult/result_25.mat
- Supplementary Code/AD4CHE analysis/01 Behavior extraction/simresult/result_26.mat
- Supplementary Code/AD4CHE analysis/01 Behavior extraction/simresult/result_27.mat
- Supplementary Code/AD4CHE analysis/01 Behavior extraction/simresult/result_28.mat
- Supplementary Code/AD4CHE analysis/01 Behavior extraction/simresult/result_29.mat
- Supplementary Code/AD4CHE analysis/01 Behavior extraction/simresult/result_3.mat
- Supplementary Code/AD4CHE analysis/01 Behavior extraction/simresult/result_30.mat
- Supplementary Code/AD4CHE analysis/01 Behavior extraction/simresult/result_31.mat
- Supplementary Code/AD4CHE analysis/01 Behavior extraction/simresult/result_32.mat
- Supplementary Code/AD4CHE analysis/01 Behavior extraction/simresult/result_33.mat
- Supplementary Code/AD4CHE analysis/01 Behavior extraction/simresult/result_34.mat
- Supplementary Code/AD4CHE analysis/01 Behavior extraction/simresult/result_35.mat
- Supplementary Code/AD4CHE analysis/01 Behavior extraction/simresult/result_36.mat
- Supplementary Code/AD4CHE analysis/01 Behavior extraction/simresult/result_37.mat
- Supplementary Code/AD4CHE analysis/01 Behavior extraction/simresult/result_38.mat
- Supplementary Code/AD4CHE analysis/01 Behavior extraction/simresult/result_39.mat
- Supplementary Code/AD4CHE analysis/01 Behavior extraction/simresult/result_4.mat
- Supplementary Code/AD4CHE analysis/01 Behavior extraction/simresult/result_40.mat
- Supplementary Code/AD4CHE analysis/01 Behavior extraction/simresult/result_41.mat
- Supplementary Code/AD4CHE analysis/01 Behavior extraction/simresult/result_42.mat
- Supplementary Code/AD4CHE analysis/01 Behavior extraction/simresult/result_43.mat
- Supplementary Code/AD4CHE analysis/01 Behavior extraction/simresult/result_44.mat
- Supplementary Code/AD4CHE analysis/01 Behavior extraction/simresult/result_45.mat
- Supplementary Code/AD4CHE analysis/01 Behavior extraction/simresult/result_46.mat
- Supplementary Code/AD4CHE analysis/01 Behavior extraction/simresult/result_47.mat
- Supplementary Code/AD4CHE analysis/01 Behavior extraction/simresult/result_48.mat
- Supplementary Code/AD4CHE analysis/01 Behavior extraction/simresult/result_49.mat
- Supplementary Code/AD4CHE analysis/01 Behavior extraction/simresult/result_5.mat
- Supplementary Code/AD4CHE analysis/01 Behavior extraction/simresult/result_50.mat
- Supplementary Code/AD4CHE analysis/01 Behavior extraction/simresult/result_51.mat
- Supplementary Code/AD4CHE analysis/01 Behavior extraction/simresult/result_52.mat
- Supplementary Code/AD4CHE analysis/01 Behavior extraction/simresult/result_53.mat
- Supplementary Code/AD4CHE analysis/01 Behavior extraction/simresult/result_54.mat
- Supplementary Code/AD4CHE analysis/01 Behavior extraction/simresult/result_55.mat
- Supplementary Code/AD4CHE analysis/01 Behavior extraction/simresult/result_56.mat
- Supplementary Code/AD4CHE analysis/01 Behavior extraction/simresult/result_57.mat
- Supplementary Code/AD4CHE analysis/01 Behavior extraction/simresult/result_58.mat
- Supplementary Code/AD4CHE analysis/01 Behavior extraction/simresult/result_59.mat
- Supplementary Code/AD4CHE analysis/01 Behavior extraction/simresult/result_6.mat
- Supplementary Code/AD4CHE analysis/01 Behavior extraction/simresult/result_60.mat
- Supplementary Code/AD4CHE analysis/01 Behavior extraction/simresult/result_61.mat
- Supplementary Code/AD4CHE analysis/01 Behavior extraction/simresult/result_62.mat
- Supplementary Code/AD4CHE analysis/01 Behavior extraction/simresult/result_63.mat
- Supplementary Code/AD4CHE analysis/01 Behavior extraction/simresult/result_64.mat
- Supplementary Code/AD4CHE analysis/01 Behavior extraction/simresult/result_65.mat
- Supplementary Code/AD4CHE analysis/01 Behavior extraction/simresult/result_66.mat
- Supplementary Code/AD4CHE analysis/01 Behavior extraction/simresult/result_67.mat
- Supplementary Code/AD4CHE analysis/01 Behavior extraction/simresult/result_68.mat
- Supplementary Code/AD4CHE analysis/01 Behavior extraction/simresult/result_7.mat
- Supplementary Code/AD4CHE analysis/01 Behavior extraction/simresult/result_8.mat
- Supplementary Code/AD4CHE analysis/01 Behavior extraction/simresult/result_9.mat
- Supplementary Code/AD4CHE analysis/01 Behavior extraction/simresult/simout explain.txt
- Supplementary Code/AD4CHE analysis/01 Behavior extraction/threshold.slx
- Supplementary Code/AD4CHE analysis/02 Analysis of lane change time/
- Supplementary Code/AD4CHE analysis/02 Analysis of lane change time/data_Fig3c_nonzero_TIME_online.mat
- Supplementary Code/AD4CHE analysis/02 Analysis of lane change time/tcl.m
- Supplementary Code/AD4CHE analysis/03 Analysis of TTC/
- Supplementary Code/AD4CHE analysis/03 Analysis of TTC/TTCini.m
- Supplementary Code/AD4CHE analysis/03 Analysis of TTC/TTCini_result.mat
- Supplementary Code/AD4CHE analysis/04 Analysis of dclmin/
- Supplementary Code/AD4CHE analysis/04 Analysis of dclmin/Allcase_Fig5c.m
- Supplementary Code/AD4CHE analysis/04 Analysis of dclmin/AllcaseinFig5c_result.mat
- Supplementary Code/AD4CHE analysis/04 Analysis of dclmin/Distribution_WZ_Fig5b.m
- Supplementary Code/AD4CHE analysis/04 Analysis of dclmin/Distribution_WZ_Fig5b_result.mat
- Supplementary Code/AD4CHE analysis/04 Analysis of dclmin/OptabcO_1.m
- Supplementary Code/AD4CHE analysis/04 Analysis of dclmin/OptabcO_2.m
- Supplementary Code/AD4CHE analysis/04 Analysis of dclmin/OptabcO_3.m
- Supplementary Code/AD4CHE analysis/04 Analysis of dclmin/Optimal Results.xlsx
- Supplementary Code/AD4CHE analysis/04 Analysis of dclmin/RSS/
- Supplementary Code/AD4CHE analysis/04 Analysis of dclmin/RSS/.idea/
- Supplementary Code/AD4CHE analysis/04 Analysis of dclmin/RSS/.idea/.gitignore
- Supplementary Code/AD4CHE analysis/04 Analysis of dclmin/RSS/.idea/RSS.iml
- Supplementary Code/AD4CHE analysis/04 Analysis of dclmin/RSS/.idea/inspectionProfiles/
- Supplementary Code/AD4CHE analysis/04 Analysis of dclmin/RSS/.idea/inspectionProfiles/profiles_settings.xml
- Supplementary Code/AD4CHE analysis/04 Analysis of dclmin/RSS/.idea/misc.xml
- Supplementary Code/AD4CHE analysis/04 Analysis of dclmin/RSS/.idea/modules.xml
- Supplementary Code/AD4CHE analysis/04 Analysis of dclmin/RSS/.idea/workspace.xml
- Supplementary Code/AD4CHE analysis/04 Analysis of dclmin/RSS/RSS_0907.csv
- Supplementary Code/AD4CHE analysis/04 Analysis of dclmin/RSS/__pycache__/
- Supplementary Code/AD4CHE analysis/04 Analysis of dclmin/RSS/__pycache__/attachment.cpython-37.pyc
- Supplementary Code/AD4CHE analysis/04 Analysis of dclmin/RSS/attachment.py
- Supplementary Code/AD4CHE analysis/04 Analysis of dclmin/RSS/gtzero_DIS_start_0907.csv
- Supplementary Code/AD4CHE analysis/04 Analysis of dclmin/RSS/main.py
- Supplementary Code/AD4CHE analysis/04 Analysis of dclmin/distance2curve.m
- Supplementary Code/AD4CHE analysis/04 Analysis of dclmin/filtered_data_distinguish.m
- Supplementary Code/AD4CHE analysis/04 Analysis of dclmin/filtered_data_distinguish_result.mat
- Supplementary Code/AD4CHE analysis/04 Analysis of dclmin/readme.txt
- Supplementary Code/AD4CHE analysis/05 Dataset monitoring/
- Supplementary Code/AD4CHE analysis/05 Dataset monitoring/DataConvert.m
- Supplementary Code/AD4CHE analysis/05 Dataset monitoring/DatasetMonitor.slx
- Supplementary Code/AD4CHE analysis/05 Dataset monitoring/MonitorResult/
- Supplementary Code/AD4CHE analysis/05 Dataset monitoring/MonitorResult/MonitorResult_1.mat
- Supplementary Code/AD4CHE analysis/05 Dataset monitoring/MonitorResult/MonitorResult_10.mat
- Supplementary Code/AD4CHE analysis/05 Dataset monitoring/MonitorResult/MonitorResult_11.mat
- Supplementary Code/AD4CHE analysis/05 Dataset monitoring/MonitorResult/MonitorResult_12.mat
- Supplementary Code/AD4CHE analysis/05 Dataset monitoring/MonitorResult/MonitorResult_13.mat
- Supplementary Code/AD4CHE analysis/05 Dataset monitoring/MonitorResult/MonitorResult_14.mat
- Supplementary Code/AD4CHE analysis/05 Dataset monitoring/MonitorResult/MonitorResult_15.mat
- Supplementary Code/AD4CHE analysis/05 Dataset monitoring/MonitorResult/MonitorResult_16.mat
- Supplementary Code/AD4CHE analysis/05 Dataset monitoring/MonitorResult/MonitorResult_17.mat
- Supplementary Code/AD4CHE analysis/05 Dataset monitoring/MonitorResult/MonitorResult_18.mat
- Supplementary Code/AD4CHE analysis/05 Dataset monitoring/MonitorResult/MonitorResult_19.mat
- Supplementary Code/AD4CHE analysis/05 Dataset monitoring/MonitorResult/MonitorResult_2.mat
- Supplementary Code/AD4CHE analysis/05 Dataset monitoring/MonitorResult/MonitorResult_20.mat
- Supplementary Code/AD4CHE analysis/05 Dataset monitoring/MonitorResult/MonitorResult_21.mat
- Supplementary Code/AD4CHE analysis/05 Dataset monitoring/MonitorResult/MonitorResult_22.mat
- Supplementary Code/AD4CHE analysis/05 Dataset monitoring/MonitorResult/MonitorResult_23.mat
- Supplementary Code/AD4CHE analysis/05 Dataset monitoring/MonitorResult/MonitorResult_24.mat
- Supplementary Code/AD4CHE analysis/05 Dataset monitoring/MonitorResult/MonitorResult_25.mat
- Supplementary Code/AD4CHE analysis/05 Dataset monitoring/MonitorResult/MonitorResult_26.mat
- Supplementary Code/AD4CHE analysis/05 Dataset monitoring/MonitorResult/MonitorResult_27.mat
- Supplementary Code/AD4CHE analysis/05 Dataset monitoring/MonitorResult/MonitorResult_28.mat
- Supplementary Code/AD4CHE analysis/05 Dataset monitoring/MonitorResult/MonitorResult_29.mat
- Supplementary Code/AD4CHE analysis/05 Dataset monitoring/MonitorResult/MonitorResult_3.mat
- Supplementary Code/AD4CHE analysis/05 Dataset monitoring/MonitorResult/MonitorResult_30.mat
- Supplementary Code/AD4CHE analysis/05 Dataset monitoring/MonitorResult/MonitorResult_31.mat
- Supplementary Code/AD4CHE analysis/05 Dataset monitoring/MonitorResult/MonitorResult_32.mat
- Supplementary Code/AD4CHE analysis/05 Dataset monitoring/MonitorResult/MonitorResult_33.mat
- Supplementary Code/AD4CHE analysis/05 Dataset monitoring/MonitorResult/MonitorResult_34.mat
- Supplementary Code/AD4CHE analysis/05 Dataset monitoring/MonitorResult/MonitorResult_35.mat
- Supplementary Code/AD4CHE analysis/05 Dataset monitoring/MonitorResult/MonitorResult_36.mat
- Supplementary Code/AD4CHE analysis/05 Dataset monitoring/MonitorResult/MonitorResult_37.mat
- Supplementary Code/AD4CHE analysis/05 Dataset monitoring/MonitorResult/MonitorResult_38.mat
- Supplementary Code/AD4CHE analysis/05 Dataset monitoring/MonitorResult/MonitorResult_39.mat
- Supplementary Code/AD4CHE analysis/05 Dataset monitoring/MonitorResult/MonitorResult_4.mat
- Supplementary Code/AD4CHE analysis/05 Dataset monitoring/MonitorResult/MonitorResult_40.mat
- Supplementary Code/AD4CHE analysis/05 Dataset monitoring/MonitorResult/MonitorResult_41.mat
- Supplementary Code/AD4CHE analysis/05 Dataset monitoring/MonitorResult/MonitorResult_42.mat
- Supplementary Code/AD4CHE analysis/05 Dataset monitoring/MonitorResult/MonitorResult_43.mat
- Supplementary Code/AD4CHE analysis/05 Dataset monitoring/MonitorResult/MonitorResult_44.mat
- Supplementary Code/AD4CHE analysis/05 Dataset monitoring/MonitorResult/MonitorResult_45.mat
- Supplementary Code/AD4CHE analysis/05 Dataset monitoring/MonitorResult/MonitorResult_46.mat
- Supplementary Code/AD4CHE analysis/05 Dataset monitoring/MonitorResult/MonitorResult_47.mat
- Supplementary Code/AD4CHE analysis/05 Dataset monitoring/MonitorResult/MonitorResult_48.mat
- Supplementary Code/AD4CHE analysis/05 Dataset monitoring/MonitorResult/MonitorResult_49.mat
- Supplementary Code/AD4CHE analysis/05 Dataset monitoring/MonitorResult/MonitorResult_5.mat
- Supplementary Code/AD4CHE analysis/05 Dataset monitoring/MonitorResult/MonitorResult_50.mat
- Supplementary Code/AD4CHE analysis/05 Dataset monitoring/MonitorResult/MonitorResult_51.mat
- Supplementary Code/AD4CHE analysis/05 Dataset monitoring/MonitorResult/MonitorResult_52.mat
- Supplementary Code/AD4CHE analysis/05 Dataset monitoring/MonitorResult/MonitorResult_53.mat
- Supplementary Code/AD4CHE analysis/05 Dataset monitoring/MonitorResult/MonitorResult_54.mat
- Supplementary Code/AD4CHE analysis/05 Dataset monitoring/MonitorResult/MonitorResult_55.mat
- Supplementary Code/AD4CHE analysis/05 Dataset monitoring/MonitorResult/MonitorResult_56.mat
- Supplementary Code/AD4CHE analysis/05 Dataset monitoring/MonitorResult/MonitorResult_57.mat
- Supplementary Code/AD4CHE analysis/05 Dataset monitoring/MonitorResult/MonitorResult_58.mat
- Supplementary Code/AD4CHE analysis/05 Dataset monitoring/MonitorResult/MonitorResult_59.mat
- Supplementary Code/AD4CHE analysis/05 Dataset monitoring/MonitorResult/MonitorResult_6.mat
- Supplementary Code/AD4CHE analysis/05 Dataset monitoring/MonitorResult/MonitorResult_60.mat
- Supplementary Code/AD4CHE analysis/05 Dataset monitoring/MonitorResult/MonitorResult_61.mat
- Supplementary Code/AD4CHE analysis/05 Dataset monitoring/MonitorResult/MonitorResult_62.mat
- Supplementary Code/AD4CHE analysis/05 Dataset monitoring/MonitorResult/MonitorResult_63.mat
- Supplementary Code/AD4CHE analysis/05 Dataset monitoring/MonitorResult/MonitorResult_64.mat
- Supplementary Code/AD4CHE analysis/05 Dataset monitoring/MonitorResult/MonitorResult_65.mat
- Supplementary Code/AD4CHE analysis/05 Dataset monitoring/MonitorResult/MonitorResult_66.mat
- Supplementary Code/AD4CHE analysis/05 Dataset monitoring/MonitorResult/MonitorResult_67.mat
- Supplementary Code/AD4CHE analysis/05 Dataset monitoring/MonitorResult/MonitorResult_68.mat
- Supplementary Code/AD4CHE analysis/05 Dataset monitoring/MonitorResult/MonitorResult_7.mat
- Supplementary Code/AD4CHE analysis/05 Dataset monitoring/MonitorResult/MonitorResult_8.mat
- Supplementary Code/AD4CHE analysis/05 Dataset monitoring/MonitorResult/MonitorResult_9.mat
- Supplementary Code/AD4CHE analysis/05 Dataset monitoring/highwayresultstatistics.m
- Supplementary Code/AD4CHE analysis/05 Dataset monitoring/monitor_all.m
- Supplementary Code/AD4CHE analysis/05 Dataset monitoring/readme.txt
- Supplementary Code/AD4CHE analysis/Initial.m
- Supplementary Code/AD4CHE analysis/readme.txt
- Supplementary Code/AD4CHE analysis/slprj/
- Supplementary Code/AD4CHE analysis/slprj/_jitprj/
- Supplementary Code/AD4CHE analysis/slprj/_jitprj/jitEngineAccessInfo.mat
- Supplementary Code/AD4CHE analysis/slprj/_jitprj/s0tdQacXtVYCoK0BVYflTaH.l
- Supplementary Code/AD4CHE analysis/slprj/_jitprj/s0tdQacXtVYCoK0BVYflTaH.mat
- Supplementary Code/AD4CHE analysis/slprj/_jitprj/s1y5Bh3f8t8F4k8DXb7ThqG.l
- Supplementary Code/AD4CHE analysis/slprj/_jitprj/s1y5Bh3f8t8F4k8DXb7ThqG.mat
- Supplementary Code/AD4CHE analysis/slprj/_jitprj/s4FZGDhwcaV1c6JJjIh73OC.l
- Supplementary Code/AD4CHE analysis/slprj/_jitprj/s4FZGDhwcaV1c6JJjIh73OC.mat
- Supplementary Code/AD4CHE analysis/slprj/_jitprj/s5EsSZmu4R8rjM0Ip1XYR7G.l
- Supplementary Code/AD4CHE analysis/slprj/_jitprj/s5EsSZmu4R8rjM0Ip1XYR7G.mat
- Supplementary Code/AD4CHE analysis/slprj/_jitprj/s8GoaUtxdGyTXWBCbhQ9YRE.l
- Supplementary Code/AD4CHE analysis/slprj/_jitprj/s8GoaUtxdGyTXWBCbhQ9YRE.mat
- Supplementary Code/AD4CHE analysis/slprj/_jitprj/sALzIgG0PI75SzUAo5gl9bE.l
- Supplementary Code/AD4CHE analysis/slprj/_jitprj/sALzIgG0PI75SzUAo5gl9bE.mat
- Supplementary Code/AD4CHE analysis/slprj/_jitprj/sJjwaPnlyfe0O2NbhhoD1WB.l
- Supplementary Code/AD4CHE analysis/slprj/_jitprj/sJjwaPnlyfe0O2NbhhoD1WB.mat
- Supplementary Code/AD4CHE analysis/slprj/_jitprj/sKVvu282eqHBzAUTKtT41rH.l
- Supplementary Code/AD4CHE analysis/slprj/_jitprj/sKVvu282eqHBzAUTKtT41rH.mat
- Supplementary Code/AD4CHE analysis/slprj/_jitprj/sKzJlabpaNgW54cLTrTgDgD.l
- Supplementary Code/AD4CHE analysis/slprj/_jitprj/sKzJlabpaNgW54cLTrTgDgD.mat
- Supplementary Code/AD4CHE analysis/slprj/_jitprj/sMA4ZPnti1YjnLnMXJiQDjD.l
- Supplementary Code/AD4CHE analysis/slprj/_jitprj/sMA4ZPnti1YjnLnMXJiQDjD.mat
- Supplementary Code/AD4CHE analysis/slprj/_jitprj/sR4ZBJt2ADOSKWykfXQvJB.l
- Supplementary Code/AD4CHE analysis/slprj/_jitprj/sR4ZBJt2ADOSKWykfXQvJB.mat
- Supplementary Code/AD4CHE analysis/slprj/_jitprj/sSyOHieeVl6S1dCXqIX6fN.l
- Supplementary Code/AD4CHE analysis/slprj/_jitprj/sSyOHieeVl6S1dCXqIX6fN.mat
- Supplementary Code/AD4CHE analysis/slprj/_jitprj/sVwMagBbHD5KsM6fOaf4OgG.l
- Supplementary Code/AD4CHE analysis/slprj/_jitprj/sVwMagBbHD5KsM6fOaf4OgG.mat
- Supplementary Code/AD4CHE analysis/slprj/_jitprj/sX2DhzloQF8cd223LdUFxOC.l
- Supplementary Code/AD4CHE analysis/slprj/_jitprj/sX2DhzloQF8cd223LdUFxOC.mat
- Supplementary Code/AD4CHE analysis/slprj/_jitprj/sXLKlaRfJbZAsxujYEuoNtF.l
- Supplementary Code/AD4CHE analysis/slprj/_jitprj/sXLKlaRfJbZAsxujYEuoNtF.mat
- Supplementary Code/AD4CHE analysis/slprj/_jitprj/sclcFWX4OIlJdLXpItpRxFG.l
- Supplementary Code/AD4CHE analysis/slprj/_jitprj/sclcFWX4OIlJdLXpItpRxFG.mat
- Supplementary Code/AD4CHE analysis/slprj/_jitprj/sdhHdEBSa7tSZ2SccVJrPbB.l
- Supplementary Code/AD4CHE analysis/slprj/_jitprj/sdhHdEBSa7tSZ2SccVJrPbB.mat
- Supplementary Code/AD4CHE analysis/slprj/_jitprj/sfOQXeUPw8cS8LuaAWkVhv.l
- Supplementary Code/AD4CHE analysis/slprj/_jitprj/sfOQXeUPw8cS8LuaAWkVhv.mat
- Supplementary Code/AD4CHE analysis/slprj/_jitprj/sgTlp3JnxxE89vd4fktwk7B.l
- Supplementary Code/AD4CHE analysis/slprj/_jitprj/sgTlp3JnxxE89vd4fktwk7B.mat
- Supplementary Code/AD4CHE analysis/slprj/_jitprj/slMxcxDNqrMKzDs2UjKN8qG.l
- Supplementary Code/AD4CHE analysis/slprj/_jitprj/slMxcxDNqrMKzDs2UjKN8qG.mat
- Supplementary Code/AD4CHE analysis/slprj/_jitprj/spFZP9JpfHcTBqBUtDIO9JB.l
- Supplementary Code/AD4CHE analysis/slprj/_jitprj/spFZP9JpfHcTBqBUtDIO9JB.mat
- Supplementary Code/AD4CHE analysis/slprj/_sfprj/
- Supplementary Code/AD4CHE analysis/slprj/_sfprj/DatasetMonitor/
- Supplementary Code/AD4CHE analysis/slprj/_sfprj/DatasetMonitor/_self/
- Supplementary Code/AD4CHE analysis/slprj/_sfprj/DatasetMonitor/_self/sfun/
- Supplementary Code/AD4CHE analysis/slprj/_sfprj/DatasetMonitor/_self/sfun/info/
- Supplementary Code/AD4CHE analysis/slprj/_sfprj/DatasetMonitor/_self/sfun/info/binfo.mat
- Supplementary Code/AD4CHE analysis/slprj/_sfprj/DatasetMonitor/amsi_serial.mat
- Supplementary Code/AD4CHE analysis/slprj/_sfprj/EMLReport/
- Supplementary Code/AD4CHE analysis/slprj/_sfprj/EMLReport/emlReportAccessInfo.mat
- Supplementary Code/AD4CHE analysis/slprj/_sfprj/EMLReport/s0tdQacXtVYCoK0BVYflTaH/
- Supplementary Code/AD4CHE analysis/slprj/_sfprj/EMLReport/s0tdQacXtVYCoK0BVYflTaH.mat
- Supplementary Code/AD4CHE analysis/slprj/_sfprj/EMLReport/s1y5Bh3f8t8F4k8DXb7ThqG/
- Supplementary Code/AD4CHE analysis/slprj/_sfprj/EMLReport/s1y5Bh3f8t8F4k8DXb7ThqG.mat
- Supplementary Code/AD4CHE analysis/slprj/_sfprj/EMLReport/s4FZGDhwcaV1c6JJjIh73OC/
- Supplementary Code/AD4CHE analysis/slprj/_sfprj/EMLReport/s4FZGDhwcaV1c6JJjIh73OC.mat
- Supplementary Code/AD4CHE analysis/slprj/_sfprj/EMLReport/s5EsSZmu4R8rjM0Ip1XYR7G/
- Supplementary Code/AD4CHE analysis/slprj/_sfprj/EMLReport/s5EsSZmu4R8rjM0Ip1XYR7G.mat
- Supplementary Code/AD4CHE analysis/slprj/_sfprj/EMLReport/s8GoaUtxdGyTXWBCbhQ9YRE/
- Supplementary Code/AD4CHE analysis/slprj/_sfprj/EMLReport/s8GoaUtxdGyTXWBCbhQ9YRE.mat
- Supplementary Code/AD4CHE analysis/slprj/_sfprj/EMLReport/sALzIgG0PI75SzUAo5gl9bE/
- Supplementary Code/AD4CHE analysis/slprj/_sfprj/EMLReport/sALzIgG0PI75SzUAo5gl9bE.mat
- Supplementary Code/AD4CHE analysis/slprj/_sfprj/EMLReport/sJjwaPnlyfe0O2NbhhoD1WB/
- Supplementary Code/AD4CHE analysis/slprj/_sfprj/EMLReport/sJjwaPnlyfe0O2NbhhoD1WB.mat
- Supplementary Code/AD4CHE analysis/slprj/_sfprj/EMLReport/sKVvu282eqHBzAUTKtT41rH/
- Supplementary Code/AD4CHE analysis/slprj/_sfprj/EMLReport/sKVvu282eqHBzAUTKtT41rH.mat
- Supplementary Code/AD4CHE analysis/slprj/_sfprj/EMLReport/sKzJlabpaNgW54cLTrTgDgD/
- Supplementary Code/AD4CHE analysis/slprj/_sfprj/EMLReport/sKzJlabpaNgW54cLTrTgDgD.mat
- Supplementary Code/AD4CHE analysis/slprj/_sfprj/EMLReport/sMA4ZPnti1YjnLnMXJiQDjD/
- Supplementary Code/AD4CHE analysis/slprj/_sfprj/EMLReport/sMA4ZPnti1YjnLnMXJiQDjD.mat
- Supplementary Code/AD4CHE analysis/slprj/_sfprj/EMLReport/sR4ZBJt2ADOSKWykfXQvJB/
- Supplementary Code/AD4CHE analysis/slprj/_sfprj/EMLReport/sR4ZBJt2ADOSKWykfXQvJB.mat
- Supplementary Code/AD4CHE analysis/slprj/_sfprj/EMLReport/sSyOHieeVl6S1dCXqIX6fN/
- Supplementary Code/AD4CHE analysis/slprj/_sfprj/EMLReport/sSyOHieeVl6S1dCXqIX6fN.mat
- Supplementary Code/AD4CHE analysis/slprj/_sfprj/EMLReport/sVwMagBbHD5KsM6fOaf4OgG/
- Supplementary Code/AD4CHE analysis/slprj/_sfprj/EMLReport/sVwMagBbHD5KsM6fOaf4OgG.mat
- Supplementary Code/AD4CHE analysis/slprj/_sfprj/EMLReport/sX2DhzloQF8cd223LdUFxOC/
- Supplementary Code/AD4CHE analysis/slprj/_sfprj/EMLReport/sX2DhzloQF8cd223LdUFxOC.mat
- Supplementary Code/AD4CHE analysis/slprj/_sfprj/EMLReport/sXLKlaRfJbZAsxujYEuoNtF/
- Supplementary Code/AD4CHE analysis/slprj/_sfprj/EMLReport/sXLKlaRfJbZAsxujYEuoNtF.mat
- Supplementary Code/AD4CHE analysis/slprj/_sfprj/EMLReport/sclcFWX4OIlJdLXpItpRxFG/
- Supplementary Code/AD4CHE analysis/slprj/_sfprj/EMLReport/sclcFWX4OIlJdLXpItpRxFG.mat
- Supplementary Code/AD4CHE analysis/slprj/_sfprj/EMLReport/sdhHdEBSa7tSZ2SccVJrPbB/
- Supplementary Code/AD4CHE analysis/slprj/_sfprj/EMLReport/sdhHdEBSa7tSZ2SccVJrPbB.mat
- Supplementary Code/AD4CHE analysis/slprj/_sfprj/EMLReport/sfOQXeUPw8cS8LuaAWkVhv/
- Supplementary Code/AD4CHE analysis/slprj/_sfprj/EMLReport/sfOQXeUPw8cS8LuaAWkVhv.mat
- Supplementary Code/AD4CHE analysis/slprj/_sfprj/EMLReport/sgTlp3JnxxE89vd4fktwk7B/
- Supplementary Code/AD4CHE analysis/slprj/_sfprj/EMLReport/sgTlp3JnxxE89vd4fktwk7B.mat
- Supplementary Code/AD4CHE analysis/slprj/_sfprj/EMLReport/slMxcxDNqrMKzDs2UjKN8qG/
- Supplementary Code/AD4CHE analysis/slprj/_sfprj/EMLReport/slMxcxDNqrMKzDs2UjKN8qG.mat
- Supplementary Code/AD4CHE analysis/slprj/_sfprj/EMLReport/spFZP9JpfHcTBqBUtDIO9JB/
- Supplementary Code/AD4CHE analysis/slprj/_sfprj/EMLReport/spFZP9JpfHcTBqBUtDIO9JB.mat
- Supplementary Code/AD4CHE analysis/slprj/_sfprj/precompile/
- Supplementary Code/AD4CHE analysis/slprj/_sfprj/precompile/2Au5FleroacvBJjR1nqboH.mat
- Supplementary Code/AD4CHE analysis/slprj/_sfprj/precompile/3Gv0g9dqlz5RaQ4Rkd1KmC.mat
- Supplementary Code/AD4CHE analysis/slprj/_sfprj/precompile/6vLg1B3pHy6CmgQqqA0xTB.mat
- Supplementary Code/AD4CHE analysis/slprj/_sfprj/precompile/CUoP7rL6vv10qtYlIMa7mH.mat
- Supplementary Code/AD4CHE analysis/slprj/_sfprj/precompile/G0CWwWs19dFEsC3M8tkto.mat
- Supplementary Code/AD4CHE analysis/slprj/_sfprj/precompile/IWz8ggf1dnRzthEZ2Km8JE.mat
- Supplementary Code/AD4CHE analysis/slprj/_sfprj/precompile/Ij8AOBMEVoFkwAR9r3duDE.mat
- Supplementary Code/AD4CHE analysis/slprj/_sfprj/precompile/JNL29ko2Fm9XFPTugJ15x.mat
- Supplementary Code/AD4CHE analysis/slprj/_sfprj/precompile/JytPNyH52HSkjgIgTbcfLD.mat
- Supplementary Code/AD4CHE analysis/slprj/_sfprj/precompile/L5qCcGQi3woCZHx7VMUFDB.mat
- Supplementary Code/AD4CHE analysis/slprj/_sfprj/precompile/Osyt608FKm2KDknKDLCp5E.mat
- Supplementary Code/AD4CHE analysis/slprj/_sfprj/precompile/PP0BMvlK9zvsseAMKvnHrF.mat
- Supplementary Code/AD4CHE analysis/slprj/_sfprj/precompile/RLa5olyVqUDO0atlcuNSwC.mat
[truncated: 245 more entries]
