# Supplementary material for: Online legal driving behavior monitoring for self-driving vehicles
Source: Nat Commun. 2024 Jan 9;15:408. doi: 10.1038/s41467-024-44694-5 (PMC10776857; doi:10.1038/s41467-024-44694-5)
Supplement: Supplementary file 8 — Supplementary Code 1 [file 41467_2024_44694_MOESM8_ESM.zip › Supplementary Code/AD4CHE analysis/01 Behavior extraction/readme.txt]

The main code is "demo_all.m"

The "demo_all.m" extract non-congested segments from each dataset and analyze all relevant lane change behavior data.

All the results are saved in "simresult" folder. In "simresult" folder, the "simout explain.txt" records the explains of "result_xx.mat".
