# Supplementary material for: Online legal driving behavior monitoring for self-driving vehicles
Source: Nat Commun. 2024 Jan 9;15:408. doi: 10.1038/s41467-024-44694-5 (PMC10776857; doi:10.1038/s41467-024-44694-5)
Supplement: Supplementary file 8 — Supplementary Code 1 [file 41467_2024_44694_MOESM8_ESM.zip › Supplementary Code/AD4CHE analysis/01 Behavior extraction/simresult/simout explain.txt]

1. Offset from the center of the lane by more than 0.375m (0 less than 0.375m, 1 to the left, 2 to the right)
2. Intersection with lane lines (0 for no intersection, 1 for left lane line, 2 for right lane line).
3. Time to Collision (TTC) with the leading vehicle during a left lane change when intersecting with the left lane line.
4. TTC with the left rear vehicle during a left lane change when intersecting with the left lane line.
5. Distance to the left rear vehicle during a left lane change when intersecting with the left lane line.
6. TTC with the leading vehicle during a right lane change when intersecting with the right lane line.
7. TTC with the right rear vehicle during a right lane change when intersecting with the right lane line.
8. Distance to the right rear vehicle during a right lane change when intersecting with the right lane line.
9. X-coordinate of the ego vehicle in the dataset.
10. Y-coordinate of the ego vehicle in the dataset.
11. Ego vehicle's longitudinal velocity (positive for rightward movement, negative for leftward movement).
12. Ego vehicle's lateral velocity.
13. Length of the ego vehicle.
14. Width of the ego vehicle.
15. Lane ID of the ego vehicle.
16. Relative longitudinal distance (in ego vehicle coordinates) to the leading vehicle.
17. Relative lateral distance (in ego vehicle coordinates) to the leading vehicle.
18. Absolute longitudinal velocity (in ego vehicle coordinates) of the leading vehicle.
19. Absolute lateral velocity (in ego vehicle coordinates) of the leading vehicle.
20. Length of the leading vehicle.
21. Width of the leading vehicle.
22. Relative longitudinal distance (in ego vehicle coordinates) to the left rear vehicle.
23. Relative lateral distance (in ego vehicle coordinates) to the left rear vehicle.
24. Absolute longitudinal velocity (in ego vehicle coordinates) of the left rear vehicle.
25. Absolute lateral velocity (in ego vehicle coordinates) of the left rear vehicle.
26. Length of the left rear vehicle.
27. Width of the left rear vehicle.
28. Relative longitudinal distance (in ego vehicle coordinates) to the right rear vehicle.
29. Relative lateral distance (in ego vehicle coordinates) to the right rear vehicle.
30. Absolute longitudinal velocity (in ego vehicle coordinates) of the right rear vehicle.
31. Absolute lateral velocity (in ego vehicle coordinates) of the right rear vehicle.
32. Length of the right rear vehicle.
33. Width of the right rear vehicle.
34. Relative longitudinal distance (in ego vehicle coordinates) to the rear vehicle.
35. Relative lateral distance (in ego vehicle coordinates) to the rear vehicle.
36. Absolute longitudinal velocity (in ego vehicle coordinates) of the rear vehicle.
37. Absolute lateral velocity (in ego vehicle coordinates) of the rear vehicle.
38. Length of the rear vehicle.
39. Width of the rear vehicle.
