# Supplementary material for: Online legal driving behavior monitoring for self-driving vehicles
Source: Nat Commun. 2024 Jan 9;15:408. doi: 10.1038/s41467-024-44694-5 (PMC10776857; doi:10.1038/s41467-024-44694-5)
Supplement: Supplementary file 8 — Supplementary Code 1 [file 41467_2024_44694_MOESM8_ESM.zip › Supplementary Code/AD4CHE analysis/03 Analysis of TTC/TTCini.m]

clear
load('I_all.mat')
for i = 1:68 % 读取数据集片段
    dataset_id = sprintf('%02d',i);
    resultname = ['01 Behavior extraction/simresult/result_',num2str(i),'.mat'];
    if exist(resultname,'file')~=0
        load(resultname); % 读取仿真结果
        for j = 1:size(simout,2) % 读取片段中的换道车辆
            if ~isempty(simout(j).SimulationMetadata)
                Time_change = simout(j).res.Data(:,2);
                if Time_change(1) == 0  % 确保车辆开始帧未偏离车道中心0.375m
                    %Time_online = [0, 1, 1, 2, 2, 0, 1, 1, 1, 2, 2, 2, 1, 0, 1, 1, 2, 2, 2];
                    % 初始化计数器和最大长度
                    current_length = 0;
                    max_length = 0;
                    start_index = 1;
                    end_index = 0;
                    max_start_index = 0;
                    max_end_index = 0;
                    % 遍历向量并计算最长连续非零片段的长度
                    for k = 1:length(Time_change)
                        if Time_change(k) ~= 0
                            current_length = current_length + 1;
                            if k == 1 || Time_change(k-1) == 0
                                start_index = k;
                            end
                        else
                            end_index = k-1;
                            if current_length > max_length && Time_change(start_index) ~= Time_change(end_index)
                                max_length = current_length;
                                max_start_index = start_index;
                                max_end_index = end_index;
                            end
                            current_length = 0;
                        end
                    end
                    
                    % 处理向量末尾的情况
%                     if current_length > max_length
%                         max_length = current_length;
%                         max_start_index = start_index;
%                         max_end_index = length(Time_change);
%                     end
                    %————————————————————————%
                    if max_start_index ~= 0
                        TTC_start(i,j) = simout(j).res.Data(max_start_index,3) + simout(j).res.Data(max_start_index,6);
                        lanechangetime(i,j) = max_length/30;
%                         if TTC_start(i,j)==0 && lanechangetime(i,j)~=0
%                             disp(i)
%                             disp(j)
%                         end
                    end
                end
            end
        end
    end
end
TTC = TTC_start(TTC_start>0 & TTC_start<20);
LCt = lanechangetime(TTC_start>0 & TTC_start<20);
y = LCt./TTC;
