# Supplementary material for: Online legal driving behavior monitoring for self-driving vehicles
Source: Nat Commun. 2024 Jan 9;15:408. doi: 10.1038/s41467-024-44694-5 (PMC10776857; doi:10.1038/s41467-024-44694-5)
Supplement: Supplementary file 8 — Supplementary Code 1 [file 41467_2024_44694_MOESM8_ESM.zip › Supplementary Code/AD4CHE analysis/04 Analysis of dclmin/Allcase_Fig5c.m]

%% 开始换道时与后车的距离
clear
load('I_all.mat')
% 获取当前脚本所在的文件夹路径
currentScriptPath = fileparts(mfilename('fullpath'));
% 相对路径
DatasetPath = fullfile([currentScriptPath(1:end-43) ' Data'], 'AD4CHEdataset');
dataset_scene_1 = [18:35, 37, 39:44, 46, 47, 48, 51, 65:68];
dataset_scene_2 = [1, 2, 3, 4, 5, 6, 7, 8];
dataset_scene_3 = [11, 12, 13, 15, 16]; % 减速路段
dataset_scene_4 = [36, 38, 45, 49, 50, 52, 53, 54, 55, 56, 57, 58];
dataset_scene_5 = [9 10 14 17];
dataset_scene_6 = [59, 61, 63]; % 下半区
dataset_scene_7 = [62, 64]; % 下半区
dataset_scene_8 = [60]; % 下半区

Tgt_want_overtake = zeros(68,712);
Tgt_want_change = zeros(68,712);
Tgt_in_declane = zeros(68,712);
Tgt_in_spclane = zeros(68,712);
Others = zeros(68,712);
for i = 1:68 % 读取数据集片段
    dataset_id = sprintf('%02d',i);
    resultname = ['01 Behavior extraction/simresult/result_',num2str(i),'.mat'];
    if exist(resultname,'file')~=0
        load(resultname); % 读取仿真结果
        filename = [DatasetPath '\AD4CHE_Data_V1.0\DJI_00' dataset_id '\' dataset_id '_tracks.csv'];
        Data = readtable(filename);  % 读取数据集
        mapname = [DatasetPath '\AD4CHE_Map_Laneline\' dataset_id '.mat'];
        load(mapname)
        for j = 1:size(simout,2) % 读取片段中的换道车辆
            if isempty(simout(j).SimulationMetadata)
                continue
            end
            Time_change = simout(j).res.Data(:,2);
            if Time_change(1) ~= 0  % 确保车辆开始帧未与车道线重叠
                continue
            end
            %-------确定换道过程帧（包括起始帧和结束帧）------------%
            %Time_online = [0, 1, 1, 2, 2, 0, 1, 1, 1, 2, 2, 2, 1, 0, 1, 1, 2, 2, 2];
            % 初始化计数器和最大长度
            current_length = 0;
            max_length = 0;
            start_index = 1;
            end_index = 0;
            max_start_index = 0;
            max_end_index = 0;
            % 遍历向量并计算最长连续非零片段的长度
            for k = 1:length(Time_change)
                if Time_change(k) ~= 0
                    current_length = current_length + 1;
                    if k == 1 || Time_change(k-1) == 0
                        start_index = k;
                    end
                else
                    end_index = k-1;
                    if current_length > max_length && Time_change(start_index) ~= Time_change(end_index)
                        max_length = current_length;
                        max_start_index = start_index;
                        max_end_index = end_index;
                    end
                    current_length = 0;
                end
            end
            
            % 处理向量末尾的情况
            if current_length > max_length
                max_length = current_length;
                max_start_index = start_index;
                max_end_index = length(Time_change);
            end
            %———————————读取数据—————————————%
            if max_start_index == 0
                continue
            end
            Datasetid(i,j) = i;  %第i个数据集，第j辆车
            EgoID = I_all(i,j);  % 自车ID
            EGOID(i,j) = EgoID;
            frame_ego = sort(Data.frame(Data.id==EgoID)); % 获取对应的自车ID所在的帧
            frame_start = frame_ego(max_start_index);% 起始帧
            frame_end = frame_ego(max_end_index); % 终止帧
            FRAME_START(i,j) = frame_start;
            FRAME_END(i,j) = frame_end;
            
            % 确定目标后车ID
            TgtID=0;
            if Time_change(max_start_index) == 2 % 向右偏移
                TgtID = Data.rightFollowingId(Data.id==EgoID & Data.frame==frame_start);
            else
                TgtID = Data.leftFollowingId(Data.id==EgoID & Data.frame==frame_start);
            end
            %自车完成换道后的后车ID（应与开始换道时的目标后车ID一致）
            TgtID_end = Data.followingId(Data.id==EgoID & Data.frame==frame_end);
            TgtlaneID = Data.laneId(Data.id==TgtID); % 后车整个过程中的车道ID
            
                
            if TgtID ~= 0 
                
                if TgtID ~= TgtID_end% 存在后车但不始终为后车
                    diffx = Data.x(Data.id==EgoID & (Data.frame==frame_start | Data.frame==frame_end)) - Data.x(Data.id==TgtID & (Data.frame==frame_start | Data.frame==frame_end));
                    if diffx(1) * diffx(2) < 0 || length(Data.x(Data.id==TgtID & (Data.frame==frame_start | Data.frame==frame_end)))==1
                        Tgt_want_overtake(i,j) = 1;
                    elseif Data.laneId(Data.id==TgtID & Data.frame==frame_start) ~= TgtlaneID(end)
                        Tgt_want_change(i,j) = 1;
                    else
                        Others(i,j) = 1; %后车不光被自车citin，还被其他车cutin
                    end
                end
                TGTID(i,j) = TgtID;
                frame_tgt = Data.frame(Data.id==TgtID); % 获取对应的TgtID所在的帧
                
                % 剔除最终驶入减速车道的目标后车
                if ismember(i,[1:8 18:35 37 39:44 46:48 51 65:68]) && TgtlaneID(end) == max(RoadID(RoadID < 15)) %length(unique(TgtlaneID))~=1
                    Tgt_in_declane(i,j) = 1;
                end
                
                if Data.laneId(Data.id==TgtID & Data.frame==frame_start) ~= TgtlaneID(end)
                    Tgt_want_change(i,j) = 1;
                end
                
                if ismember(i,dataset_scene_3)
                     Tgt_in_spclane(i,j) = 1;
                end

                Tgtlaneid = Data.laneId(Data.id==TgtID & Data.frame==frame_start); % 自车开始换道时的目标车道ID
                laneindex = find(RoadID == Tgtlaneid);
%                 roadwidth = Y2(laneindex,1920) - Y1(laneindex,1920); %车道宽度
                % 获取车道中心线
                lanelineref = [X(laneindex,:)',(Y1(laneindex,:)'+Y2(laneindex,:)')/2];
                
                x_ego_change = Data.x(Data.id==EgoID & Data.frame>=frame_start & Data.frame<=frame_end);
                y_ego_change = Data.y(Data.id==EgoID & Data.frame>=frame_start & Data.frame<=frame_end);
                x_tgt_change = Data.x(Data.id==TgtID & Data.frame>=frame_start & Data.frame<=frame_end);
                y_tgt_change = Data.y(Data.id==TgtID & Data.frame>=frame_start & Data.frame<=frame_end);
                p_tgt_change = [x_tgt_change,y_tgt_change];
                % 计算他车在换道过程中与车道中心线的距离
                [nearpoint,distance,~] = distance2curve(lanelineref,p_tgt_change,'linear');
                distance = distance .* sign(y_tgt_change-nearpoint(:,2));  %%分清楚距离方向
                Diffytgt(i,j) = max(distance) - min(distance);
                y2center_tgt(i,j) = max(distance).*(abs(max(distance))>=abs(min(distance)))+min(distance).*(abs(max(distance))<abs(min(distance)));
                y2center_tgt1(i,j) = distance(1);
                y2center_tgt2(i,j) = distance(end);
                close2ego(i,j) = sign(y_ego_change(1) - y_tgt_change(1)) * (distance(end) - distance(1));
                if i>58 && i<65 %向右行驶路段
                    start_in_edge(i,j) = (distance(1)>-0.56 & distance(1)<0.53);
                    overedge(i,j) = sum(distance(end) < -0.56 | distance(end) > 0.53);
                else
                    start_in_edge(i,j) = (distance(1)>-0.58 & distance(1)<0.37);
                    overedge(i,j) = sum(distance(end) < -0.58 | distance(end) > 0.37);
                end

                % 两车在换道过程中的平均速度
                average_vx_ego(i,j) = abs(mean(Data.xVelocity(Data.id==EgoID & Data.frame>=frame_start & Data.frame<=frame_end)));
                average_vx_tgt(i,j) = abs(mean(Data.xVelocity(Data.id==TgtID & Data.frame>=frame_start & Data.frame<=frame_end)));
                % 后车在自车偏移阶段前和阶段后的平均速度和最小加速度
                vx_tgt_beforechange = abs(Data.xVelocity(Data.id==TgtID & Data.frame<=frame_start & Data.frame>=frame_tgt(1)));
                vx_tgt_change = abs(Data.xVelocity(Data.id==TgtID & Data.frame>=frame_start & Data.frame<=frame_end));
                vx_tgt_start(i,j) = vx_tgt_change(1);
                vx_tgt_min(i,j) = min(vx_tgt_change);
                sign_vxtgt = Data.xVelocity(Data.id==TgtID & Data.frame==frame_start);
                min_acc_beforechange(i,j) = min(Data.xAcceleration(Data.id==TgtID & Data.frame<=frame_start & Data.frame>=frame_tgt(1)) * sign(sign_vxtgt));
                min_acc_change(i,j) = min(Data.xAcceleration(Data.id==TgtID & Data.frame>=frame_start & Data.frame<=frame_end)* sign(sign_vxtgt));
                
                % 换道开始时与后车的距离以及横向偏差
                l_ego = Data.width(Data.id==EgoID & Data.frame==frame_start);
                w_ego = Data.height(Data.id==EgoID & Data.frame==frame_start);
                l_tgt = Data.width(Data.id==TgtID & Data.frame==frame_start);
                w_tgt = Data.height(Data.id==TgtID & Data.frame==frame_start);
                DIS_start(i,j) = abs(x_ego_change(1) - x_tgt_change(1)) - (l_ego + l_tgt)/2;
                Dis_y(i,j) = abs(y_ego_change(1) - y_tgt_change(1)) - (w_ego + w_tgt)/2;
            end
        end
    end
end

%% 换道距离数据统计
gtzero_DIS_start(:,1) = Datasetid(DIS_start ~= 0); % 数据集ID
gtzero_DIS_start(:,2) = EGOID(DIS_start ~= 0); % 自车ID
gtzero_DIS_start(:,3) = TGTID(DIS_start ~= 0); % 目标车道后车ID
gtzero_DIS_start(:,4) = FRAME_START(DIS_start ~= 0); % 自车开始与车道线相交的起始帧
gtzero_DIS_start(:,5) = FRAME_END(DIS_start ~= 0); % 换道结束帧
gtzero_DIS_start(:,6) = DIS_start(DIS_start ~= 0); % 起始帧时与目标车道后车的距离
gtzero_DIS_start(:,7) = average_vx_ego(DIS_start ~= 0); % 换道过程自车的平均速度
gtzero_DIS_start(:,8) = average_vx_tgt(DIS_start ~= 0); % 换道过程目标车的平均速度
gtzero_DIS_start(:,9) = Tgt_want_overtake(DIS_start ~= 0); % 后车超越自车
gtzero_DIS_start(:,10) = Tgt_want_change(DIS_start ~= 0); % 后车换道
gtzero_DIS_start(:,11) = min_acc_beforechange(DIS_start ~= 0); % 后车在自车偏移阶段前的最小加速度
gtzero_DIS_start(:,12) = min_acc_change(DIS_start ~= 0); % 后车在自车偏移阶段的最小加速度
gtzero_DIS_start(:,13) = Dis_y(DIS_start ~= 0); % 换道开始时后车相对自车横向距离
gtzero_DIS_start(:,14) = Diffytgt(DIS_start ~= 0); % 换道过程中后车的最大横向偏移
gtzero_DIS_start(:,15) = y2center_tgt(DIS_start ~= 0); % 换道过程中后车相对车道中心的最大横向偏移
gtzero_DIS_start(:,16) = Tgt_in_declane(DIS_start ~= 0); % 目标车在减速车道
gtzero_DIS_start(:,17) = Tgt_in_spclane(DIS_start ~= 0); % 目标车在减速路段
gtzero_DIS_start(:,18) = start_in_edge(DIS_start ~= 0); % 初始在游荡边界内
gtzero_DIS_start(:,19) = overedge(DIS_start ~= 0); % 结束时中离开游荡边界
gtzero_DIS_start(:,20) = close2ego(DIS_start ~= 0); % 后车在靠近自车
gtzero_DIS_start(:,21) = Others(DIS_start ~= 0); % 后车在靠近自车
