# Supplementary material for: Online legal driving behavior monitoring for self-driving vehicles
Source: Nat Commun. 2024 Jan 9;15:408. doi: 10.1038/s41467-024-44694-5 (PMC10776857; doi:10.1038/s41467-024-44694-5)
Supplement: Supplementary file 8 — Supplementary Code 1 [file 41467_2024_44694_MOESM8_ESM.zip › Supplementary Code/AD4CHE analysis/04 Analysis of dclmin/Distribution_WZ_Fig5b.m]

%% 开始换道时与后车的距离
clear
load('I_all.mat')
% 获取当前脚本所在的文件夹路径
currentScriptPath = fileparts(mfilename('fullpath'));
% 相对路径
DatasetPath = fullfile([currentScriptPath(1:end-43) ' Data'], 'AD4CHEdataset');
DISTANCE = [];
dataset_scene_1 = [18:35, 37, 39:44, 46, 47, 48, 51, 65:68];
dataset_scene_2 = [1, 2, 3, 4, 5, 6, 7, 8];
dataset_scene_3 = [11, 12, 13, 15, 16]; % 减速路段
dataset_scene_4 = [36, 38, 45, 49, 50, 52, 53, 54, 55, 56, 57, 58];
dataset_scene_5 = [9 10 14 17];
dataset_scene_6 = [59, 61, 63]; % 下半区
dataset_scene_7 = [62, 64]; % 下半区
dataset_scene_8 = [60]; % 下半区
for i = [1:58, 65:68] % 读取数据集片段
    tic
    fprintf('Current dataset: %d\n',i)
    dataset_id = sprintf('%02d',i);
    filename = [DatasetPath '\AD4CHE_Data_V1.0\DJI_00' dataset_id '\' dataset_id '_tracks.csv'];
    Data = readtable(filename);  % 读取数据集
    mapname = [DatasetPath '\AD4CHE_Map_Laneline\' dataset_id '.mat'];
    load(mapname)
    toc
    for j = 1:size(I_all,2) % 读取片段中的换道车辆
        if I_all(i,j) == 0
            continue
        end
        EgoID = I_all(i,j);  % 自车ID
        frame_ego = Data.frame(Data.id==EgoID); % 获取对应的自车ID所在的帧
        Egolaneid = unique(Data.laneId(Data.id==EgoID));
        if length(Egolaneid) > 1
            continue
        end
        distance = [];
        if Egolaneid > 2 && Egolaneid < max(RoadID(RoadID < 15))-1
            laneindex = find(RoadID == Egolaneid);
%             roadwidth = Y2(laneindex,1920) - Y1(laneindex,1920); %车道宽度
            LaneY1 = [X(laneindex,:)',Y1(laneindex,:)'];
            LaneY2 = [X(laneindex,:)',Y2(laneindex,:)'];
            lanelineref = [X(laneindex,:)',(Y1(laneindex,:)'+Y2(laneindex,:)')/2];
            x_ego = Data.x(Data.id==EgoID);
            y_ego = Data.y(Data.id==EgoID);
            p_ego = [x_ego,y_ego];
            w_ego = Data.height(Data.id==EgoID);
            w_ego = w_ego(1);
            % 计算自车在换道过程中与车道线的距离
            [~,distance2Y1,~] = distance2curve(LaneY1,p_ego,'linear');
            [~,distance2Y2,~] = distance2curve(LaneY2,p_ego,'linear');
            if any(distance2Y1 - w_ego/2 < 0) || any(distance2Y2 - w_ego/2 < 0)
                continue
            end
            % 计算自车在换道过程中与车道中心线的距离
            [nearpoint,distance,~] = distance2curve(lanelineref,p_ego,'linear');
            delta_y = y_ego - nearpoint(:,2);
            distance = distance .* sign(delta_y);
        end
        DISTANCE = [DISTANCE;distance];
    end
end
