# Supplementary material for: Online legal driving behavior monitoring for self-driving vehicles
Source: Nat Commun. 2024 Jan 9;15:408. doi: 10.1038/s41467-024-44694-5 (PMC10776857; doi:10.1038/s41467-024-44694-5)
Supplement: Supplementary file 8 — Supplementary Code 1 [file 41467_2024_44694_MOESM8_ESM.zip › Supplementary Code/AD4CHE analysis/04 Analysis of dclmin/OptabcO_2.m]

close all
clear
%% Weight J1
load('filtered_data_distinguish_result.mat')
% normal_deltav=filtered_data(:,7)-filtered_data(:,8);
% normal_dis=filtered_data(:,6);
% flag1 = normal_dis < 60 ;
% flag2 = normal_deltav > -4 & normal_deltav < 8;
% normal_deltav = normal_deltav(flag1 & flag2);
% normal_dis = normal_dis(flag1 & flag2);
% 
% filtered_data_unnormal = [filtered_data2; filtered_data4];
% unnormal_deltav=filtered_data_unnormal(:,7)-filtered_data_unnormal(:,8);
% unnormal_dis=filtered_data_unnormal(:,6);
% flag1 = unnormal_dis < 60 ;
% flag2 = unnormal_deltav > -4 & unnormal_deltav < 8;
% flag3 = unnormal_dis + 3.75 * unnormal_deltav < 37.5;
% unnormal_deltav = unnormal_deltav(flag1 & flag2 & flag3);
% unnormal_dis = unnormal_dis(flag1 & flag2 & flag3);

%filtered_data = [filtered_data_normal_RSS2;filtered_data_normal_RSS3];
filtered_data = filtered_data_normal;
normal_deltav=filtered_data(:,7)-filtered_data(:,8);
normal_dis=filtered_data(:,6);
flag1 = normal_dis < 50 ;
flag2 = normal_deltav > -6 & normal_deltav < 10;
normal_deltav = normal_deltav(flag1 & flag2);
normal_dis = normal_dis(flag1 & flag2);

filtered_data_unnormal = [filtered_data_obstruct_v;filtered_data_obstruct_y];
unnormal_deltav=filtered_data_unnormal(:,7)-filtered_data_unnormal(:,8);
unnormal_dis=filtered_data_unnormal(:,6);
flag1 = unnormal_dis < 50 ;
flag2 = unnormal_deltav > -6 & unnormal_deltav < 10;
unnormal_deltav = unnormal_deltav(flag1 & flag2);
unnormal_dis = unnormal_dis(flag1 & flag2);

%%
tic
FPrate = 0.24;
G=100;                           %代数
size=1000;                          %种群大小
codel=20;                         %编码长度
Num=3;                            %变量个数
MIN_MAX=[1 200;-3 -0.5; -10 10];     %变量区间 
Bin=round(rand(size,Num*codel));    %每一代所有个体的编码
% Bin=zeros(size,Num*codel);
Bsji=zeros(size,1);               %每一代所有个体的目标值
fi=zeros(size,1);
IDX=zeros(size,Num);             %每一代所有个体的实际取值
TempE=zeros(size,Num*codel);      %子代编码
bb=zeros(1,codel);                %二进制码转实际值矩阵
kkk=zeros(G,Num);                 %每一代最优实际值
BB=zeros(1,G);                    %每一代最优目标值
ab=zeros(Num*codel,Num);          %二进制码转实际值矩阵
Ga=tril(ones(size,size));         %
pm=0.05/codel/Num;                %变异概率
pc=0.8;                           %交叉概率
for i=1:1:codel                   %二进制码转实际值矩阵初值
    bb(i)=2^(i-1);
end
sum_bb=sum(bb);
for i=1:Num                      %二进制码转实际值矩阵初值
    ab(1+(i-1)*codel:i*codel,i)=bb;
end
OptX=(-6:0.1:10);
% flag11=normal_deltav>10; %踢出大于10的数据
% normal_deltav(flag11)=[];
% normal_dis(flag11)=[];

%%
tic
for kg=1:1:G
    disp(kg);%打印代数
    % Bin(:,1)=Gray(:,1);
    % for i =2:length(Gray)
    %     Bin(:,i)=xor(Bin(:,i-1),Gray(:,i));   %格雷码转二进制
    % end
    IDX=bsxfun(@plus,bsxfun(@times,((MIN_MAX(:,2)-MIN_MAX(:,1))/sum_bb)',(Bin*ab)),MIN_MAX(:,1)');%转实际值
    for idx=1:size
%         OptY=IDX(idx,1)*(x+IDX(idx,2)).^(-1)+IDX(idx,3); %Y坐标

        %OptY=IDX(idx,1)*exp(-OptX.*IDX(idx,2)) +IDX(idx,3); %Y坐标
        OptY=IDX(idx,1) * (OptX+6) .^ IDX(idx,2) +IDX(idx,3); %Y坐标
        OptY(OptY>50) = 50;
%         if sum(OptY>60)>0  %剔除大于60的数据
%             bound=max((OptY>60).*(1:length(OptY)));
%         else
%             bound=1;
%         end
        [~,Cost1,~] = distance2curve([OptX',OptY'],[normal_deltav,normal_dis]); %点到曲线的距离
        Cost2=double((normal_dis-(IDX(idx,1) * (normal_deltav+6) .^ IDX(idx,2) +IDX(idx,3)))>=0);  %%是否在曲线以上
        Cost2(Cost2==0) = -1;  % 点与曲线的位置关系，上正下负
        Cost1 = Cost1 .* Cost2;  % 点到曲线的距离，上正下负
        [~,Cost3,~] = distance2curve([OptX',OptY'],[unnormal_deltav,unnormal_dis]); %点到曲线的距离
        Cost4=double((unnormal_dis-(IDX(idx,1) * (unnormal_deltav+6) .^ IDX(idx,2) +IDX(idx,3)))>=0);  %%是否在曲线以上
        Cost4(Cost4==0) = -1;  % 点与曲线的位置关系，上正下负
        Cost3 = Cost3 .* Cost4;  % 点到曲线的距离，上正下负
        
%         Cost2(normal_deltav<min(OptX(bound:end)))=0;
%         Cost2(normal_dis<min(OptY(bound:end)))=0;
        % Cost1=Cost1.*Cost2;
        Q = length(Cost1)/length(Cost3);
        if sum(Cost2<0)/length(Cost2)>0 && sum(Cost2<0)/length(Cost2)<=FPrate  % Optimization interval
            %曲线下的点到曲线的距离除以曲线上的点到曲线的距离，曲线下的点到曲线越远越好，曲线上的点到曲线越近越好，最终会贴在95%处。
            Bsji(idx) = sum(Cost4<0)*Q + sum(Cost2>0);
            %Bsji(idx)=100/(sum(Cost2<0) + sum(Cost4>0)); %满足误检率的条件下，保证误检数+漏检数最小
            %Bsji(idx)=100/(sum(Cost4>0) + 0.1*sum(Cost2<0));  %满足误检率的条件下，保证漏检数最小
            %Bsji(idx)=1000* sum(Cost4<0) + (Q * sum(Cost1) - sum(Cost3));
        else 
            Bsji(idx)=0;  %适应度惩罚，淘汰不能保证95%~100%的点在曲线上方的结果
        end
    end
    %     fi=1./(Bsji+eps);
    fi=(Bsji-min(Bsji))./(max(Bsji)-min(Bsji));%计算适应度
    [oderfi,indexfi]=sort(fi);%排序
    BestS=Bin(indexfi(size),:);%当前最好的结果编码
    kkk(kg,:)=IDX(indexfi(size),:);%每一代最好的结果
    BB(kg)=Bsji(indexfi(size),:);%每一代最小的目标值
%     plot(1:kg,BB(1:kg),'k+')
%     pause(0.01);
    % 轮盘赌
    P=Ga*(oderfi/sum(fi));         %各子代概率积分
    Fgidx=sum(rand(1,size)>P)+1;   %轮盘赌后，子代与个体的索引
    TempE=Bin(Fgidx,:);           %子代
    %交叉
    Ch=(pc>rand(size,1)).*(1:size)';
    Ch(Ch==0)=[];                  %被选择的要交叉的子代
    Chidx=randperm(size);          %与被选子代交叉的子代索引
    j1=ceil(Num*codel*rand(length(Ch),1));%交叉片段起始位置
%     j2=j1+ceil((Num*codel-j1).*rand(length(Ch),1));%交叉片段终止位置
%     TempE(Ch,j1:j2)=TempE(Chidx(1:length(Ch)),j1:j2);%片段交叉
    TempE(Ch,j1:end)=TempE(Chidx(1:length(Ch)),j1:end);%截止交叉
    if kg>2 && BB(kg)==BB(kg-1)
        pm=pm*1.05;
        if pm>0.2
            pm=0.2;
        end
    else
        pm=0.05/codel/Num;
    end
    TempE=xor(pm>rand(size,Num*codel),TempE);
    TempE(size,:)=BestS;                      %最优个体保存
    Bin=TempE;
    toc
end
toc
IDX(indexfi(size),:)
disp(Bsji(indexfi(size)))


figure
scatter(normal_deltav,normal_dis,'o','filled')
hold on
scatter(unnormal_deltav,unnormal_dis,'s','filled')
OptY=IDX(idx,1) * (OptX+6) .^ IDX(idx,2) +IDX(idx,3); %Y坐标

%plot(x,y1,'k','linewidth',1.5)
plot(OptX,OptY,'linewidth',1.5)
axis([-6 10 0 50])

sprintf('FP number: %d    FN number: %d',sum(Cost2<0),sum(Cost4>0))
% disp(sum(Cost2<0))
% disp(sum(Cost4>0))
% R=[cos(-pi/4) -sin(-pi/4);sin(-pi/4) cos(-pi/4)];
%10.3009    3.2305   -1.2238
