# Supplementary material for: Online legal driving behavior monitoring for self-driving vehicles
Source: Nat Commun. 2024 Jan 9;15:408. doi: 10.1038/s41467-024-44694-5 (PMC10776857; doi:10.1038/s41467-024-44694-5)
Supplement: Supplementary file 8 — Supplementary Code 1 [file 41467_2024_44694_MOESM8_ESM.zip › Supplementary Code/AD4CHE analysis/04 Analysis of dclmin/Optimal Results.xlsx]

## Sheet: Linear
Optimization form	y = a * x + b
Optimization target	a	b	FP number	FN number	Weight sum	FP rate	FN rate	Rate of FP+FN
0	-4.7458	2.025	0	26	608.759	0	0.896552	0.896552
0.01	-4.09419	4.39562	3	22	518.103	0.00441826	0.758621	0.763039
0.02	-4.11381	4.34	3	22	518.103	0.00441826	0.758621	0.763039
0.03	-4.12196	4.32908	3	22	518.103	0.00441826	0.758621	0.763039
0.04	-3.49314	6.86935	22	21	513.69	0.0324006	0.724138	0.756539
0.05	-4.03132	7.57797	29	20	497.276	0.0427099	0.689655	0.732365
0.06	-3.24778	7.61711	34	19	478.862	0.0500736	0.655172	0.705246
0.07	-3.29152	7.71393	35	19	479.862	0.0515464	0.655172	0.706719
0.08	-4.99463	9.27625	46	18	467.448	0.0677467	0.62069	0.688436
0.09	-3.94029	10.1299	61	16	435.621	0.089838	0.551724	0.641562
0.1	-4.62012	10.4402	64	15	415.207	0.0942563	0.517241	0.611498
0.11	-4.58557	10.3891	64	15	415.207	0.0942563	0.517241	0.611498
0.12	-4.84077	11.5772	79	13	383.379	0.116348	0.448276	0.564623
0.13	-4.94537	11.5763	79	13	383.379	0.116348	0.448276	0.564623
0.14	-4.99974	11.6149	79	13	383.379	0.116348	0.448276	0.564623
0.15	-4.88873	11.5636	78	13	382.379	0.114875	0.448276	0.563151
0.16	-4.99559	11.6344	79	13	383.379	0.116348	0.448276	0.564623
0.17	-4.88876	11.5643	78	13	382.379	0.114875	0.448276	0.563151
0.18	-4.99585	11.5775	79	13	383.379	0.116348	0.448276	0.564623
0.19	-4.98648	11.6152	79	13	383.379	0.116348	0.448276	0.564623
0.2	-4.90085	11.55	78	13	382.379	0.114875	0.448276	0.563151
0.21	-4.94016	11.568	79	13	383.379	0.116348	0.448276	0.564623
0.22	-4.11352	13.5652	144	10	378.138	0.212077	0.344828	0.556904
0.23	-3.76102	13.4748	148	9	358.724	0.217968	0.310345	0.528312
0.24	-3.43994	13.5711	160	8	347.31	0.235641	0.275862	0.511503
0.25	-3.45529	13.6125	160	8	347.31	0.235641	0.275862	0.511503
0.26	-3.46257	13.6413	160	8	347.31	0.235641	0.275862	0.511503
0.27	-3.46145	13.6548	160	8	347.31	0.235641	0.275862	0.511503
0.28	-3.48638	13.7362	160	8	347.31	0.235641	0.275862	0.511503
0.29	-3.4349	13.5558	160	8	347.31	0.235641	0.275862	0.511503
0.3	-3.46578	13.6562	160	8	347.31	0.235641	0.275862	0.511503
0.31	-3.47268	13.6659	160	8	347.31	0.235641	0.275862	0.511503
0.32	-3.45494	13.6168	160	8	347.31	0.235641	0.275862	0.511503
0.33	-3.47058	13.7726	160	8	347.31	0.235641	0.275862	0.511503
0.34	-3.42172	13.6054	160	8	347.31	0.235641	0.275862	0.511503
0.35	-3.46284	13.6807	160	8	347.31	0.235641	0.275862	0.511503
0.36	-3.46113	13.7456	160	8	347.31	0.235641	0.275862	0.511503
0.37	-3.45331	13.6898	160	8	347.31	0.235641	0.275862	0.511503
0.38	-3.45946	13.6348	160	8	347.31	0.235641	0.275862	0.511503
0.39	-3.49555	13.7635	160	8	347.31	0.235641	0.275862	0.511503
0.4	-3.43789	13.5551	160	8	347.31	0.235641	0.275862	0.511503

## Sheet: Exponential
Optimization form	y = a * e^(b*x) + c
Optimization target	a	b	c	FP number	FN number	Weight sum	FP rate	FN rate	Rate of FP+FN
0	9.58152	-0.294482	-6.24744	0	24	561.931	0	0.827586	0.827586
0.01	6.40399	-0.473011	-3.20777	5	22	520.103	0.00736377	0.758621	0.765984
0.02	11.705	-0.347209	-7.38144	12	20	480.276	0.017673	0.689655	0.707328
0.03	10.355	-0.377818	-6.05047	13	20	481.276	0.0191458	0.689655	0.708801
0.04	10.5197	-0.478135	-6.15009	23	19	467.862	0.0338733	0.655172	0.689046
0.05	13.3199	-0.398398	-8.67706	24	19	468.862	0.0353461	0.655172	0.690519
0.06	14.2098	-0.384126	-9.77514	24	19	468.862	0.0353461	0.655172	0.690519
0.07	12.3233	-0.342185	-4.8368	47	17	445.034	0.0692194	0.586207	0.655426
0.08	17.557	-0.242779	-9.43354	48	16	422.621	0.0706922	0.551724	0.622416
0.09	14.4705	-0.288535	-6.59826	50	16	424.621	0.0736377	0.551724	0.625362
0.1	15.0898	-0.283716	-7.0833	51	16	425.621	0.0751105	0.551724	0.626835
0.11	17.27	-0.246141	-9.08174	49	16	423.621	0.0721649	0.551724	0.623889
0.12	16.1463	-0.266046	-8.0524	48	16	422.621	0.0706922	0.551724	0.622416
0.13	19.016	-0.272535	-8.54786	85	14	412.793	0.125184	0.482759	0.607943
0.14	19.9851	-0.296665	-9.29832	87	13	391.379	0.12813	0.448276	0.576405
0.15	18.5871	-0.322168	-7.90262	89	13	393.379	0.131075	0.448276	0.579351
0.16	17.3986	-0.421923	-6.18534	104	12	384.966	0.153166	0.413793	0.56696
0.17	19.9026	-0.360372	-7.99978	109	11	366.552	0.16053	0.37931	0.539841
0.18	18.3346	-0.388517	-6.45204	112	11	369.552	0.164948	0.37931	0.544259
0.19	18.8796	-0.388358	-6.90874	111	11	368.552	0.163476	0.37931	0.542786
0.2	17.989	-0.38959	-6.1302	111	11	368.552	0.163476	0.37931	0.542786
0.21	19.1233	-0.379674	-7.19417	109	11	366.552	0.16053	0.37931	0.539841
0.22	19.5101	-0.371438	-7.57896	109	11	366.552	0.16053	0.37931	0.539841
0.23	19.4809	-0.391084	-7.46969	113	11	370.552	0.166421	0.37931	0.545732
0.24	19.7388	-0.356109	-7.3555	113	11	370.552	0.166421	0.37931	0.545732
0.25	19.2867	-0.374391	-7.3591	109	11	366.552	0.16053	0.37931	0.539841
0.26	19.924	-0.251234	-6.14696	171	7	334.897	0.251841	0.241379	0.49322
0.27	19.3511	-0.274882	-5.48271	171	7	334.897	0.251841	0.241379	0.49322
0.28	19.7426	-0.302807	-5.02019	183	6	323.483	0.269514	0.206897	0.476411
0.29	18.4011	-0.317143	-4.06473	184	6	324.483	0.270987	0.206897	0.477883
0.3	18.6212	-0.32454	-4.01925	186	6	326.483	0.273932	0.206897	0.480829
0.31	18.6299	-0.327488	-3.96642	186	6	326.483	0.273932	0.206897	0.480829
0.32	19.3864	-0.299818	-4.86797	183	6	323.483	0.269514	0.206897	0.476411
0.33	19.3946	-0.325906	-4.34835	188	6	328.483	0.276878	0.206897	0.483774
0.34	19.4403	-0.314466	-4.60098	185	6	325.483	0.272459	0.206897	0.479356
0.35	19.0804	-0.309204	-4.53802	184	6	324.483	0.270987	0.206897	0.477883
0.36	19.3923	-0.299577	-4.92185	182	6	322.483	0.268041	0.206897	0.474938
0.37	18.2508	-0.343358	-3.47694	189	6	329.483	0.278351	0.206897	0.485247
0.38	18.8844	-0.321454	-4.20618	186	6	326.483	0.273932	0.206897	0.480829
0.39	18.9882	-0.316716	-4.35691	185	6	325.483	0.272459	0.206897	0.479356
0.4	17.7535	-0.326404	-3.40087	190	6	330.483	0.279823	0.206897	0.48672

## Sheet: Power
Optimization form	y = a * (x-6)^b + c
Optimization target	a	b	c	FP number	FN number	Weight sum	FP rate	FN rate	Rate of FP+FN
0	107.393	-1.44964	-5.76181	0	25	585.345	0	0.862069	0.862069
0.01	114.235	-1.35116	-6.38004	5	23	543.517	0.00736377	0.793103	0.800467
0.02	117.756	-1.21806	-8.99286	10	21	501.69	0.0147275	0.724138	0.738865
0.03	194.272	-1.58004	-6.88961	15	20	483.276	0.0220913	0.689655	0.711746
0.04	199.531	-1.62667	-6.38397	15	20	483.276	0.0220913	0.689655	0.711746
0.05	183.655	-1.53194	-7.21309	15	20	483.276	0.0220913	0.689655	0.711746
0.06	193.244	-1.57663	-6.98152	15	20	483.276	0.0220913	0.689655	0.711746
0.07	165.228	-1.31614	-8.84287	46	18	467.448	0.0677467	0.62069	0.688436
0.08	182.678	-1.45547	-6.86987	46	18	467.448	0.0677467	0.62069	0.688436
0.09	171.431	-1.27792	-9.88579	60	17	458.034	0.0883652	0.586207	0.674572
0.1	197.781	-1.37184	-9.47481	59	16	433.621	0.0868925	0.551724	0.638617
0.11	197.688	-1.36561	-9.62006	59	16	433.621	0.0868925	0.551724	0.638617
0.12	170.158	-1.25956	-9.91793	66	16	440.621	0.0972018	0.551724	0.648926
0.13	196.818	-1.3551	-9.80396	59	16	433.621	0.0868925	0.551724	0.638617
0.14	198.802	-1.3587	-9.94303	58	16	432.621	0.0854197	0.551724	0.637144
0.15	187.897	-1.32598	-9.97276	59	16	433.621	0.0868925	0.551724	0.638617
0.16	195.092	-1.40083	-8.10243	67	16	441.621	0.0986745	0.551724	0.650399
0.17	199.281	-1.36093	-7.27543	112	13	416.379	0.164948	0.448276	0.613224
0.18	186.892	-1.3078	-7.81536	112	13	416.379	0.164948	0.448276	0.613224
0.19	168.374	-1.21536	-8.96337	112	13	416.379	0.164948	0.448276	0.613224
0.2	105.764	-0.959297	-9.07951	128	12	408.966	0.188513	0.413793	0.602306
0.21	132.759	-1.24215	-4.51707	136	12	416.966	0.200295	0.413793	0.614088
0.22	196.453	-1.23577	-9.97087	141	11	398.552	0.207658	0.37931	0.586969
0.23	196.228	-1.2374	-9.83383	145	11	402.552	0.213549	0.37931	0.59286
0.24	173.652	-1.17395	-9.51397	157	10	391.138	0.231222	0.344828	0.57605
0.25	180.298	-1.20264	-9.23839	155	10	389.138	0.228277	0.344828	0.573104
0.26	155.73	-1.11668	-9.13172	172	9	382.724	0.253314	0.310345	0.563659
0.27	160.839	-1.11331	-9.70736	173	9	383.724	0.254786	0.310345	0.565131
0.28	157.318	-1.10439	-9.74993	171	9	381.724	0.251841	0.310345	0.562186
0.29	186.816	-1.19852	-9.44075	172	9	382.724	0.253314	0.310345	0.563659
0.3	165.459	-1.14893	-9.09763	172	9	382.724	0.253314	0.310345	0.563659
0.31	162.762	-1.23305	-5.52455	207	7	370.897	0.30486	0.241379	0.546239
0.32	163.604	-1.232	-5.64405	205	7	368.897	0.301915	0.241379	0.543294
0.33	126.491	-1.01069	-8.43132	204	7	367.897	0.300442	0.241379	0.541821
0.34	125.282	-0.9472	-9.5531	225	6	365.483	0.33137	0.206897	0.538266
0.35	130.615	-0.977531	-9.25188	225	6	365.483	0.33137	0.206897	0.538266
0.36	172.416	-1.16783	-7.74065	225	6	365.483	0.33137	0.206897	0.538266
0.37	160.638	-1.08825	-9.16815	226	6	366.483	0.332842	0.206897	0.539739
0.38	148.777	-1.0331	-9.8469	222	6	362.483	0.326951	0.206897	0.533848
0.39	172.425	-1.14136	-8.55259	225	6	365.483	0.33137	0.206897	0.538266
0.4	130.171	-0.966645	-9.62223	224	6	364.483	0.329897	0.206897	0.536793
