# Supplementary material for: Online legal driving behavior monitoring for self-driving vehicles
Source: Nat Commun. 2024 Jan 9;15:408. doi: 10.1038/s41467-024-44694-5 (PMC10776857; doi:10.1038/s41467-024-44694-5)
Supplement: Supplementary file 8 — Supplementary Code 1 [file 41467_2024_44694_MOESM8_ESM.zip › Supplementary Code/AD4CHE analysis/04 Analysis of dclmin/RSS/RSS_0907.csv]

DataID	VehicleID	Tar_Rear_VehicleID	StartFrame	EndFrame	CurrentFrame	Longi_Safety_level	Lateral_Safety_level
1	3	44	62	138	62	0.23933357050863827	1.0
39	4963	4995	36	76	36	0.1682403743505763	1.0
38	6073	6071	54	107	54	0.2106216713902769	1.0
66	25693	25717	78	129	78	0.8489180461152395	1.0
36	8133	8134	36	89	36	0.14074161012440844	1.0
40	706	697	98	138	98	0.39213496843101014	1.0
55	18290	18320	110	181	110	0.687890207337903	1.0
67	26471	26486	68	116	68	0.19723726334493016	1.0
37	11803	11828	42	107	42	0.33485857492926574	1.0
5	1581	1606	55	177	55	0.555262157074439	1.0
18	2269	2290	110	186	110	0.8399519135696074	1.0
51	10588	10592	67	161	67	0.7158870291140236	1.0
68	27265	27287	42	153	42	0.4027473196032324	1.0
46	10367	10373	83	162	83	0.43974047026388846	1.0
66	25703	25717	63	107	63	1.0	1.0
19	13578	13556	39	108	39	0.37008292633610346	1.0
2	26	33	133	210	133	0.14013119447523856	1.0
6	3081	3102	85	144	85	0.6189029219343966	1.0
9	2955	2918	66	134	66	0.3769396991037175	1.0
42	3799	3819	96	150	96	0.2519076295504926	1.0
18	2293	2298	306	343	306	0.29129996284323606	1.0
34	16162	16157	79	131	79	0.19789843677135405	1.0
51	10606	10607	201	262	201	0.426220500947406	1.0
1	48	96	101	228	101	0.6600417013330415	1.0
5	1603	1586	10	67	10	0.23923436709210408	1.0
31	4595	4597	266	338	266	0.11873280145087331	1.0
36	8179	8181	207	256	207	0.15315782708688092	1.0
11	11578	11580	110	221	110	0.1591226014896198	1.0
19	13607	13610	341	378	341	0.6067600898104732	1.0
50	7074	7075	223	325	223	0.151550086616081	1.0
67	26501	26506	225	273	225	1.0	1.0
68	27287	27284	149	207	149	0.2744330052988823	1.0
22	3066	3073	231	325	231	0.5892954021271595	1.0
35	9965	9969	317	375	317	1.0	1.0
18	2302	2303	360	421	360	0.09061879500850634	1.0
18	2303	2309	332	436	332	1.0	1.0
31	4608	4615	556	620	556	0.9527679318433058	1.0
32	7405	7408	152	221	152	0.4022557534866718	1.0
39	5007	5010	237	307	237	0.31269777868279064	1.0
65	28060	28063	281	362	281	0.37032947145670203	1.0
67	26507	26509	314	361	314	0.25091327772712363	1.0
28	8173	8174	450	518	450	0.32390321171406855	1.0
32	7407	7415	303	336	303	0.687031901677931	1.0
45	5083	5085	492	550	492	0.1880830683680314	1.0
47	6628	6630	304	352	304	0.22405813273866662	1.0
8	6071	6067	52	115	52	0.435039065204183	1.0
24	11161	11168	443	510	443	1.0	1.0
33	8783	8781	134	250	134	0.17761204600863573	1.0
36	8189	8193	340	386	340	0.35707029975298554	1.0
52	14029	14032	307	355	307	0.3391502240450151	1.0
58	16112	16113	128	193	128	0.20544027446898153	1.0
68	27299	27301	288	345	288	0.3464524378572754	1.0
3	74	38	213	245	213	0.48777386986463167	1.0
20	15471	15476	187	311	187	0.34915331961645674	1.0
31	4612	4618	647	692	647	0.30635822771409993	1.0
32	7411	7415	292	373	292	0.42243430731248804	1.0
44	15150	15152	259	367	259	0.6380504844662915	1.0
39	5020	5039	377	438	377	1.0	1.0
42	3836	3838	377	441	377	0.287913936083594	1.0
14	1600	1627	209	294	209	0.7125547793067666	1.0
11	11592	11593	235	285	235	0.2500904029675708	0.3934039319322559
41	9342	9347	744	812	744	0.44569387531213156	1.0
47	6640	6645	527	581	527	0.40932154596731146	1.0
32	7415	7422	338	378	338	0.8303833994495488	1.0
22	3089	3091	451	491	451	0.18892603731871277	1.0
15	8785	8783	742	805	742	0.18114725660494405	1.0
18	2323	2324	572	651	572	0.3726815236028193	1.0
51	10638	10647	612	646	612	1.0	0.6167596044415965
3	86	91	165	241	165	0.515924327469954	1.0
4	83	90	163	318	163	0.4124228175914148	1.0
19	13635	13637	649	760	649	0.3633419966370411	1.0
24	11176	11181	603	681	603	0.18462413968971778	1.0
2	106	115	333	468	333	0.3072397686061117	1.0
8	6090	6094	190	263	190	0.4589515508150693	1.0
28	8194	8195	786	876	786	0.5906483211674708	1.0
30	5871	5877	739	824	739	1.0	1.0
3	89	94	184	259	184	0.5196199833444074	1.0
66	25755	25757	622	718	622	0.3756380523420491	1.0
5	1646	1651	318	452	318	0.40608811744432627	1.0
65	28083	28090	454	597	454	1.0	1.0
1	116	114	401	480	401	0.12216879120032949	1.0
33	8805	8812	468	538	468	0.5987477699837004	1.0
22	3104	3105	653	707	653	0.11976308182386909	1.0
38	6187	6189	789	893	789	0.371909345741321	1.0
19	13646	13649	875	909	875	0.22487890698018184	1.0
35	10008	10009	973	1030	973	0.31405532678857967	1.0
1	125	134	482	539	482	1.0	1.0
26	14338	14335	747	804	747	0.1408779417634168	1.0
30	5885	5894	991	1057	991	1.0	1.0
2	121	123	402	480	402	0.28280249128955454	1.0
7	4690	4691	360	441	360	1.0	1.0
22	3107	3109	619	678	619	0.17856321503432143	1.0
30	5889	5891	1042	1097	1042	0.2852038778026491	1.0
14	1632	1629	370	416	370	0.401781839518395	1.0
16	12228	12230	891	1022	891	0.14113438377791626	0.8051601293968703
18	2343	2344	843	897	843	0.21040227247660212	1.0
23	89	96	813	858	813	0.41629730844403323	1.0
28	8215	8214	986	1036	986	0.1958663317223691	1.0
29	1547	1555	809	854	809	1.0	1.0
12	9563	9568	820	892	820	0.5741196468013778	1.0
43	12042	12047	1365	1409	1365	0.23829240155635678	1.0
48	12951	12959	928	1008	928	1.0	1.0
8	6117	6125	358	476	358	0.4623909804941992	1.0
9	3018	3020	358	424	358	0.3341678778887683	1.0
29	1556	1555	836	908	836	0.3012587167489649	1.0
46	10425	10423	606	675	606	0.3894901511387148	1.0
1	135	150	506	605	506	0.831716460593867	1.0
6	3151	3154	473	663	473	0.258961503855341	1.0
36	8249	8256	1157	1219	1157	0.7345163371989039	0.4400988904438521
38	6204	6212	1032	1151	1032	0.611590429063253	1.0
48	12958	12959	1037	1122	1037	0.10541684528059572	1.0
67	26550	26563	1032	1062	1032	0.23656464880706876	0.9465826670215975
3	127	138	659	802	659	0.21077400450980374	1.0
7	4699	4691	514	585	514	0.5609372491811718	1.0
44	15192	15202	702	763	702	1.0	1.0
47	6676	6682	913	977	913	0.9086455908479177	1.0
13	10923	10931	812	885	812	0.7863117941205727	1.0
16	12235	12239	1068	1132	1068	0.18651775499838952	1.0
23	102	109	926	977	926	0.2531342953080919	1.0
35	10026	10025	1189	1268	1189	0.313335645453534	1.0
5	1676	1674	621	693	621	0.12954396482453137	1.0
6	3161	3174	760	826	760	1.0	1.0
20	15509	15514	804	856	804	1.0	1.0
37	11894	11903	767	859	767	0.7805464851395523	1.0
41	9385	9387	1335	1397	1335	0.5279720181832159	1.0
43	12058	12059	1550	1601	1550	0.1431835449083619	1.0
43	12062	12066	1622	1654	1622	0.6639807045706925	1.0
67	26560	26565	957	1036	957	1.0	1.0
1	151	160	541	603	541	0.19845248139534463	1.0
14	1653	1654	408	524	408	0.18135572863381105	1.0
29	1587	1589	1245	1316	1245	0.23374229428657312	1.0
42	3876	3878	699	791	699	0.43831617445855087	0.8461947723323371
50	7190	7199	1333	1415	1333	0.7966286870697672	1.0
52	14098	14099	973	1017	973	0.2589565060444769	1.0
65	28110	28114	838	884	838	0.3239936161688162	1.0
19	13672	13679	1110	1192	1110	0.4375733958000311	1.0
48	12972	12975	1119	1203	1119	0.45385388874669425	1.0
58	16190	16195	829	885	829	0.9467599329071942	1.0
67	26564	26569	1088	1183	1088	0.49239690471038305	1.0
8	6141	6143	551	628	551	0.7042827197726261	1.0
33	8836	8831	704	753	704	0.4137010886972869	1.0
40	837	838	1528	1595	1528	0.2030316143719376	1.0
12	9581	9587	1029	1134	1029	0.22546659030380628	1.0
13	10937	10939	854	912	854	0.7942880458014364	0.7440589440439214
52	14105	14108	952	1009	952	0.2825928136826931	1.0
44	15216	15217	969	1056	969	0.6149020460595845	1.0
4	140	153	519	665	519	0.517017842680825	1.0
45	5194	5201	1506	1571	1506	0.5046950094912973	1.0
4	141	135	581	634	581	0.3066004382036922	1.0
9	3044	3054	634	678	634	0.40642075502364805	1.0
21	12234	12233	1610	1679	1610	0.33868699194927177	1.0
4	142	147	469	538	469	0.5153450015592538	1.0
6	3181	3193	802	870	802	1.0	1.0
8	6154	6157	726	778	726	0.3774918412194513	1.0
22	3140	3143	1029	1102	1029	0.3987172383574681	1.0
38	6234	6238	1365	1452	1365	0.3402165136781407	1.0
46	10453	10451	984	1016	984	0.2061539512932885	1.0
11	11645	11650	1133	1223	1133	0.2515596143518078	1.0
21	12236	12246	1773	1817	1773	0.4710284308591299	1.0
2	158	157	679	758	679	0.1443360664036612	1.0
37	11923	11924	1139	1182	1139	0.21143472611399294	1.0
44	15228	15225	1138	1188	1138	0.5421261716549337	1.0
51	10706	10709	1600	1642	1600	0.67698108660162	1.0
53	13135	13133	1158	1201	1158	0.1745814994186552	1.0
4	154	175	713	786	713	0.5893293087141934	1.0
6	3190	3193	788	861	788	0.4314925698750298	1.0
1	189	188	770	925	770	0.34654504839341743	1.0
30	5939	5950	1620	1693	1620	0.6488200964988375	1.0
9	3060	3077	831	961	831	0.8348788638141826	1.0
16	12265	12266	1449	1517	1449	0.20040444959996753	1.0
6	3195	3193	944	1051	944	0.7211668215970696	1.0
10	151	158	628	733	628	0.2770180568558468	1.0
15	8862	8863	1462	1540	1462	0.27098464137367856	0.8249403110165046
44	15236	15248	1236	1354	1236	0.6813059095714377	1.0
50	7271	7270	1973	2022	1973	0.450280757360757	1.0
1	195	214	939	1027	939	1.0	1.0
3	184	186	897	961	897	0.16628415354851714	1.0
7	4744	4768	877	977	877	0.8946190181158105	1.0
12	9598	9604	1378	1453	1378	1.0	1.0
5	1727	1724	985	1025	985	0.5256261751152884	1.0
14	1692	1693	849	914	849	0.16559074242028143	1.0
46	10471	10474	1079	1168	1079	0.5483568291240254	1.0
28	8296	8300	1903	1964	1903	0.982032769092006	1.0
40	888	887	2370	2412	2370	0.13635232201729972	1.0
66	25820	25823	1542	1610	1542	0.18000503188561828	1.0
67	26607	26612	1648	1733	1648	0.3112852425018088	1.0
22	3162	3171	1366	1458	1366	0.5248317525684068	1.0
23	166	167	1742	1793	1742	0.15387849206022164	1.0
37	11941	11946	1270	1320	1270	0.4175779588294552	1.0
5	1734	1745	1046	1110	1046	0.9457474461356081	1.0
28	8300	8302	1974	2032	1974	0.5057360359640214	1.0
47	6733	6735	1529	1563	1529	0.30525136775747647	0.857228230232128
56	17361	17365	1346	1401	1346	0.17742642576990028	1.0
23	170	169	1779	1823	1779	0.15239786616276393	1.0
37	11949	11953	1280	1405	1280	0.4073161205303997	1.0
1	221	222	1084	1164	1084	0.21531973734987533	1.0
40	897	907	2477	2568	2477	1.0	1.0
42	3927	3933	1443	1500	1443	0.6954809509383041	1.0
48	13026	13033	1811	1861	1811	0.5495241742063428	1.0
65	28162	28164	1424	1479	1424	0.9370191554441647	1.0
66	25829	25830	1629	1704	1629	0.2695020724561538	1.0
65	28164	28174	1498	1564	1498	0.546322839226334	1.0
68	27399	27404	1442	1533	1442	0.6082622545942166	1.0
47	6741	6746	1576	1628	1576	0.5950659569610487	1.0
10	180	182	758	790	758	0.28102146391417676	1.0
30	5972	5984	2041	2086	2041	0.9914374404156724	1.0
20	15571	15576	1590	1649	1590	0.5357717725244253	1.0
35	10102	10106	2322	2393	2322	0.22922536720716147	1.0
45	5268	5271	2183	2275	2183	0.7113333037279297	1.0
4	206	250	1117	1189	1117	0.4309836009319803	1.0
26	14427	14434	1714	1762	1714	0.33327666038041354	1.0
35	10106	10108	2358	2418	2358	0.8989931686210731	1.0
67	26638	26640	2107	2139	2107	0.26719229242387943	0.558547520370144
7	4774	4773	907	968	907	0.31982739326611215	1.0
14	1725	1723	1142	1205	1142	1.0	1.0
25	9695	9705	1562	1625	1562	1.0	1.0
67	26640	26646	2110	2161	2110	1.0	1.0
8	6208	6212	1002	1183	1002	0.5583971601748172	1.0
18	2424	2429	1847	1919	1847	0.30545923944827563	1.0
28	8322	8323	2230	2322	2230	0.5205225705014742	1.0
30	5985	5991	2225	2284	2225	0.3845513159568756	1.0
32	7526	7525	1530	1608	1530	0.17790540566367846	1.0
4	209	206	1034	1108	1034	1.0	1.0
44	15276	15279	1554	1613	1554	0.4881310104846299	1.0
66	25842	25840	1862	1896	1862	0.22155380886304962	1.0
26	14438	14452	1742	1792	1742	1.0	1.0
29	1666	1667	2270	2336	2270	0.31161998200933444	1.0
35	10117	10118	2504	2574	2504	0.16406666962636884	1.0
47	6759	6760	1798	1835	1798	0.20527260010919465	1.0
3	218	221	1237	1309	1237	0.25944878576366165	1.0
45	5286	5294	2381	2461	2381	0.40067695254521324	0.23848179793567537
2	210	218	984	1072	984	0.7485359849135567	1.0
22	3193	3205	1704	1765	1704	0.9350933118034708	1.0
33	8909	8910	1619	1693	1619	1.0	1.0
42	3951	3956	1680	1754	1680	1.0	1.0
11	11694	11700	1767	1824	1767	0.43136516538275615	0.3438241880749744
39	5178	5185	2004	2064	2004	0.2694913876499733	1.0
40	928	929	2951	3012	2951	0.3897137260910818	1.0
53	13191	13196	1678	1804	1678	0.40538056063301586	1.0
55	18509	18511	1406	1491	1406	0.45002416744332896	1.0
8	6222	6220	1202	1277	1202	0.13030620963964057	1.0
39	5180	5191	2033	2082	2033	1.0	1.0
19	13770	13781	2545	2612	2545	0.5335390430353142	1.0
21	12297	12302	2323	2412	2323	0.365466794800325	1.0
65	28196	28198	1775	1879	1775	0.12910397071722385	1.0
1	261	264	1255	1403	1255	1.0	1.0
25	9716	9726	1713	1791	1713	0.5763110455898331	1.0
37	11982	11987	1788	1864	1788	0.4315792874490752	1.0
42	3957	3956	1725	1812	1725	0.532639305726134	1.0
44	15288	15290	1627	1758	1627	0.19914331362050186	1.0
7	4805	4807	1245	1309	1245	0.28951467543456005	1.0
4	237	240	1110	1167	1110	0.7761288317684518	1.0
8	6229	6230	1163	1282	1163	0.15715594430074994	1.0
22	3207	3215	1862	1947	1862	0.6947131149890793	1.0
24	11307	11312	2247	2306	2247	0.6287037331453866	1.0
31	4768	4767	2623	2654	2623	0.13990178209301807	1.0
8	6235	6241	1283	1347	1283	0.3101295115042518	1.0
34	16330	16333	2135	2201	2135	0.5579314270510491	1.0
46	10523	10529	1714	1762	1714	0.987407380496879	1.0
3	242	237	1443	1478	1443	0.4579566266757537	1.0
26	14468	14472	1931	2000	1931	0.49625072473347626	1.0
33	8928	8932	1845	1892	1845	0.5395463634901905	1.0
41	9500	9503	3010	3094	3010	1.0	1.0
29	1688	1692	2588	2628	2588	0.26752082996799736	1.0
32	7555	7563	1917	2000	1917	0.6873075378626821	1.0
53	13208	13211	1778	1854	1778	0.8271609451128141	1.0
28	8349	8345	2542	2637	2542	0.24060905315431458	1.0
39	5204	5206	2286	2351	2286	1.0	1.0
41	9505	9513	3146	3190	3146	1.0	1.0
53	13210	13211	1893	1939	1893	0.21544633577020617	1.0
21	12317	12320	2566	2626	2566	0.7717210580798521	1.0
42	3975	3977	1992	2064	1992	1.0	1.0
65	28212	28224	2064	2127	2064	1.0	1.0
1	281	291	1543	1595	1543	0.6546918531288913	1.0
10	236	239	1172	1268	1172	0.19052029112191837	1.0
39	5207	5206	2351	2410	2351	0.8404077016489928	1.0
51	10796	10799	2839	2902	2839	0.5572041647898084	1.0
7	4827	4830	1288	1380	1288	0.4000498522918848	1.0
46	10537	10539	1817	1896	1817	0.30687320289576664	1.0
1	283	302	1510	1570	1510	1.0	1.0
8	6253	6256	1417	1565	1417	0.6269036797143664	1.0
23	247	246	2933	2969	2933	0.35763110789507296	1.0
42	3981	3977	2111	2144	2111	0.7008341567083002	1.0
47	6813	6817	2362	2552	2362	0.137849524992768	1.0
67	26679	26687	2642	2693	2642	0.3891983118586335	1.0
8	6254	6256	1522	1602	1522	0.32421424044898617	1.0
16	12327	12326	2612	2645	2612	0.17249439937906963	1.0
44	15314	15329	2111	2164	2111	1.0	1.0
47	6824	6828	2587	2640	2587	0.670420883668103	1.0
6	3292	3300	1624	1696	1624	1.0	1.0
31	4791	4793	2888	2993	2888	0.35868001542969274	1.0
6	3297	3300	1803	1850	1803	0.7050545775907523	1.0
1	298	297	1640	1687	1640	0.7070929659970159	1.0
31	4794	4793	2974	3020	2974	0.15047756698101347	1.0
34	16356	16357	2560	2611	2560	1.0	1.0
2	269	267	1445	1505	1445	0.2587716809644433	0.8738802866324215
15	8954	8958	2759	2877	2759	0.3729424559103725	0.7682313182688009
31	4796	4798	2965	3043	2965	0.2089418353191258	1.0
66	25887	25889	2326	2441	2326	0.30173500779202156	1.0
15	8956	8954	2828	2865	2828	0.31607451807477954	1.0
34	16361	16357	2610	2675	2610	0.8739434513810812	1.0
67	26695	26697	2785	2854	2785	0.12274112234361441	1.0
20	15629	15634	2376	2466	2376	1.0	1.0
22	3244	3250	2191	2314	2191	0.8314970944055896	1.0
24	11346	11340	2585	2630	2585	0.168712737052754	1.0
68	27462	27471	2208	2248	2208	1.0	1.0
10	270	279	1579	1634	1579	0.24271558143553237	1.0
13	11039	11045	2135	2229	2135	0.3315302783685603	1.0
27	11515	11522	3249	3311	3249	0.5095408433909645	0.6119852950078292
34	16365	16368	2645	2702	2645	0.5207615436974917	1.0
67	26700	26701	2734	2972	2734	0.32740273302490214	1.0
8	6272	6273	1564	1629	1564	0.17522859246379036	1.0
11	11744	11745	2671	2721	2671	0.2449193106682111	1.0
20	15635	15637	2461	2506	2461	0.3360479145536667	1.0
36	8496	8507	3515	3595	3515	0.8426972109740049	1.0
24	11355	11358	2627	2742	2627	0.30274345990982987	1.0
47	6850	6851	2854	2929	2854	0.13114578105450828	1.0
20	15641	15643	2548	2593	2548	0.32321343215035037	1.0
27	11527	11538	3450	3491	3450	1.0	0.009907151124976626
37	12034	12036	2312	2405	2312	0.6887051135700635	1.0
55	18573	18575	2061	2132	2061	0.4225384833939155	1.0
23	290	294	3494	3657	3494	0.47549245950787655	0.7148104821223505
37	12035	12038	2367	2420	2367	0.3728996471807117	1.0
65	28250	28255	2319	2372	2319	1.0	1.0
7	4872	4891	1734	1817	1734	1.0	1.0
25	9770	9771	2358	2405	2358	0.17937762517884626	1.0
40	1006	1007	4052	4127	4052	0.3649353318422572	1.0
8	6286	6293	1686	1794	1686	0.3089272468361741	1.0
12	9682	9687	2513	2601	2513	0.8229139499615675	1.0
30	6067	6070	3182	3239	3182	0.4314859207407431	1.0
47	6869	6870	3022	3141	3022	0.212878618283415	1.0
3	316	314	1829	1919	1829	0.2789473054982916	1.0
9	3181	3183	1543	1614	1543	0.2571204220804987	1.0
13	11057	11061	2364	2425	2364	0.24561265476511698	1.0
24	11370	11376	2749	2828	2749	1.0	1.0
25	9782	9784	2427	2489	2427	0.4352545286473454	1.0
39	5264	5263	2904	3008	2904	0.23288834497977384	1.0
11	11764	11768	3010	3077	3010	0.24780044189264092	1.0
14	1821	1824	1625	1690	1625	0.2932981165068541	1.0
27	11548	11553	3802	3875	3802	1.0	1.0
31	4832	4838	3386	3441	3386	0.670761726313119	1.0
57	12330	12341	2581	2638	2581	0.8237171972410811	1.0
3	320	336	1806	1952	1806	0.4935405272153165	1.0
19	13840	13842	3419	3495	3419	0.4861718477232665	1.0
41	9573	9574	4094	4125	4094	0.39351754988292775	1.0
46	10588	10589	2393	2541	2393	0.21044213214257987	1.0
51	10859	10861	3698	3732	3698	1.0	1.0
68	27495	27498	2610	2693	2610	0.086800094347562	1.0
5	1859	1869	1842	1970	1842	1.0	1.0
6	3339	3349	2068	2128	2068	1.0	1.0
30	6077	6083	3252	3328	3252	1.0	1.0
6	3341	3357	2089	2179	2089	1.0	1.0
24	11379	11381	2913	2954	2913	0.2215712583553072	1.0
29	1755	1760	3243	3341	3243	0.8948110419539271	1.0
31	4839	4841	3500	3551	3500	0.14685437299784357	1.0
67	26729	26732	3166	3270	3166	0.19135409693998204	1.0
2	320	322	1674	1741	1674	0.12910402333501023	1.0
36	8545	8549	3919	3984	3919	0.1257623786336381	0.9059184281530227
51	10865	10867	3754	3805	3754	0.813342802039565	1.0
18	2515	2523	2823	2880	2823	0.7929287837178167	1.0
20	15669	15665	2944	2978	2944	0.3654451846493481	1.0
35	10220	10231	4048	4098	4048	0.669579541559385	1.0
44	15364	15371	2697	2792	2697	0.5366249089905731	1.0
68	27502	27508	2700	2743	2700	0.5886048621529472	1.0
1	364	366	1838	1919	1838	0.2973606452012058	1.0
3	332	336	1796	1913	1796	0.294359105202468	1.0
24	11385	11388	2959	3031	2959	0.5067343295359038	1.0
42	4033	4039	2557	2661	2557	1.0	1.0
3	336	337	1888	1961	1888	0.5819200783276791	1.0
15	8996	9010	3250	3323	3250	0.5367796088372015	1.0
18	2517	2523	2774	2857	2774	0.6500343521421732	1.0
8	6305	6312	1840	1908	1840	1.0	1.0
47	6886	6899	3296	3396	3296	1.0	1.0
7	4908	4913	1856	1971	1856	0.5297978151711736	1.0
21	12437	12441	4069	4178	4069	0.443955445052433	1.0
27	11565	11572	4054	4105	4054	0.8479478548538981	0.42142781685834485
65	28282	28284	2732	2805	2732	0.47265174200852844	1.0
1	370	382	2004	2050	2004	1.0	1.0
20	15676	15674	3051	3098	3051	0.26080893625926926	1.0
33	9010	9020	2836	2894	2836	1.0	0.8844965578337743
51	10877	10878	4068	4121	4068	1.0	1.0
5	1880	1881	2034	2103	2034	0.5520045499725453	1.0
8	6312	6327	2052	2103	2052	0.43832119134026143	1.0
31	4859	4860	3696	3793	3696	0.34398852536903074	1.0
45	5431	5438	3465	3592	3465	0.16512248822238976	0.34888819628497003
68	27518	27529	2828	2874	2828	1.0	1.0
5	1881	1889	2015	2158	2015	1.0	1.0
7	4914	4915	2098	2133	2098	0.43968460819794997	1.0
10	338	348	1758	1870	1758	0.2801906237267353	1.0
20	15685	15684	3099	3153	3099	0.9706553410762466	1.0
22	3309	3313	2887	2929	2887	0.4247667580737662	1.0
28	8439	8442	3310	3472	3310	1.0	1.0
50	7564	7569	4342	4410	4342	0.2697771993972919	1.0
3	347	337	2008	2096	2008	0.21174160295898464	1.0
8	6316	6326	1938	1987	1938	0.5333300703510861	1.0
11	11790	11792	3371	3467	3371	0.11546479252899151	1.0
14	1847	1845	1896	1968	1896	0.18882155980440007	1.0
28	8445	8450	3485	3566	3485	0.5611797969733311	1.0
46	10614	10616	2799	2886	2799	0.21152962101778292	1.0
51	10885	10878	4128	4180	4128	0.553309879239531	1.0
14	1850	1855	1909	2063	1909	0.6605533088630356	1.0
52	14340	14343	3248	3345	3248	0.3561306789714562	1.0
4	346	386	1912	1965	1912	1.0	1.0
19	13870	13872	3927	3996	3927	0.4109332424368962	1.0
40	1050	1054	4670	4712	4670	0.3294230826508306	1.0
4	348	350	1808	1887	1808	0.21616865232907162	1.0
6	3366	3376	2235	2344	2235	0.3129050798318049	1.0
6	3368	3385	2282	2358	2282	0.9615844411899436	1.0
66	25951	25954	2990	3139	2990	0.6535093405041477	1.0
33	9031	9030	3016	3067	3016	0.12796605692182342	1.0
8	6329	6334	2101	2196	2101	0.17872793677737714	1.0
14	1858	1855	2016	2105	2016	0.2677778711635999	1.0
21	12473	12474	4432	4506	4432	0.4597334342169653	1.0
33	9033	9048	3194	3228	3194	1.0	1.0
39	5309	5310	3423	3487	3423	0.2967765882763876	1.0
42	4059	4064	2922	2993	2922	0.25711908522605914	1.0
48	13185	13186	3950	4048	3950	0.3374213892406144	1.0
27	11587	11596	4434	4496	4434	0.5449512359159925	1.0
68	27535	27551	3075	3111	3075	1.0	1.0
36	8640	8650	4958	5018	4958	0.5558250202775612	1.0
32	7654	7663	2970	3041	2970	1.0	1.0
19	13890	13894	4318	4387	4318	0.39928139241906035	1.0
28	8465	8472	3728	3785	3728	0.3541423650548942	1.0
16	12418	12419	4332	4383	4332	0.19658710230053733	1.0
9	3235	3245	2019	2072	2019	0.23133611163543769	1.0
22	3334	3333	3191	3240	3191	0.2872095945886036	1.0
38	6537	6545	4562	4618	4562	0.4418492869228646	1.0
41	9642	9651	5119	5168	5119	0.5835726854073856	0.7992073025594223
45	5495	5498	3911	3968	3911	0.16633540138222014	0.30883182343740573
51	10921	10923	4573	4755	4573	0.24983530567877013	1.0
54	15311	15313	2745	2776	2745	0.2358536465586336	1.0
7	4952	4953	2260	2311	2260	0.22614548194883377	1.0
25	9844	9849	3193	3238	3193	1.0	1.0
28	8470	8475	3755	3808	3755	1.0	1.0
4	372	381	1831	1879	1831	1.0	1.0
10	378	375	2143	2238	2143	0.34757470496546866	1.0
20	15715	15725	3522	3625	3522	0.6836158344270159	1.0
47	6923	6930	3639	3746	3639	1.0	1.0
1	413	416	2167	2291	2167	0.16698934673616037	1.0
3	390	401	2189	2260	2189	1.0	1.0
31	4892	4898	4117	4191	4117	0.7453836084649567	1.0
7	4958	4964	2254	2391	2254	0.774854047046836	1.0
7	4959	4964	2230	2284	2230	0.4937398133940344	1.0
68	27555	27560	3297	3363	3297	0.36980204961266233	1.0
48	13206	13211	4293	4359	4293	0.5965165971203134	1.0
1	424	445	2490	2581	2490	0.8353455775707496	1.0
6	3401	3403	2288	2374	2288	0.29052065672060434	1.0
22	3353	3354	3357	3410	3357	0.5938283449477366	1.0
4	383	387	2019	2105	2019	0.1334202152334428	1.0
23	379	387	4801	4874	4801	0.34274160895495104	1.0
2	396	398	2206	2404	2206	0.49782576997540934	1.0
5	1939	1941	2380	2492	2380	1.0	1.0
22	3357	3361	3473	3562	3473	0.20647295486754325	1.0
26	14609	14612	3420	3656	3420	0.53627050281484	1.0
28	8485	8487	3973	4018	3973	0.37900408469115826	1.0
31	4912	4914	4351	4398	4351	0.22673511581493233	1.0
7	4974	4980	2504	2546	2504	0.6717123481702573	1.0
21	12523	12528	5060	5133	5060	0.9665994315882334	1.0
35	10311	10312	5311	5357	5311	0.08125712454598967	1.0
45	5538	5541	4332	4420	4332	0.3181123679371508	0.866868484843991
65	28337	28338	3327	3390	3327	0.5292857446711585	1.0
14	1895	1904	2358	2389	2358	0.6702051366214244	1.0
24	11442	11448	3670	3787	3670	0.8669015538611974	1.0
30	6161	6173	4155	4227	4155	0.9280589378234291	1.0
41	9682	9680	5704	5743	5704	1.0	1.0
2	403	411	2382	2456	2382	0.30638277186563717	1.0
17	4611	4617	2501	2555	2501	0.6502834946950417	1.0
32	7687	7689	3350	3404	3350	0.35720459560098294	1.0
34	16480	16481	3996	4054	3996	0.29534910986658625	1.0
18	2592	2603	3667	3783	3667	1.0	1.0
35	10315	10316	5371	5413	5371	0.39472052885959386	1.0
47	6957	6966	4184	4246	4184	0.8550512068719919	1.0
5	1953	1956	2602	2676	2602	0.1928423685303177	1.0
46	10687	10686	3722	3758	3722	0.5921265732022294	1.0
3	432	439	2575	2656	2575	0.2541334347502052	1.0
40	1117	1122	5642	5689	5642	0.25689162328571097	1.0
42	4121	4124	3626	3766	3626	0.3868685921495247	1.0
2	418	427	2451	2540	2451	1.0	1.0
3	435	445	2482	2553	2482	0.3400102957240533	1.0
29	1837	1839	4136	4207	4136	0.29578768083414	1.0
3	439	442	2374	2453	2374	0.3337345772114759	1.0
16	12473	12477	5086	5145	5086	0.23511234239607076	1.0
6	3434	3440	2569	2646	2569	0.94546586284884	1.0
25	9889	9892	3663	3750	3663	0.7877926052887914	1.0
3	443	448	2582	2651	2582	0.3828237858016241	1.0
20	15764	15774	4193	4273	4193	1.0	1.0
35	10336	10338	5754	5853	5754	1.0	1.0
42	4130	4137	3800	3865	3800	0.9530798473689456	1.0
45	5587	5590	4801	4861	4801	0.8133822888507484	1.0
53	13387	13393	3525	3589	3525	0.6157944193550962	1.0
22	3386	3385	3810	3862	3810	0.40385636655440205	1.0
24	11464	11460	3989	4034	3989	0.22241561518400824	1.0
51	10972	10979	5350	5419	5350	0.5485722833045972	1.0
3	447	448	2542	2672	2542	0.13958293464365268	1.0
5	1973	1981	2678	2750	2678	0.7741427409589714	1.0
20	15768	15774	4254	4350	4254	0.5519647832798057	1.0
24	11469	11475	4227	4264	4227	0.5609090804751147	1.0
2	430	434	2397	2482	2397	0.24082825944811914	1.0
10	438	450	2474	2526	2474	0.2425922136545343	1.0
22	3390	3397	3852	3926	3852	0.6778303885304899	1.0
28	8511	8514	4252	4348	4252	0.2667061984921112	1.0
35	10341	10338	5870	5920	5870	1.0	1.0
41	9711	9710	6109	6156	6109	0.10905281036332914	1.0
1	480	481	2715	2813	2715	0.1945849640748475	1.0
47	6989	6990	4580	4623	4580	0.7716264501135247	1.0
67	26837	26836	4373	4425	4373	0.3049948686324988	1.0
6	3448	3465	2739	2841	2739	0.565284444205276	1.0
7	5026	5028	2771	2871	2771	0.4810450796416719	1.0
28	8521	8524	4398	4475	4398	0.5229598719255277	1.0
29	1859	1857	4362	4459	4362	0.2870007249345968	1.0
16	12490	12493	5360	5405	5360	0.173913881849173	1.0
17	4663	4665	3004	3054	3004	0.20790519890326967	1.0
2	441	440	2523	2608	2523	0.1295043060334914	1.0
48	13270	13274	5142	5236	5142	0.7973553803410252	1.0
40	1155	1158	6168	6200	6168	0.6845034113174702	1.0
47	7000	7004	4712	4793	4712	0.2594324071967551	1.0
42	4157	4160	4128	4206	4128	0.35627721950970914	1.0
67	26852	26867	4598	4656	4598	1.0	0.610560399030236
18	2637	2642	4194	4259	4194	0.9194141092370939	1.0
32	7735	7742	3831	3879	3831	1.0	1.0
38	6713	6712	5610	5654	5610	0.2781706398507648	1.0
68	27613	27619	3905	3990	3905	0.8830537429008444	1.0
40	1162	1163	6297	6328	6297	0.16065524824888347	1.0
68	27614	27619	3944	4010	3944	0.4158814600587695	1.0
8	6426	6436	2773	2862	2773	1.0	1.0
42	4163	4165	4171	4228	4171	0.34710946792112585	1.0
20	15791	15790	4544	4611	4544	0.19920216649003986	1.0
23	444	446	5544	5622	5544	0.3223988082305038	1.0
28	8540	8541	4533	4609	4533	0.689277795334893	1.0
38	6728	6731	5708	5787	5708	0.30341923103180324	1.0
5	2007	2012	2915	3150	2915	0.41125868511531527	1.0
10	475	476	2782	2828	2782	0.722052308409799	1.0
11	11896	11898	5216	5283	5216	0.14803135223164102	1.0
25	9929	9931	4077	4129	4077	0.12247146767167393	1.0
28	8546	8549	4473	4618	4473	0.15677273056989705	1.0
48	13288	13293	5354	5394	5354	1.0	1.0
2	460	458	2574	2620	2574	0.2982466355515217	1.0
4	460	465	2440	2551	2440	0.9048250704343027	1.0
66	26070	26074	4498	4545	4498	0.7178472905698768	1.0
29	1888	1893	4657	4757	4657	0.28319929943195665	1.0
58	16584	16601	4297	4364	4297	0.9010400183546802	1.0
21	12608	12613	5985	6061	5985	0.9202431379865118	1.0
25	9937	9936	4329	4370	4329	0.07448548053815753	1.0
26	14686	14685	4343	4370	4343	0.23978796796509852	1.0
34	16536	16553	4703	4773	4703	1.0	1.0
19	13996	13999	5654	5733	5654	0.35514219917555667	1.0
25	9941	9939	4363	4419	4363	0.699661309085691	1.0
3	501	495	2824	2909	2824	0.24681061249866357	1.0
5	2025	2021	3182	3263	3182	0.29942203258784666	1.0
9	3357	3356	2909	3038	2909	0.15520558996383477	1.0
34	16543	16560	4807	4901	4807	1.0	1.0
46	10755	10760	4660	4720	4660	0.5338342994473702	1.0
67	26884	26901	4956	5019	4956	1.0	1.0
21	12617	12622	6076	6180	6076	0.41432282758832784	1.0
1	528	526	3102	3178	3102	0.3486194771549423	1.0
33	9144	9154	4366	4406	4366	1.0	1.0
38	6772	6775	6189	6252	6189	0.3923052901673351	1.0
42	4184	4186	4418	4484	4418	0.1912818009064451	1.0
68	27637	27639	4263	4312	4263	0.23332346910136278	1.0
18	2678	2684	4764	4824	4764	0.3224402273079	1.0
28	8564	8567	4752	4844	4752	0.7193175366119855	1.0
54	15452	15450	3995	4072	3995	0.24797402335256286	1.0
67	26889	26901	4935	5006	4935	1.0	1.0
1	530	544	3187	3305	3187	0.6804148328708476	1.0
11	11915	11917	5511	5566	5511	0.21656192585690584	1.0
6	3498	3502	3016	3086	3016	0.5068332485443733	1.0
15	9158	9157	5267	5312	5267	0.07098200867371686	1.0
23	471	473	5839	5889	5839	0.3846850007212014	1.0
29	1904	1905	4829	4949	4829	0.4234206225450896	1.0
25	9956	9958	4506	4596	4506	0.521772476710459	1.0
30	6259	6266	5261	5328	5261	0.28358543751787024	1.0
1	534	543	3176	3241	3176	0.6484344365345116	1.0
3	524	529	3051	3108	3051	0.49145631785631255	0.4097354740094475
16	12533	12536	6036	6082	6036	0.33628219404129006	1.0
14	2001	2014	3015	3086	3015	0.7071611927466943	1.0
39	5478	5474	5568	5626	5568	0.2619997756647584	1.0
68	27647	27649	4303	4383	4303	0.21071653821653544	1.0
3	529	534	3021	3100	3021	0.5175241251028162	1.0
27	11746	11754	6591	6672	6591	0.7087083373179829	1.0
5	2047	2050	3286	3328	3286	0.4386363330970577	1.0
48	13330	13331	5927	5984	5927	0.3520490637017374	1.0
17	4724	4729	3662	3696	3662	0.4860362204675021	1.0
18	2690	2692	4844	4907	4844	0.2678998324868111	1.0
26	14720	14722	4624	4668	4624	0.2641014341187056	1.0
28	8581	8593	4941	5028	4941	1.0	1.0
35	10421	10419	6987	7048	6987	0.8159375394975356	1.0
29	1919	1921	4948	5057	4948	0.48386884407787417	1.0
51	11049	11053	6289	6343	6289	0.6093385876471465	1.0
19	14027	14032	6075	6147	6075	0.26016591344025514	1.0
22	3460	3466	4667	4784	4667	0.3652503974950498	1.0
33	9161	9162	4526	4596	4526	0.48155978339295435	1.0
46	10779	10782	4946	4997	4946	0.5212622335211365	1.0
68	27659	27661	4437	4523	4437	0.17617676594653997	1.0
36	8969	8967	7547	7622	7547	0.11495143638583404	1.0
8	6482	6478	3262	3316	3262	0.2658070227998464	1.0
19	14032	14036	6096	6158	6096	0.32096237198422994	0.12082269332094034
21	12644	12650	6319	6369	6319	1.0	1.0
4	524	519	2788	2844	2788	0.16710979806077658	1.0
48	13346	13350	5997	6224	5997	0.13295689290830948	1.0
67	26912	26920	5219	5265	5219	0.4902441884437148	1.0
25	9982	9980	4726	4822	4726	0.13866688321196222	1.0
14	2019	2021	2987	3059	2987	0.28020001937025657	1.0
34	16583	16588	5282	5432	5282	0.3720911234747634	1.0
5	2062	2068	3239	3393	3239	0.788289637493979	1.0
8	6491	6495	3210	3313	3210	0.13251481310851043	1.0
12	9831	9836	4755	4816	4755	0.4222427834949095	1.0
18	2706	2708	5014	5114	5014	0.3888826545955248	1.0
20	15851	15858	5297	5366	5297	1.0	1.0
5	2064	2066	3252	3317	3252	0.3326116437294551	1.0
48	13357	13363	6149	6206	6149	1.0	1.0
68	27671	27672	4588	4674	4588	0.5702450868731478	1.0
23	500	501	6235	6279	6235	0.2517960248903882	1.0
26	14739	14745	4796	4902	4796	0.7337455294474653	1.0
29	1936	1943	5188	5265	5188	0.48703704596293396	1.0
47	7082	7083	5833	5893	5833	0.10658144770250881	1.0
53	13486	13492	4412	4453	4412	0.4445188805355274	1.0
65	28449	28451	4667	4707	4667	0.5001057179375284	1.0
8	6495	6503	3235	3277	3235	0.4208168157848831	0.8309857716273862
20	15855	15858	5355	5412	5355	1.0	1.0
66	26118	26120	5073	5128	5073	0.22718655697999704	1.0
26	14747	14766	4972	5042	4972	1.0	1.0
30	6299	6305	5782	5824	5782	0.1621583031918702	1.0
22	3481	3484	4945	4996	4945	0.40479621988236825	1.0
28	8608	8615	5212	5275	5212	0.939673708040127	1.0
3	574	575	3291	3363	3291	0.6354234636054564	1.0
6	3530	3547	3357	3436	3357	0.9260316229712678	1.0
11	11952	11953	6005	6037	6005	0.35449774305735954	1.0
3	576	585	3325	3458	3325	0.6243399506775954	1.0
4	552	559	2929	3058	2929	0.7646343371389374	1.0
38	6842	6848	6888	6972	6888	0.41901995017210103	1.0
40	1235	1237	7197	7246	7197	0.21135490585757696	1.0
11	11958	11964	6130	6155	6130	0.4250423722818127	1.0
30	6314	6317	5803	5983	5803	1.0	1.0
7	5136	5140	3504	3545	3504	0.6199815511691305	1.0
33	9191	9195	4949	5036	4949	0.48337953495491237	1.0
2	551	552	3244	3311	3244	0.5127131979934731	1.0
6	3538	3547	3385	3467	3385	0.470022489928525	1.0
22	3493	3494	5075	5144	5075	0.19804165906845964	1.0
6	3539	3549	3273	3370	3273	0.9630613419783026	1.0
19	14077	14073	6861	6982	6861	0.35667807751910346	1.0
25	10009	10017	5199	5247	5199	0.5135473561142655	1.0
27	11796	11798	7195	7269	7195	0.8520446669925384	1.0
41	9845	9846	7884	7952	7884	0.43246409227797783	1.0
42	4242	4248	5127	5196	5127	0.37388275814724536	1.0
46	10812	10816	5281	5386	5281	0.356137767329376	1.0
3	584	591	3300	3463	3300	0.8041715959181545	1.0
25	10013	10024	5119	5180	5119	1.0	1.0
66	26139	26142	5317	5372	5317	0.6828394855319716	1.0
41	9848	9856	7948	7987	7948	1.0	1.0
42	4244	4248	5127	5197	5127	0.23900469078266054	1.0
45	5748	5742	6440	6477	6440	0.2780992093663119	1.0
7	5144	5154	3725	3799	3725	0.38744123887241594	1.0
29	1966	1973	5446	5520	5446	0.3596852720528819	1.0
30	6336	6346	6152	6187	6152	0.9323544151478572	1.0
29	1967	1972	5415	5481	5415	0.5445360426734204	1.0
42	4249	4254	5153	5249	5153	0.46125117819017264	1.0
23	526	530	6392	6542	6392	0.3808706332362511	1.0
38	6879	6880	7222	7268	7222	0.16312433447844912	1.0
9	3431	3434	3399	3545	3399	0.3092084155575068	1.0
24	11630	11632	6818	6961	6818	1.0	1.0
28	8633	8636	5560	5607	5560	0.28361091970508906	1.0
67	26952	26955	5599	5652	5599	0.319466070617972	0.9510068346867998
50	7949	7951	7172	7233	7172	0.5710751408026341	1.0
40	1260	1269	7425	7483	7425	0.8140790362704273	1.0
9	3438	3448	3618	3696	3618	0.4530475423636391	1.0
18	2764	2768	5727	5813	5727	0.8471419113217802	1.0
34	16627	16632	5729	5830	5729	0.573904106954608	1.0
1	612	605	3773	3817	3773	0.24166675357178463	1.0
4	590	599	3320	3366	3320	0.844814441877358	1.0
6	3567	3570	3563	3660	3563	0.30729976605377124	1.0
11	11986	11984	6490	6530	6490	0.16659695302415076	1.0
42	4263	4264	5550	5615	5550	0.18352937313956633	1.0
18	2775	2780	5912	5974	5912	0.1983081005339928	1.0
35	10513	10514	8027	8111	8027	0.17432889336943946	1.0
42	4267	4269	5590	5670	5590	0.1802617967318943	1.0
46	10843	10845	5662	5730	5662	0.29161035991030687	1.0
19	14106	14111	7270	7351	7270	0.4737346230983261	1.0
4	605	606	3279	3349	3279	0.31461370712749814	1.0
6	3578	3591	3639	3714	3639	0.44655219445713584	1.0
25	10048	10050	5577	5633	5577	0.37740709494884556	1.0
10	626	631	3753	3847	3753	0.3610099335008889	1.0
47	7154	7156	6709	6784	6709	0.43540759189377426	1.0
57	12636	12638	5355	5390	5355	0.26886298875764825	1.0
68	27730	27737	5377	5441	5377	0.3066994364700336	1.0
3	632	637	3540	3638	3540	0.37721977577645066	1.0
41	9893	9899	8673	8715	8673	0.2892831045546231	1.0
50	7992	8001	7581	7657	7581	0.5307351214363218	1.0
52	14633	14641	6176	6233	6176	0.8237788225559487	1.0
3	633	638	3584	3713	3584	0.2702204151325462	1.0
46	10855	10853	5819	5871	5819	0.29686643580751737	1.0
4	610	606	3422	3480	3422	0.7010138256373389	1.0
22	3541	3547	5690	5788	5690	0.3642936527736075	1.0
27	11848	11857	7912	7963	7912	1.0	0.34533854977219836
34	16651	16655	6060	6167	6060	1.0	1.0
51	11152	11156	7367	7487	7367	0.3079248675432156	1.0
55	18923	18921	4844	4908	4844	0.15269854463781204	1.0
67	26977	26988	5949	6002	5949	1.0	1.0
68	27735	27738	5384	5449	5384	0.19997521919712333	1.0
22	3543	3544	5740	5847	5740	0.20291535119725096	1.0
51	11155	11162	7458	7528	7458	0.9099611842618927	1.0
58	16736	16749	5565	5633	5565	0.35231432895149883	1.0
2	612	617	3657	3805	3657	0.30138155066483585	1.0
57	12648	12650	5417	5472	5417	0.36340372392262266	1.0
6	3591	3599	3563	3697	3563	1.0	1.0
21	12739	12744	7636	7737	7636	0.3506110756548554	1.0
30	6382	6386	6621	6667	6621	0.9105811332406627	1.0
56	17877	17882	5390	5552	5390	0.5728807824444095	1.0
21	12742	12747	7617	7659	7617	0.3280163885346387	1.0
25	10063	10070	5688	5746	5688	0.7712435495159062	1.0
30	6385	6386	6671	6724	6671	0.3376392755464232	1.0
13	11307	11313	5563	5620	5563	0.4296320961332024	1.0
35	10536	10539	8574	8662	8574	1.0	1.0
1	661	662	3976	4061	3976	0.11679952805540926	1.0
6	3598	3616	3655	3791	3655	1.0	1.0
28	8676	8682	6042	6105	6042	1.0	0.9982565769527276
34	16662	16663	6100	6135	6100	0.2602175456223135	1.0
52	14654	14657	6274	6320	6274	0.3298010044354205	1.0
6	3603	3607	3672	3866	3672	0.18499665049855046	1.0
19	14135	14144	7630	7706	7630	1.0	1.0
33	9258	9261	5533	5609	5533	0.20075098807145914	1.0
67	26996	26998	6175	6270	6175	0.14864932508885748	1.0
1	669	677	4110	4171	4110	0.24229628544414525	1.0
42	4294	4299	5849	5921	5849	0.757105434400882	1.0
7	5216	5217	4117	4216	4117	0.2004484334875446	1.0
19	14139	14148	7738	7812	7738	0.771827672929977	1.0
56	17912	17914	5759	5814	5759	0.9958751971551241	1.0
67	27003	27004	6208	6293	6208	0.44424773624578867	1.0
68	27760	27766	5738	5862	5738	1.0	1.0
15	9289	9292	6565	6627	6565	0.2021323000587588	0.5011527754907162
47	7201	7206	7253	7309	7253	0.42376946901693463	1.0
14	2137	2140	3897	3994	3897	0.6108750804633194	1.0
38	6988	6994	8502	8560	8502	1.0	1.0
46	10882	10892	6087	6165	6087	0.9268710724879106	1.0
68	27764	27766	5843	5883	5843	0.72220280829712	1.0
21	12769	12777	7960	8048	7960	0.5468537256166075	1.0
22	3572	3574	6012	6160	6012	0.21165780348389385	1.0
46	10884	10885	6023	6149	6023	0.1665595815383028	1.0
1	687	684	4332	4385	4332	0.3054750764425313	1.0
4	648	664	3724	3764	3724	0.4966398581495685	1.0
67	27010	27014	6340	6382	6340	0.3129503558744674	1.0
38	6995	6994	8531	8589	8531	0.7882340929575525	1.0
46	10886	10892	6086	6213	6086	0.44008371290975823	1.0
1	693	707	4319	4361	4319	0.6887287290832821	1.0
6	3623	3632	3901	3976	3901	0.3110490982044414	1.0
21	12775	12784	8076	8122	8076	1.0	1.0
6	3624	3627	3739	3813	3739	0.32409957800794703	1.0
22	3582	3590	6176	6249	6176	0.6506863331181503	1.0
33	9279	9282	5796	5903	5796	0.6744648417865607	1.0
9	3510	3509	4070	4147	4070	0.1647695831779133	1.0
58	16790	16791	5891	5961	5891	0.37310635167787565	1.0
27	11898	11911	8550	8608	8550	1.0	0.943218972302101
2	653	663	3913	4012	3913	0.7404716438620912	1.0
21	12791	12796	8259	8320	8259	1.0	1.0
68	27779	27781	5925	6046	5925	0.1263267176716423	1.0
18	2848	2851	6890	6943	6890	0.41612796085401565	1.0
55	18990	18993	5264	5321	5264	0.13365327572156468	1.0
14	2155	2154	4005	4100	4005	0.21315668017503991	1.0
5	2195	2200	4299	4377	4299	0.22440576187471792	1.0
22	3590	3592	6259	6332	6259	0.2793013933154133	1.0
25	10107	10108	6180	6229	6180	1.0	1.0
55	18995	18999	5270	5376	5270	0.21590127723263317	1.0
32	7953	7956	6621	6739	6621	0.6806512470600102	1.0
46	10903	10908	6265	6315	6265	0.3735973370446863	1.0
5	2198	2202	4276	4330	4276	0.6742627760822225	1.0
20	15963	15971	6671	6805	6671	1.0	1.0
30	6434	6440	7132	7185	7132	0.9022679244480779	1.0
67	27030	27034	6549	6619	6549	0.2654170292157885	1.0
13	11355	11359	6124	6157	6124	0.4135663058591749	1.0
24	11714	11719	7837	7900	7837	0.8735785832377053	1.0
23	640	647	7965	8019	7965	0.611096190992395	1.0
9	3530	3532	4178	4268	4178	0.310440000717484	1.0
46	10910	10911	6406	6487	6406	0.12894408160839396	1.0
51	11211	11218	8214	8327	8214	0.6004883964881826	1.0
3	711	712	4107	4179	4107	0.21499781553757014	1.0
3	712	723	4165	4248	4165	0.920640838103223	1.0
4	684	682	3974	4035	3974	0.24603500687640723	1.0
7	5270	5263	4638	4685	4638	0.5256922829525092	1.0
20	15974	15990	6895	6924	6895	1.0	1.0
25	10119	10113	6412	6440	6412	1.0	1.0
47	7238	7247	7701	7759	7701	0.4094684181715277	1.0
6	3660	3664	3973	4093	3973	1.0	1.0
3	723	724	4042	4207	4042	0.12893252133218555	1.0
4	697	699	3960	4019	3960	0.7299510848927773	1.0
7	5287	5289	4744	4802	4744	0.5059907245572239	1.0
9	3555	3556	4291	4356	4291	0.12277826800850804	1.0
47	7251	7252	7757	7847	7757	0.2110507664339418	1.0
66	26260	26262	6667	6733	6667	0.15959980637025303	1.0
1	762	767	4732	4829	4732	0.20357021601466482	1.0
9	3559	3556	4493	4528	4493	0.21060475368510106	1.0
23	673	675	8625	8682	8625	0.8092946790784958	1.0
25	10138	10146	6633	6683	6633	0.5923823905000968	1.0
48	13524	13534	8522	8587	8522	1.0	1.0
39	5668	5669	7636	7699	7636	0.13108462523763093	1.0
4	706	714	4075	4142	4075	0.8504995448320972	1.0
39	5669	5666	7671	7713	7671	0.36475816110072934	1.0
3	737	741	4244	4351	4244	0.26117870190590575	1.0
5	2232	2237	4526	4600	4526	0.2967500183864382	1.0
24	11748	11749	8274	8308	8274	0.8445555969910037	1.0
3	738	749	4340	4389	4340	0.3249707516403721	1.0
32	8012	8015	7396	7470	7396	0.37524003634383946	1.0
24	11751	11753	8434	8486	8434	0.2963392458773681	1.0
47	7266	7272	7958	8015	7958	0.7859011274803741	1.0
3	749	747	4285	4382	4285	0.26885317671327114	1.0
5	2243	2240	4774	4811	4774	0.2899827846062878	1.0
56	17994	17999	6642	6685	6642	1.0	1.0
1	802	826	5073	5177	5073	1.0	1.0
33	9341	9343	6494	6552	6494	0.34600815780531785	1.0
4	724	738	4172	4244	4172	1.0	1.0
24	11765	11773	8462	8528	8462	0.2752043771728753	1.0
29	2114	2112	6982	7063	6982	0.1260584776320453	1.0
32	8042	8043	7905	7956	7905	0.43481826152345404	1.0
2	722	713	4358	4417	4358	0.6894013728620697	1.0
12	9977	9979	6756	6817	6756	1.0	1.0
32	8046	8043	7924	7984	7924	0.14617778707346968	1.0
18	2925	2924	7791	7855	7791	0.23907865299835793	1.0
25	10165	10172	6959	7028	6959	0.26627774655267106	1.0
33	9347	9351	6508	6652	6508	0.37886486923041024	1.0
34	16757	16753	7285	7381	7285	0.18903416808682155	1.0
39	5698	5695	7918	7968	7918	0.08871472874633862	1.0
29	2125	2130	7096	7211	7096	0.9759052498337961	1.0
32	8049	8056	7988	8035	7988	0.5954150872029826	1.0
24	11774	11775	8530	8578	8530	0.3579763345398461	1.0
45	6014	6012	8576	8611	8576	0.4626989174318688	1.0
7	5340	5338	5072	5124	5072	0.31230242200890357	1.0
30	6505	6506	8021	8082	8021	0.16340759732410076	1.0
1	829	826	5166	5291	5166	0.43677641256762484	1.0
6	3706	3712	4250	4456	4250	0.24554786969526532	1.0
20	16034	16040	7535	7610	7535	0.7523843763442695	1.0
1	830	829	5206	5276	5206	0.1740388653975701	1.0
5	2260	2264	4728	4831	4728	0.20006921581412102	1.0
68	27845	27853	6897	6954	6897	0.7921069852390223	1.0
2	746	763	4402	4454	4402	0.5098709456955823	1.0
1	838	842	5250	5374	5250	0.37624528790195255	1.0
30	6515	6516	8218	8315	8218	0.1284741651148937	1.0
39	5720	5723	8085	8126	8085	0.898995122062282	1.0
53	13740	13745	6535	6575	6535	1.0	1.0
18	2938	2943	7985	8042	7985	1.0	1.0
66	26319	26329	7353	7418	7353	0.4867677322401562	1.0
58	16902	16907	6983	7074	6983	1.0	1.0
67	27104	27112	7326	7394	7326	1.0	1.0
18	2942	2943	8051	8151	8051	0.44446605380980586	1.0
42	4420	4432	7336	7433	7336	0.7562365271108726	1.0
4	757	762	4392	4490	4392	0.288445169586711	1.0
18	2944	2943	8067	8136	8067	0.15573119789696763	1.0
2	757	778	4511	4604	4511	0.5278947221391623	1.0
7	5369	5367	5326	5365	5326	0.2574376489560636	1.0
68	27861	27867	6975	7065	6975	0.7615274368824807	1.0
5	2286	2298	4958	5067	4958	1.0	1.0
68	27866	27868	7072	7119	7072	0.07657340482130305	1.0
26	14970	14980	7461	7594	7461	0.37543206556674824	1.0
30	6536	6537	8468	8541	8468	0.8174414154741316	1.0
5	2297	2298	4970	5056	4970	0.5388328786356358	1.0
10	797	806	5001	5057	5001	0.5900599593737237	1.0
29	2171	2175	7805	7870	7805	0.49490855064442596	1.0
9	3640	3641	4927	5037	4927	1.0	1.0
34	16794	16795	7768	7829	7768	0.40775359436923364	1.0
13	11462	11464	7802	7856	7802	0.2360292093520046	1.0
2	779	787	4558	4648	4558	0.39327927514016825	1.0
9	3646	3641	5096	5182	5096	0.8681520954684462	1.0
14	2296	2312	5280	5334	5280	1.0	1.0
67	27142	27145	7756	7832	7756	0.5084443225443006	1.0
46	11010	11011	7467	7595	7467	0.11978931164859044	1.0
3	824	821	4663	4755	4663	0.1922589391030709	1.0
12	10016	10020	7407	7478	7407	0.49932744451100813	1.0
18	2979	2991	8485	8600	8485	0.580379394483995	1.0
2	795	793	4800	4889	4800	0.5857694651951355	1.0
46	11021	11027	7738	7808	7738	0.2933467357873658	1.0
2	796	804	4764	4908	4764	0.39267279351560347	1.0
14	2316	2317	5392	5535	5392	0.2598808949870432	1.0
52	14879	14886	8014	8110	8014	0.29780612543982055	1.0
9	3668	3671	5254	5309	5254	0.2966588907345115	1.0
14	2320	2332	5461	5528	5461	0.7571087661856919	1.0
5	2334	2343	5189	5281	5189	0.3305341024666299	0.9837613920036375
25	10245	10251	7790	7858	7790	0.42488862400938476	1.0
57	12855	12857	7575	7620	7575	0.22932399791676633	1.0
3	848	852	4897	5038	4897	0.3477284908363039	1.0
25	10246	10244	7860	7915	7860	0.33331924390900175	1.0
67	27165	27174	8126	8161	8126	0.6411697461224485	0.9382270296241342
57	12858	12859	7570	7639	7570	0.2417313294619501	1.0
3	851	850	4903	4981	4903	0.15425446881169844	1.0
46	11037	11042	7974	8014	7974	0.29960416479886554	1.0
3	860	866	4909	5002	4909	0.47168056900433425	1.0
4	822	823	4859	4924	4859	0.23691665022730535	1.0
7	5441	5439	5608	5649	5608	0.15471817656981732	1.0
2	823	828	4848	4924	4848	0.5750323192407698	1.0
66	26386	26388	8042	8100	8042	0.597142643951736	0.9337430095132431
25	10260	10265	7916	8007	7916	0.4504047589752682	1.0
33	9434	9441	7585	7664	7585	0.428455707424438	1.0
1	925	929	5825	5875	5825	0.09110322108695144	1.0
34	16850	16852	8472	8527	8472	0.33578327275286785	1.0
55	19209	19211	7036	7091	7036	0.1387650471386143	1.0
25	10266	10268	7957	8020	7957	0.32680823292678435	1.0
67	27183	27187	8322	8373	8322	0.17238024519323283	1.0
9	3696	3702	5371	5407	5371	0.6375683133714419	1.0
5	2365	2375	5413	5495	5413	0.4874495695059542	1.0
33	9441	9443	7551	7611	7551	0.21734154706503309	1.0
34	16854	16862	8540	8603	8540	1.0	1.0
9	3701	3702	5460	5499	5460	0.3305015748834226	1.0
1	935	936	5730	5788	5730	0.8287647442537175	1.0
5	2371	2374	5464	5586	5464	0.27518324262197896	1.0
5	2374	2386	5556	5685	5556	0.3403546608041921	1.0
68	27939	27949	8003	8046	8003	1.0	1.0
3	885	878	5177	5234	5177	0.7894018369617659	1.0
25	10277	10287	8212	8265	8212	0.2747308920854923	1.0
10	885	889	5655	5756	5655	0.1637239152728298	1.0
12	10061	10065	8121	8159	8121	0.3768229484056566	1.0
5	2384	2385	5556	5670	5556	0.15938466952978972	1.0
7	5464	5466	5824	5875	5824	0.15037238300719705	1.0
25	10280	10288	8132	8219	8132	0.33981694563833087	1.0
68	27950	27951	8100	8170	8100	0.12227977643005283	1.0
3	902	916	5158	5266	5158	0.747888865322109	1.0
6	3840	3847	5242	5310	5242	0.4255449178890376	1.0
4	863	866	5115	5171	5115	0.7662481745988016	1.0
6	3841	3847	5359	5495	5359	0.6651153858470825	1.0
46	11088	11086	8661	8718	8661	0.28569100557754046	1.0
1	985	976	6191	6244	6191	0.22241333630849067	1.0
68	27971	27972	8403	8441	8403	0.151552396782053	1.0
5	2413	2427	5748	5813	5748	1.0	1.0
14	2395	2401	6021	6080	6021	1.0	1.0
25	10306	10307	8434	8490	8434	0.2109506181292012	1.0
1	990	992	6097	6169	6097	0.34580176203996155	1.0
54	15889	15891	7195	7275	7195	0.5993094498399312	1.0
56	18185	18192	8236	8338	8236	0.4549846724581329	1.0
7	5499	5507	6099	6176	6099	0.37241084764496424	1.0
3	942	946	5536	5573	5536	0.5992999821754628	1.0
68	27981	27988	8481	8544	8481	0.8922987313147224	1.0
25	10319	10318	8597	8658	8597	0.12218999444275602	1.0
9	3764	3771	5930	5993	5930	0.516211753854921	1.0
5	2440	2442	5869	5914	5869	0.5109756463589195	1.0
4	908	911	5413	5488	5413	0.2655611886986471	1.0
6	3888	3893	5679	5725	5679	0.2825466312546549	1.0
3	959	973	5554	5624	5554	0.8191315454600252	1.0
9	3776	3783	5937	5980	5937	0.8771918614239934	1.0
68	27994	27991	8682	8706	8682	0.40869459240552586	1.0
9	3780	3783	5949	6023	5949	0.2645370274186681	1.0
7	5522	5531	6204	6315	6204	0.502439932351849	1.0
2	904	902	5521	5643	5521	0.36122168308841485	1.0
7	5524	5540	6248	6348	6248	0.703280507645685	1.0
5	2459	2460	6000	6057	6000	0.4010149114130333	1.0
9	3788	3803	6096	6194	6096	1.0	1.0
5	2463	2475	6071	6160	6071	0.6908839547915192	1.0
1	1044	1055	6605	6650	6605	0.9750936879657622	1.0
7	5535	5534	6358	6431	6358	0.27731304613821217	1.0
3	982	1001	5922	5964	5922	0.755017307439389	1.0
7	5543	5545	6387	6448	6387	0.22217065294125787	1.0
6	3913	3912	5857	5964	5857	0.26669902332894424	1.0
1	1059	1072	6647	6739	6647	1.0	1.0
5	2481	2480	6274	6300	6274	0.2539150173779141	1.0
5	2482	2487	6156	6219	6156	0.3998385024799983	1.0
6	3920	3931	5956	6042	5956	0.5025632044174214	1.0
7	5558	5565	6617	6683	6617	0.32880603760053523	1.0
9	3814	3815	6314	6401	6314	0.3246852347834729	1.0
6	3942	3944	5978	6049	5978	1.0	1.0
4	965	967	5895	5958	5895	0.3931019748427337	1.0
14	2482	2480	6645	6722	6645	0.2703142269128915	1.0
6	3948	3944	6144	6209	6144	1.0	1.0
5	2512	2521	6440	6519	6440	1.0	1.0
1	1110	1112	6934	7049	6934	1.0	1.0
5	2523	2519	6491	6557	6491	0.13953327435347632	1.0
10	1020	1022	6594	6655	6594	0.2699802006331314	1.0
54	15995	15997	8201	8268	8201	0.3632812781272731	1.0
6	3967	3977	6305	6385	6305	0.3843075918922325	1.0
1	1124	1137	7144	7182	7144	1.0	1.0
3	1049	1050	6081	6216	6081	0.3106529393977194	1.0
4	993	995	5906	5963	5906	0.9435484623151849	1.0
6	3969	3983	6314	6381	6314	0.6744405300305643	1.0
7	5613	5612	7055	7123	7055	0.1300767834817898	1.0
5	2541	2553	6787	6862	6787	0.46512682723721926	1.0
2	976	981	6001	6069	6001	0.5497631348089665	1.0
4	1011	1018	6036	6079	6036	0.3634643309689368	1.0
7	5630	5634	7087	7153	7087	0.3467035731815999	1.0
1	1146	1142	7125	7223	7125	0.3954249742868899	1.0
4	1014	1017	6164	6266	6164	0.30137511109454673	1.0
2	992	991	6180	6243	6180	1.0	1.0
6	4012	4025	6624	6692	6624	0.38337674155009116	1.0
2	997	1008	6197	6244	6197	0.8044132823545582	1.0
4	1026	1032	6199	6369	6199	0.5630752525886333	1.0
5	2577	2592	6936	7012	6936	0.8795898890857967	1.0
6	4027	4024	6532	6636	6532	0.18928258237304746	1.0
10	1069	1079	6864	6960	6864	0.17183834566533332	1.0
9	3882	3887	6707	6869	6707	0.48511340307757134	1.0
2	1021	1023	6316	6413	6316	0.21003643856688356	1.0
3	1101	1103	6471	6567	6471	0.4015100712078043	1.0
14	2555	2560	7249	7291	7249	0.3257808447236051	1.0
4	1040	1043	6226	6291	6226	0.1393393040479732	1.0
2	1035	1047	6533	6605	6533	0.36427505495524115	1.0
1	1191	1197	7424	7507	7424	0.29330625121872367	1.0
3	1118	1135	6535	6605	6535	0.5904808723448046	1.0
9	3895	3894	6946	7036	6946	0.582811285341926	1.0
3	1119	1115	6565	6686	6565	0.21287130708984944	1.0
6	4061	4069	6748	6834	6748	0.3041506689302363	1.0
10	1103	1105	7033	7124	7033	0.49756359378812326	1.0
5	2641	2640	7273	7378	7273	0.5400308815127652	1.0
3	1153	1152	6707	6768	6707	0.1787253156745704	1.0
7	5700	5696	7726	7761	7726	0.3281131890899085	1.0
1	1239	1241	7791	7872	7791	0.28881209341270647	1.0
4	1094	1105	6793	6863	6793	0.5611492319614495	1.0
1	1252	1259	7892	7977	7892	0.2632945482245092	1.0
10	1152	1153	7283	7415	7283	0.2526587259071738	1.0
1	1265	1266	7875	7939	7875	0.4537186182487695	1.0
2	1101	1100	7003	7083	7003	0.27222786019021467	1.0
5	2682	2686	7480	7539	7480	0.38902851598596117	1.0
1	1272	1266	7994	8049	7994	0.6412448782102913	1.0
2	1116	1124	7016	7178	7016	0.5273679884545919	1.0
3	1214	1237	7384	7470	7384	1.0	1.0
3	1219	1218	7270	7353	7270	0.4257577310881796	1.0
6	4135	4127	7221	7292	7221	0.606160490316804	1.0
14	2650	2654	7846	7915	7846	0.33799006626476036	1.0
4	1152	1153	7081	7140	7081	0.36901027227531796	1.0
3	1229	1238	7379	7439	7379	1.0	1.0
3	1230	1250	7483	7554	7483	1.0	1.0
1	1314	1320	8125	8245	8125	0.6428180267356277	1.0
2	1144	1163	7276	7387	7276	1.0	1.0
6	4145	4127	7305	7356	7305	0.32312505884410514	1.0
9	3985	3998	7694	7746	7694	0.9656904761808875	1.0
2	1159	1175	7456	7537	7456	0.9157477052170695	1.0
3	1239	1238	7350	7478	7350	0.1889549261107663	1.0
9	3990	3998	7643	7738	7643	0.6796403684133744	1.0
7	5788	5800	8488	8550	8488	1.0	1.0
5	2729	2738	7908	7975	7908	0.80382351032832	1.0
3	1249	1245	7395	7584	7395	0.19879383610865373	1.0
5	2730	2733	7762	7848	7762	1.0	1.0
3	1250	1257	7495	7591	7495	0.9621353038729656	1.0
1	1354	1358	8402	8464	8402	0.6684929904781277	1.0
5	2743	2752	7894	7957	7894	0.9789669924426131	1.0
2	1187	1190	7500	7650	7500	0.2969670406288587	1.0
7	5810	5816	8689	8788	8689	0.237833528276285	1.0
5	2750	2757	7921	7987	7921	1.0	1.0
1	1367	1374	8592	8641	8592	0.4326358757320711	1.0
3	1276	1283	7704	7793	7704	0.3612755805660606	1.0
10	1258	1257	8008	8108	8008	0.1481479749462333	1.0
5	2762	2767	8137	8216	8137	0.2371493003340624	1.0
7	5835	5840	8840	8916	8840	1.0	1.0
7	5839	5847	8884	8931	8884	0.36889015717520157	1.0
4	1227	1234	7675	7744	7675	0.5396403525645695	1.0
5	2773	2777	8144	8261	8144	0.1921360335594838	1.0
14	2734	2728	8645	8746	8645	0.3046446225130536	1.0
6	4217	4228	7619	7700	7619	1.0	1.0
9	4070	4083	8273	8333	8273	0.5114712214715664	1.0
2	1224	1226	7654	7773	7654	0.36270463451145424	1.0
6	4226	4235	7703	7817	7703	0.551353701524335	1.0
3	1322	1330	7831	7936	7831	0.238128037309082	1.0
7	5862	5861	9029	9116	9029	0.11151930633045246	1.0
6	4235	4249	7756	7833	7756	0.9494453428072401	1.0
5	2796	2799	8238	8348	8238	0.8086582124489867	1.0
7	5872	5874	9153	9210	9153	0.3513365691731129	1.0
4	1264	1263	7836	7889	7836	0.25330912755342583	1.0
4	1267	1276	8016	8094	8016	0.7928934043412335	1.0
4	1277	1281	7971	8011	7971	0.23311042204179097	1.0
2	1270	1274	8186	8278	8186	0.285618872344661	1.0
5	2815	2813	8572	8627	8572	0.28800511272360807	1.0
1	1461	1464	9072	9142	9072	0.2954808011359976	1.0
2	1274	1282	8148	8235	8148	0.8830744039370053	1.0
2	1275	1282	8193	8272	8193	0.746737219730098	1.0
5	2819	2794	8634	8686	8634	1.0	1.0
14	2794	2792	9213	9268	9213	0.22221523278186653	1.0
4	1301	1304	8119	8179	8119	0.2784425615820434	1.0
3	1364	1367	8122	8196	8122	0.26495351072467027	1.0
7	5909	5916	9410	9476	9410	0.5400527571004544	1.0
7	5914	5921	9338	9427	9338	0.21097214330860414	1.0
1	1485	1489	9232	9338	9232	0.2969385655930112	1.0
2	1293	1299	8275	8448	8275	0.4336876965352829	1.0
3	1380	1393	8194	8263	8194	1.0	1.0
7	5925	5923	9508	9576	9508	0.2091653711732939	1.0
5	2844	2851	8770	8854	8770	0.25569126083394	1.0
1	1505	1515	9604	9657	9604	0.32820002444836016	1.0
7	5952	5958	9568	9676	9568	0.3221734760519434	1.0
9	4144	4148	8759	8832	8759	0.30541783524758725	1.0
10	1392	1393	9048	9126	9048	0.2786309149851704	1.0
3	1401	1412	8248	8331	8248	0.4433514442954753	1.0
2	1332	1342	8643	8701	8643	0.982986026457115	1.0
4	1342	1361	8569	8669	8569	1.0	1.0
7	5958	5960	9538	9567	9538	0.16032578748046653	1.0
6	4324	4336	8302	8368	8302	0.46734783438640765	1.0
10	1405	1406	9125	9293	9125	0.11241827797345026	1.0
7	5965	5960	9715	9779	9715	0.24672459689425863	1.0
10	1406	1409	9327	9372	9327	0.2691679079729296	1.0
7	5970	5974	9681	9736	9681	0.2042104585023523	1.0
7	5975	5990	9766	9818	9766	0.40090771780456147	1.0
7	5981	6000	9738	9800	9738	0.6114938178678068	1.0
9	4178	4189	9033	9086	9033	0.45835124069465916	1.0
4	1377	1379	8808	8936	8808	0.23932449409155473	1.0
3	1439	1431	8658	8695	8658	0.8236204670096325	1.0
6	4360	4371	8617	8667	8617	0.5216542799675599	1.0
9	4191	4197	9044	9117	9044	0.32716257200652377	1.0
10	1436	1444	9494	9558	9494	0.2008430333516567	1.0
10	1437	1443	9394	9479	9394	0.4297946648645919	1.0
5	2906	2937	9136	9234	9136	1.0	1.0
10	1442	1444	9349	9386	9349	0.16721334248850467	1.0
5	2913	2921	9045	9150	9045	0.4987938306509801	1.0
4	1402	1407	8876	8965	8876	0.6874058475033746	1.0
2	1407	1414	9067	9144	9067	0.4965623217039614	1.0
3	1470	1473	8715	8805	8715	0.4126738265906781	1.0
4	1409	1408	8971	9040	8971	0.268939440504969	1.0
6	4403	4408	8747	8824	8747	0.22410520880143092	1.0
4	1433	1436	9098	9200	9098	0.19662395939944885	1.0
3	1511	1514	8990	9056	8990	0.13608058182947697	1.0
6	4436	4442	8984	9118	8984	0.36657740818624746	1.0
4	1466	1472	9311	9367	9311	0.5010417870959991	0.6262983530161726
4	1474	1510	9528	9578	9528	1.0	1.0
6	4463	4484	9144	9378	9144	0.39130115661747583	1.0
2	1496	1500	9759	9819	9759	0.8601013128298536	0.9829021263563269
3	1556	1572	9194	9245	9194	0.8954287771485202	1.0
4	1511	1510	9775	9817	9775	0.2819794786109298	1.0
6	4484	4482	9209	9300	9209	0.19002876137754113	1.0
3	1573	1571	9400	9480	9400	0.16291361414942462	1.0
6	4518	4526	9426	9559	9426	0.6211428550875013	1.0
3	1616	1623	9706	9811	9706	0.7163882874247285	1.0
6	4546	4569	9729	9797	9729	1.0	1.0
