# Supplementary material for: Online legal driving behavior monitoring for self-driving vehicles
Source: Nat Commun. 2024 Jan 9;15:408. doi: 10.1038/s41467-024-44694-5 (PMC10776857; doi:10.1038/s41467-024-44694-5)
Supplement: Supplementary file 8 — Supplementary Code 1 [file 41467_2024_44694_MOESM8_ESM.zip › Supplementary Code/AD4CHE analysis/04 Analysis of dclmin/RSS/attachment.py]

import math
import pandas as pd
import numpy as np

def surrounding_infor_derive(id,Target_rear_ID,frame,filename):

    df=pd.read_csv(filename)

    Surrounding_IDs=[id,Target_rear_ID]
    Surrounding_Infor=np.zeros((2,5))
    for i in range(0,2):
        if Surrounding_IDs[i]==0:
            Surrounding_Infor[i,0]=0
        else:
            Surrounding_Infor[i, 0]=1
            Surrounding_Infor[i, 1]  = (df[(df['frame']==frame)&(df['id']==Surrounding_IDs[i])])['x'].values
            Surrounding_Infor[i, 2] = (df[(df['frame'] == frame) & (df['id'] == Surrounding_IDs[i])])['y'].values
            Surrounding_Infor[i, 3] = (df[(df['frame'] == frame) & (df['id'] == Surrounding_IDs[i])])['xVelocity'].values
            Surrounding_Infor[i, 4] = (df[(df['frame'] == frame) & (df['id'] == Surrounding_IDs[i])])['yVelocity'].values
    # 输出为一个数组：[是否存在(1：存在，0：不存在)，px,py,vx,vy][EV,LV,FV,LAV,RAV]
    return Surrounding_Infor


def safetywarning(Surrounding_Infor):
#输入周围车辆的状态，和数据集的csv表格
    Ego_vehicle_safety_Longi=0#自车的前部纵向安全、后部纵向安全、左边横向安全和右边横向安全
    Ego_vehicle_safety_Lat=0
    rho=0.458
    miu=0.4
    amax_accel_longi=2.389
    amin_brake_longi=2.136
    amax_brake_longi=7.625
    amax_accel_lat = 0.679
    amin_brake_lat = 0.45

    state_ego_px=math.fabs(Surrounding_Infor[0,1])
    state_ego_py=math.fabs(Surrounding_Infor[0,2])
    state_ego_vx=math.fabs(Surrounding_Infor[0,3])
    state_ego_vy=math.fabs(Surrounding_Infor[0,4])

    #期望车道的后部车辆的纵向安全估计
    # if Surrounding_Infor[1,0]==0:
    #     Ego_vehicle_safety_metrics = 1
    # else:
    #     d_longi_rear = math.fabs(Surrounding_Infor[1, 1] - state_ego_px)
    #     d_longiRSS_rear = math.fabs(math.fabs(Surrounding_Infor[1, 3]) * rho + 0.5 * amax_accel_longi * rho ** 2 + (
    #             math.fabs(Surrounding_Infor[1, 3]) + rho * amax_accel_longi) ** 2 / 2 / amin_brake_longi - math.fabs(state_ego_vx) ** 2 / amax_brake_longi / 2)
    #     Ego_vehicle_safety_metrics = min(max(d_longi_rear / d_longiRSS_rear, 0), 1)


    if Surrounding_Infor[1, 0] == 0:
        Ego_vehicle_safety_Longi = 1
    else:
        d_longi_rear = math.fabs(Surrounding_Infor[1, 1] - state_ego_px)
        d_longiRSS_rear = math.fabs(math.fabs(Surrounding_Infor[1, 3]) * rho + 0.5 * amax_accel_longi * rho ** 2 + (
                math.fabs(Surrounding_Infor[1, 3]) + rho * amax_accel_longi) ** 2 / 2 / amin_brake_longi - math.fabs(
            state_ego_vx) ** 2 / amax_brake_longi / 2)
        Ego_vehicle_safety_Longi = min(max(d_longi_rear / d_longiRSS_rear, 0), 1)

    #期望车道后部车辆的横向安全估计
    if Surrounding_Infor[1,0]==0:
        Ego_vehicle_safety_Lat= 1
    else:
        d_lat_left=math.fabs(Surrounding_Infor[1,2]-state_ego_py)
        if state_ego_vx>=0:
            d_latRSS_left=math.fabs((2*state_ego_vy-rho*amax_accel_lat)/2*rho+(state_ego_vy-rho*amax_accel_lat)**2/2/amin_brake_lat-(2*Surrounding_Infor[1,4]+rho*amax_accel_lat)/2*rho+(Surrounding_Infor[1,4]+rho*amax_accel_lat)**2/2/amin_brake_lat)

        else:
            d_latRSS_left=math.fabs((2*Surrounding_Infor[1,4]-rho*amax_accel_lat)/2*rho+(Surrounding_Infor[1,4]-rho*amax_accel_lat)**2/2/amin_brake_lat-(2*state_ego_vy+rho*amax_accel_lat)/2*rho+(state_ego_vy+rho*amax_accel_lat)**2/2/amin_brake_lat)
        d_latRSS_left=miu+max(d_latRSS_left,0)
        Ego_vehicle_safety_Lat = min(max(d_lat_left / d_latRSS_left, 0), 1)


    #
    # #左部车辆的安全估计
    # if Surrounding_Infor[3,0]==0:
    #     Ego_vehicle_safety_metrics[2] = 1
    # else:
    #     d_lat_left=math.fabs(Surrounding_Infor[3,2]-state_ego_py)
    #     if state_ego_vx>=0:
    #         d_latRSS_left=(2*state_ego_vy-rho*amax_accel_lat)/2*rho+(state_ego_vy-rho*amax_accel_lat)**2/2/amin_brake_lat-(2*Surrounding_Infor[3,4]+rho*amax_accel_lat)/2*rho+(Surrounding_Infor[3,4]+rho*amax_accel_lat)**2/2/amin_brake_lat
    #     else:
    #         d_latRSS_left=(2*Surrounding_Infor[3,4]-rho*amax_accel_lat)/2*rho+(Surrounding_Infor[3,4]-rho*amax_accel_lat)**2/2/amin_brake_lat-(2*state_ego_vy+rho*amax_accel_lat)/2*rho+(state_ego_vy+rho*amax_accel_lat)**2/2/amin_brake_lat
    #     d_latRSS_left=miu+max(d_latRSS_left,0)
    #     Ego_vehicle_safety_metrics[2] = min(max(d_lat_left / d_latRSS_left, 0), 1)
    #
    # #右部车辆的安全估计
    # if Surrounding_Infor[4,0]==0:
    #     Ego_vehicle_safety_metrics[3] = 1
    # else:
    #     d_lat_right = math.fabs(Surrounding_Infor[4, 2] - state_ego_py)
    #     if state_ego_vx>=0:
    #         d_latRSS_right=(2*Surrounding_Infor[4, 4]-rho*amax_accel_lat)/2*rho+(Surrounding_Infor[4, 4]-rho*amax_accel_lat)**2/2/amin_brake_lat-(2*state_ego_vy+rho*amax_accel_lat)/2*rho+(state_ego_vy+rho*amax_accel_lat)**2/2/amin_brake_lat
    #     else:
    #         d_latRSS_right=(2*state_ego_vy-rho*amax_accel_lat)/2*rho+(state_ego_vy-rho*amax_accel_lat)**2/2/amin_brake_lat-(2*Surrounding_Infor[4, 4]+rho*amax_accel_lat)/2*rho+(Surrounding_Infor[4, 4]+rho*amax_accel_lat)**2/2/amin_brake_lat
    #     d_latRSS_right=miu+max(d_latRSS_right,0)
    #     Ego_vehicle_safety_metrics[3] = min(max(d_lat_right / d_latRSS_right, 0), 1)


    return Ego_vehicle_safety_Longi,Ego_vehicle_safety_Lat
