# Supplementary material for: Online legal driving behavior monitoring for self-driving vehicles
Source: Nat Commun. 2024 Jan 9;15:408. doi: 10.1038/s41467-024-44694-5 (PMC10776857; doi:10.1038/s41467-024-44694-5)
Supplement: Supplementary file 8 — Supplementary Code 1 [file 41467_2024_44694_MOESM8_ESM.zip › Supplementary Code/AD4CHE analysis/04 Analysis of dclmin/RSS/gtzero_DIS_start_0907.csv]

DataID	VehicleID	Tar_Rear_VehicleID	StartFrame	EndFrame
1	3	44	62	138
39	4963	4995	36	76
38	6073	6071	54	107
66	25693	25717	78	129
36	8133	8134	36	89
40	706	697	98	138
55	18290	18320	110	181
67	26471	26486	68	116
37	11803	11828	42	107
5	1581	1606	55	177
18	2269	2290	110	186
51	10588	10592	67	161
68	27265	27287	42	153
46	10367	10373	83	162
66	25703	25717	63	107
19	13578	13556	39	108
2	26	33	133	210
6	3081	3102	85	144
9	2955	2918	66	134
42	3799	3819	96	150
18	2293	2298	306	343
34	16162	16157	79	131
51	10606	10607	201	262
1	48	96	101	228
5	1603	1586	10	67
31	4595	4597	266	338
36	8179	8181	207	256
11	11578	11580	110	221
19	13607	13610	341	378
50	7074	7075	223	325
67	26501	26506	225	273
68	27287	27284	149	207
22	3066	3073	231	325
35	9965	9969	317	375
18	2302	2303	360	421
18	2303	2309	332	436
31	4608	4615	556	620
32	7405	7408	152	221
39	5007	5010	237	307
65	28060	28063	281	362
67	26507	26509	314	361
28	8173	8174	450	518
32	7407	7415	303	336
45	5083	5085	492	550
47	6628	6630	304	352
8	6071	6067	52	115
24	11161	11168	443	510
33	8783	8781	134	250
36	8189	8193	340	386
52	14029	14032	307	355
58	16112	16113	128	193
68	27299	27301	288	345
3	74	38	213	245
20	15471	15476	187	311
31	4612	4618	647	692
32	7411	7415	292	373
44	15150	15152	259	367
39	5020	5039	377	438
42	3836	3838	377	441
14	1600	1627	209	294
11	11592	11593	235	285
41	9342	9347	744	812
47	6640	6645	527	581
32	7415	7422	338	378
22	3089	3091	451	491
15	8785	8783	742	805
18	2323	2324	572	651
51	10638	10647	612	646
3	86	91	165	241
4	83	90	163	318
19	13635	13637	649	760
24	11176	11181	603	681
2	106	115	333	468
8	6090	6094	190	263
28	8194	8195	786	876
30	5871	5877	739	824
3	89	94	184	259
66	25755	25757	622	718
5	1646	1651	318	452
65	28083	28090	454	597
1	116	114	401	480
33	8805	8812	468	538
22	3104	3105	653	707
38	6187	6189	789	893
19	13646	13649	875	909
35	10008	10009	973	1030
1	125	134	482	539
26	14338	14335	747	804
30	5885	5894	991	1057
2	121	123	402	480
7	4690	4691	360	441
22	3107	3109	619	678
30	5889	5891	1042	1097
14	1632	1629	370	416
16	12228	12230	891	1022
18	2343	2344	843	897
23	89	96	813	858
28	8215	8214	986	1036
29	1547	1555	809	854
12	9563	9568	820	892
43	12042	12047	1365	1409
48	12951	12959	928	1008
8	6117	6125	358	476
9	3018	3020	358	424
29	1556	1555	836	908
46	10425	10423	606	675
1	135	150	506	605
6	3151	3154	473	663
36	8249	8256	1157	1219
38	6204	6212	1032	1151
48	12958	12959	1037	1122
67	26550	26563	1032	1062
3	127	138	659	802
7	4699	4691	514	585
44	15192	15202	702	763
47	6676	6682	913	977
13	10923	10931	812	885
16	12235	12239	1068	1132
23	102	109	926	977
35	10026	10025	1189	1268
5	1676	1674	621	693
6	3161	3174	760	826
20	15509	15514	804	856
37	11894	11903	767	859
41	9385	9387	1335	1397
43	12058	12059	1550	1601
43	12062	12066	1622	1654
67	26560	26565	957	1036
1	151	160	541	603
14	1653	1654	408	524
29	1587	1589	1245	1316
42	3876	3878	699	791
50	7190	7199	1333	1415
52	14098	14099	973	1017
65	28110	28114	838	884
19	13672	13679	1110	1192
48	12972	12975	1119	1203
58	16190	16195	829	885
67	26564	26569	1088	1183
8	6141	6143	551	628
33	8836	8831	704	753
40	837	838	1528	1595
12	9581	9587	1029	1134
13	10937	10939	854	912
52	14105	14108	952	1009
44	15216	15217	969	1056
4	140	153	519	665
45	5194	5201	1506	1571
4	141	135	581	634
9	3044	3054	634	678
21	12234	12233	1610	1679
4	142	147	469	538
6	3181	3193	802	870
8	6154	6157	726	778
22	3140	3143	1029	1102
38	6234	6238	1365	1452
46	10453	10451	984	1016
11	11645	11650	1133	1223
21	12236	12246	1773	1817
2	158	157	679	758
37	11923	11924	1139	1182
44	15228	15225	1138	1188
51	10706	10709	1600	1642
53	13135	13133	1158	1201
4	154	175	713	786
6	3190	3193	788	861
1	189	188	770	925
30	5939	5950	1620	1693
9	3060	3077	831	961
16	12265	12266	1449	1517
6	3195	3193	944	1051
10	151	158	628	733
15	8862	8863	1462	1540
44	15236	15248	1236	1354
50	7271	7270	1973	2022
1	195	214	939	1027
3	184	186	897	961
7	4744	4768	877	977
12	9598	9604	1378	1453
5	1727	1724	985	1025
14	1692	1693	849	914
46	10471	10474	1079	1168
28	8296	8300	1903	1964
40	888	887	2370	2412
66	25820	25823	1542	1610
67	26607	26612	1648	1733
22	3162	3171	1366	1458
23	166	167	1742	1793
37	11941	11946	1270	1320
5	1734	1745	1046	1110
28	8300	8302	1974	2032
47	6733	6735	1529	1563
56	17361	17365	1346	1401
23	170	169	1779	1823
37	11949	11953	1280	1405
1	221	222	1084	1164
40	897	907	2477	2568
42	3927	3933	1443	1500
48	13026	13033	1811	1861
65	28162	28164	1424	1479
66	25829	25830	1629	1704
65	28164	28174	1498	1564
68	27399	27404	1442	1533
47	6741	6746	1576	1628
10	180	182	758	790
30	5972	5984	2041	2086
20	15571	15576	1590	1649
35	10102	10106	2322	2393
45	5268	5271	2183	2275
4	206	250	1117	1189
26	14427	14434	1714	1762
35	10106	10108	2358	2418
67	26638	26640	2107	2139
7	4774	4773	907	968
14	1725	1723	1142	1205
25	9695	9705	1562	1625
67	26640	26646	2110	2161
8	6208	6212	1002	1183
18	2424	2429	1847	1919
28	8322	8323	2230	2322
30	5985	5991	2225	2284
32	7526	7525	1530	1608
4	209	206	1034	1108
44	15276	15279	1554	1613
66	25842	25840	1862	1896
26	14438	14452	1742	1792
29	1666	1667	2270	2336
35	10117	10118	2504	2574
47	6759	6760	1798	1835
3	218	221	1237	1309
45	5286	5294	2381	2461
2	210	218	984	1072
22	3193	3205	1704	1765
33	8909	8910	1619	1693
42	3951	3956	1680	1754
11	11694	11700	1767	1824
39	5178	5185	2004	2064
40	928	929	2951	3012
53	13191	13196	1678	1804
55	18509	18511	1406	1491
8	6222	6220	1202	1277
39	5180	5191	2033	2082
19	13770	13781	2545	2612
21	12297	12302	2323	2412
65	28196	28198	1775	1879
1	261	264	1255	1403
25	9716	9726	1713	1791
37	11982	11987	1788	1864
42	3957	3956	1725	1812
44	15288	15290	1627	1758
7	4805	4807	1245	1309
4	237	240	1110	1167
8	6229	6230	1163	1282
22	3207	3215	1862	1947
24	11307	11312	2247	2306
31	4768	4767	2623	2654
8	6235	6241	1283	1347
34	16330	16333	2135	2201
46	10523	10529	1714	1762
3	242	237	1443	1478
26	14468	14472	1931	2000
33	8928	8932	1845	1892
41	9500	9503	3010	3094
29	1688	1692	2588	2628
32	7555	7563	1917	2000
53	13208	13211	1778	1854
28	8349	8345	2542	2637
39	5204	5206	2286	2351
41	9505	9513	3146	3190
53	13210	13211	1893	1939
21	12317	12320	2566	2626
42	3975	3977	1992	2064
65	28212	28224	2064	2127
1	281	291	1543	1595
10	236	239	1172	1268
39	5207	5206	2351	2410
51	10796	10799	2839	2902
7	4827	4830	1288	1380
46	10537	10539	1817	1896
1	283	302	1510	1570
8	6253	6256	1417	1565
23	247	246	2933	2969
42	3981	3977	2111	2144
47	6813	6817	2362	2552
67	26679	26687	2642	2693
8	6254	6256	1522	1602
16	12327	12326	2612	2645
44	15314	15329	2111	2164
47	6824	6828	2587	2640
6	3292	3300	1624	1696
31	4791	4793	2888	2993
6	3297	3300	1803	1850
1	298	297	1640	1687
31	4794	4793	2974	3020
34	16356	16357	2560	2611
2	269	267	1445	1505
15	8954	8958	2759	2877
31	4796	4798	2965	3043
66	25887	25889	2326	2441
15	8956	8954	2828	2865
34	16361	16357	2610	2675
67	26695	26697	2785	2854
20	15629	15634	2376	2466
22	3244	3250	2191	2314
24	11346	11340	2585	2630
68	27462	27471	2208	2248
10	270	279	1579	1634
13	11039	11045	2135	2229
27	11515	11522	3249	3311
34	16365	16368	2645	2702
67	26700	26701	2734	2972
8	6272	6273	1564	1629
11	11744	11745	2671	2721
20	15635	15637	2461	2506
36	8496	8507	3515	3595
24	11355	11358	2627	2742
47	6850	6851	2854	2929
20	15641	15643	2548	2593
27	11527	11538	3450	3491
37	12034	12036	2312	2405
55	18573	18575	2061	2132
23	290	294	3494	3657
37	12035	12038	2367	2420
65	28250	28255	2319	2372
7	4872	4891	1734	1817
25	9770	9771	2358	2405
40	1006	1007	4052	4127
8	6286	6293	1686	1794
12	9682	9687	2513	2601
30	6067	6070	3182	3239
47	6869	6870	3022	3141
3	316	314	1829	1919
9	3181	3183	1543	1614
13	11057	11061	2364	2425
24	11370	11376	2749	2828
25	9782	9784	2427	2489
39	5264	5263	2904	3008
11	11764	11768	3010	3077
14	1821	1824	1625	1690
27	11548	11553	3802	3875
31	4832	4838	3386	3441
57	12330	12341	2581	2638
3	320	336	1806	1952
19	13840	13842	3419	3495
41	9573	9574	4094	4125
46	10588	10589	2393	2541
51	10859	10861	3698	3732
68	27495	27498	2610	2693
5	1859	1869	1842	1970
6	3339	3349	2068	2128
30	6077	6083	3252	3328
6	3341	3357	2089	2179
24	11379	11381	2913	2954
29	1755	1760	3243	3341
31	4839	4841	3500	3551
67	26729	26732	3166	3270
2	320	322	1674	1741
36	8545	8549	3919	3984
51	10865	10867	3754	3805
18	2515	2523	2823	2880
20	15669	15665	2944	2978
35	10220	10231	4048	4098
44	15364	15371	2697	2792
68	27502	27508	2700	2743
1	364	366	1838	1919
3	332	336	1796	1913
24	11385	11388	2959	3031
42	4033	4039	2557	2661
3	336	337	1888	1961
15	8996	9010	3250	3323
18	2517	2523	2774	2857
8	6305	6312	1840	1908
47	6886	6899	3296	3396
7	4908	4913	1856	1971
21	12437	12441	4069	4178
27	11565	11572	4054	4105
65	28282	28284	2732	2805
1	370	382	2004	2050
20	15676	15674	3051	3098
33	9010	9020	2836	2894
51	10877	10878	4068	4121
5	1880	1881	2034	2103
8	6312	6327	2052	2103
31	4859	4860	3696	3793
45	5431	5438	3465	3592
68	27518	27529	2828	2874
5	1881	1889	2015	2158
7	4914	4915	2098	2133
10	338	348	1758	1870
20	15685	15684	3099	3153
22	3309	3313	2887	2929
28	8439	8442	3310	3472
50	7564	7569	4342	4410
3	347	337	2008	2096
8	6316	6326	1938	1987
11	11790	11792	3371	3467
14	1847	1845	1896	1968
28	8445	8450	3485	3566
46	10614	10616	2799	2886
51	10885	10878	4128	4180
14	1850	1855	1909	2063
52	14340	14343	3248	3345
4	346	386	1912	1965
19	13870	13872	3927	3996
40	1050	1054	4670	4712
4	348	350	1808	1887
6	3366	3376	2235	2344
6	3368	3385	2282	2358
66	25951	25954	2990	3139
33	9031	9030	3016	3067
8	6329	6334	2101	2196
14	1858	1855	2016	2105
21	12473	12474	4432	4506
33	9033	9048	3194	3228
39	5309	5310	3423	3487
42	4059	4064	2922	2993
48	13185	13186	3950	4048
27	11587	11596	4434	4496
68	27535	27551	3075	3111
36	8640	8650	4958	5018
32	7654	7663	2970	3041
19	13890	13894	4318	4387
28	8465	8472	3728	3785
16	12418	12419	4332	4383
9	3235	3245	2019	2072
22	3334	3333	3191	3240
38	6537	6545	4562	4618
41	9642	9651	5119	5168
45	5495	5498	3911	3968
51	10921	10923	4573	4755
54	15311	15313	2745	2776
7	4952	4953	2260	2311
25	9844	9849	3193	3238
28	8470	8475	3755	3808
4	372	381	1831	1879
10	378	375	2143	2238
20	15715	15725	3522	3625
47	6923	6930	3639	3746
1	413	416	2167	2291
3	390	401	2189	2260
31	4892	4898	4117	4191
7	4958	4964	2254	2391
7	4959	4964	2230	2284
68	27555	27560	3297	3363
48	13206	13211	4293	4359
1	424	445	2490	2581
6	3401	3403	2288	2374
22	3353	3354	3357	3410
4	383	387	2019	2105
23	379	387	4801	4874
2	396	398	2206	2404
5	1939	1941	2380	2492
22	3357	3361	3473	3562
26	14609	14612	3420	3656
28	8485	8487	3973	4018
31	4912	4914	4351	4398
7	4974	4980	2504	2546
21	12523	12528	5060	5133
35	10311	10312	5311	5357
45	5538	5541	4332	4420
65	28337	28338	3327	3390
14	1895	1904	2358	2389
24	11442	11448	3670	3787
30	6161	6173	4155	4227
41	9682	9680	5704	5743
2	403	411	2382	2456
17	4611	4617	2501	2555
32	7687	7689	3350	3404
34	16480	16481	3996	4054
18	2592	2603	3667	3783
35	10315	10316	5371	5413
47	6957	6966	4184	4246
5	1953	1956	2602	2676
46	10687	10686	3722	3758
3	432	439	2575	2656
40	1117	1122	5642	5689
42	4121	4124	3626	3766
2	418	427	2451	2540
3	435	445	2482	2553
29	1837	1839	4136	4207
3	439	442	2374	2453
16	12473	12477	5086	5145
6	3434	3440	2569	2646
25	9889	9892	3663	3750
3	443	448	2582	2651
20	15764	15774	4193	4273
35	10336	10338	5754	5853
42	4130	4137	3800	3865
45	5587	5590	4801	4861
53	13387	13393	3525	3589
22	3386	3385	3810	3862
24	11464	11460	3989	4034
51	10972	10979	5350	5419
3	447	448	2542	2672
5	1973	1981	2678	2750
20	15768	15774	4254	4350
24	11469	11475	4227	4264
2	430	434	2397	2482
10	438	450	2474	2526
22	3390	3397	3852	3926
28	8511	8514	4252	4348
35	10341	10338	5870	5920
41	9711	9710	6109	6156
1	480	481	2715	2813
47	6989	6990	4580	4623
67	26837	26836	4373	4425
6	3448	3465	2739	2841
7	5026	5028	2771	2871
28	8521	8524	4398	4475
29	1859	1857	4362	4459
16	12490	12493	5360	5405
17	4663	4665	3004	3054
2	441	440	2523	2608
48	13270	13274	5142	5236
40	1155	1158	6168	6200
47	7000	7004	4712	4793
42	4157	4160	4128	4206
67	26852	26867	4598	4656
18	2637	2642	4194	4259
32	7735	7742	3831	3879
38	6713	6712	5610	5654
68	27613	27619	3905	3990
40	1162	1163	6297	6328
68	27614	27619	3944	4010
8	6426	6436	2773	2862
42	4163	4165	4171	4228
20	15791	15790	4544	4611
23	444	446	5544	5622
28	8540	8541	4533	4609
38	6728	6731	5708	5787
5	2007	2012	2915	3150
10	475	476	2782	2828
11	11896	11898	5216	5283
25	9929	9931	4077	4129
28	8546	8549	4473	4618
48	13288	13293	5354	5394
2	460	458	2574	2620
4	460	465	2440	2551
66	26070	26074	4498	4545
29	1888	1893	4657	4757
58	16584	16601	4297	4364
21	12608	12613	5985	6061
25	9937	9936	4329	4370
26	14686	14685	4343	4370
34	16536	16553	4703	4773
19	13996	13999	5654	5733
25	9941	9939	4363	4419
3	501	495	2824	2909
5	2025	2021	3182	3263
9	3357	3356	2909	3038
34	16543	16560	4807	4901
46	10755	10760	4660	4720
67	26884	26901	4956	5019
21	12617	12622	6076	6180
1	528	526	3102	3178
33	9144	9154	4366	4406
38	6772	6775	6189	6252
42	4184	4186	4418	4484
68	27637	27639	4263	4312
18	2678	2684	4764	4824
28	8564	8567	4752	4844
54	15452	15450	3995	4072
67	26889	26901	4935	5006
1	530	544	3187	3305
11	11915	11917	5511	5566
6	3498	3502	3016	3086
15	9158	9157	5267	5312
23	471	473	5839	5889
29	1904	1905	4829	4949
25	9956	9958	4506	4596
30	6259	6266	5261	5328
1	534	543	3176	3241
3	524	529	3051	3108
16	12533	12536	6036	6082
14	2001	2014	3015	3086
39	5478	5474	5568	5626
68	27647	27649	4303	4383
3	529	534	3021	3100
27	11746	11754	6591	6672
5	2047	2050	3286	3328
48	13330	13331	5927	5984
17	4724	4729	3662	3696
18	2690	2692	4844	4907
26	14720	14722	4624	4668
28	8581	8593	4941	5028
35	10421	10419	6987	7048
29	1919	1921	4948	5057
51	11049	11053	6289	6343
19	14027	14032	6075	6147
22	3460	3466	4667	4784
33	9161	9162	4526	4596
46	10779	10782	4946	4997
68	27659	27661	4437	4523
36	8969	8967	7547	7622
8	6482	6478	3262	3316
19	14032	14036	6096	6158
21	12644	12650	6319	6369
4	524	519	2788	2844
48	13346	13350	5997	6224
67	26912	26920	5219	5265
25	9982	9980	4726	4822
14	2019	2021	2987	3059
34	16583	16588	5282	5432
5	2062	2068	3239	3393
8	6491	6495	3210	3313
12	9831	9836	4755	4816
18	2706	2708	5014	5114
20	15851	15858	5297	5366
5	2064	2066	3252	3317
48	13357	13363	6149	6206
68	27671	27672	4588	4674
23	500	501	6235	6279
26	14739	14745	4796	4902
29	1936	1943	5188	5265
47	7082	7083	5833	5893
53	13486	13492	4412	4453
65	28449	28451	4667	4707
8	6495	6503	3235	3277
20	15855	15858	5355	5412
66	26118	26120	5073	5128
26	14747	14766	4972	5042
30	6299	6305	5782	5824
22	3481	3484	4945	4996
28	8608	8615	5212	5275
3	574	575	3291	3363
6	3530	3547	3357	3436
11	11952	11953	6005	6037
3	576	585	3325	3458
4	552	559	2929	3058
38	6842	6848	6888	6972
40	1235	1237	7197	7246
11	11958	11964	6130	6155
30	6314	6317	5803	5983
7	5136	5140	3504	3545
33	9191	9195	4949	5036
2	551	552	3244	3311
6	3538	3547	3385	3467
22	3493	3494	5075	5144
6	3539	3549	3273	3370
19	14077	14073	6861	6982
25	10009	10017	5199	5247
27	11796	11798	7195	7269
41	9845	9846	7884	7952
42	4242	4248	5127	5196
46	10812	10816	5281	5386
3	584	591	3300	3463
25	10013	10024	5119	5180
66	26139	26142	5317	5372
41	9848	9856	7948	7987
42	4244	4248	5127	5197
45	5748	5742	6440	6477
7	5144	5154	3725	3799
29	1966	1973	5446	5520
30	6336	6346	6152	6187
29	1967	1972	5415	5481
42	4249	4254	5153	5249
23	526	530	6392	6542
38	6879	6880	7222	7268
9	3431	3434	3399	3545
24	11630	11632	6818	6961
28	8633	8636	5560	5607
67	26952	26955	5599	5652
50	7949	7951	7172	7233
40	1260	1269	7425	7483
9	3438	3448	3618	3696
18	2764	2768	5727	5813
34	16627	16632	5729	5830
1	612	605	3773	3817
4	590	599	3320	3366
6	3567	3570	3563	3660
11	11986	11984	6490	6530
42	4263	4264	5550	5615
18	2775	2780	5912	5974
35	10513	10514	8027	8111
42	4267	4269	5590	5670
46	10843	10845	5662	5730
19	14106	14111	7270	7351
4	605	606	3279	3349
6	3578	3591	3639	3714
25	10048	10050	5577	5633
10	626	631	3753	3847
47	7154	7156	6709	6784
57	12636	12638	5355	5390
68	27730	27737	5377	5441
3	632	637	3540	3638
41	9893	9899	8673	8715
50	7992	8001	7581	7657
52	14633	14641	6176	6233
3	633	638	3584	3713
46	10855	10853	5819	5871
4	610	606	3422	3480
22	3541	3547	5690	5788
27	11848	11857	7912	7963
34	16651	16655	6060	6167
51	11152	11156	7367	7487
55	18923	18921	4844	4908
67	26977	26988	5949	6002
68	27735	27738	5384	5449
22	3543	3544	5740	5847
51	11155	11162	7458	7528
58	16736	16749	5565	5633
2	612	617	3657	3805
57	12648	12650	5417	5472
6	3591	3599	3563	3697
21	12739	12744	7636	7737
30	6382	6386	6621	6667
56	17877	17882	5390	5552
21	12742	12747	7617	7659
25	10063	10070	5688	5746
30	6385	6386	6671	6724
13	11307	11313	5563	5620
35	10536	10539	8574	8662
1	661	662	3976	4061
6	3598	3616	3655	3791
28	8676	8682	6042	6105
34	16662	16663	6100	6135
52	14654	14657	6274	6320
6	3603	3607	3672	3866
19	14135	14144	7630	7706
33	9258	9261	5533	5609
67	26996	26998	6175	6270
1	669	677	4110	4171
42	4294	4299	5849	5921
7	5216	5217	4117	4216
19	14139	14148	7738	7812
56	17912	17914	5759	5814
67	27003	27004	6208	6293
68	27760	27766	5738	5862
15	9289	9292	6565	6627
47	7201	7206	7253	7309
14	2137	2140	3897	3994
38	6988	6994	8502	8560
46	10882	10892	6087	6165
68	27764	27766	5843	5883
21	12769	12777	7960	8048
22	3572	3574	6012	6160
46	10884	10885	6023	6149
1	687	684	4332	4385
4	648	664	3724	3764
67	27010	27014	6340	6382
38	6995	6994	8531	8589
46	10886	10892	6086	6213
1	693	707	4319	4361
6	3623	3632	3901	3976
21	12775	12784	8076	8122
6	3624	3627	3739	3813
22	3582	3590	6176	6249
33	9279	9282	5796	5903
9	3510	3509	4070	4147
58	16790	16791	5891	5961
27	11898	11911	8550	8608
2	653	663	3913	4012
21	12791	12796	8259	8320
68	27779	27781	5925	6046
18	2848	2851	6890	6943
55	18990	18993	5264	5321
14	2155	2154	4005	4100
5	2195	2200	4299	4377
22	3590	3592	6259	6332
25	10107	10108	6180	6229
55	18995	18999	5270	5376
32	7953	7956	6621	6739
46	10903	10908	6265	6315
5	2198	2202	4276	4330
20	15963	15971	6671	6805
30	6434	6440	7132	7185
67	27030	27034	6549	6619
13	11355	11359	6124	6157
24	11714	11719	7837	7900
23	640	647	7965	8019
9	3530	3532	4178	4268
46	10910	10911	6406	6487
51	11211	11218	8214	8327
3	711	712	4107	4179
3	712	723	4165	4248
4	684	682	3974	4035
7	5270	5263	4638	4685
20	15974	15990	6895	6924
25	10119	10113	6412	6440
47	7238	7247	7701	7759
6	3660	3664	3973	4093
3	723	724	4042	4207
4	697	699	3960	4019
7	5287	5289	4744	4802
9	3555	3556	4291	4356
47	7251	7252	7757	7847
66	26260	26262	6667	6733
1	762	767	4732	4829
9	3559	3556	4493	4528
23	673	675	8625	8682
25	10138	10146	6633	6683
48	13524	13534	8522	8587
39	5668	5669	7636	7699
4	706	714	4075	4142
39	5669	5666	7671	7713
3	737	741	4244	4351
5	2232	2237	4526	4600
24	11748	11749	8274	8308
3	738	749	4340	4389
32	8012	8015	7396	7470
24	11751	11753	8434	8486
47	7266	7272	7958	8015
3	749	747	4285	4382
5	2243	2240	4774	4811
56	17994	17999	6642	6685
1	802	826	5073	5177
33	9341	9343	6494	6552
4	724	738	4172	4244
24	11765	11773	8462	8528
29	2114	2112	6982	7063
32	8042	8043	7905	7956
2	722	713	4358	4417
12	9977	9979	6756	6817
32	8046	8043	7924	7984
18	2925	2924	7791	7855
25	10165	10172	6959	7028
33	9347	9351	6508	6652
34	16757	16753	7285	7381
39	5698	5695	7918	7968
29	2125	2130	7096	7211
32	8049	8056	7988	8035
24	11774	11775	8530	8578
45	6014	6012	8576	8611
7	5340	5338	5072	5124
30	6505	6506	8021	8082
1	829	826	5166	5291
6	3706	3712	4250	4456
20	16034	16040	7535	7610
1	830	829	5206	5276
5	2260	2264	4728	4831
68	27845	27853	6897	6954
2	746	763	4402	4454
1	838	842	5250	5374
30	6515	6516	8218	8315
39	5720	5723	8085	8126
53	13740	13745	6535	6575
18	2938	2943	7985	8042
66	26319	26329	7353	7418
58	16902	16907	6983	7074
67	27104	27112	7326	7394
18	2942	2943	8051	8151
42	4420	4432	7336	7433
4	757	762	4392	4490
18	2944	2943	8067	8136
2	757	778	4511	4604
7	5369	5367	5326	5365
68	27861	27867	6975	7065
5	2286	2298	4958	5067
68	27866	27868	7072	7119
26	14970	14980	7461	7594
30	6536	6537	8468	8541
5	2297	2298	4970	5056
10	797	806	5001	5057
29	2171	2175	7805	7870
9	3640	3641	4927	5037
34	16794	16795	7768	7829
13	11462	11464	7802	7856
2	779	787	4558	4648
9	3646	3641	5096	5182
14	2296	2312	5280	5334
67	27142	27145	7756	7832
46	11010	11011	7467	7595
3	824	821	4663	4755
12	10016	10020	7407	7478
18	2979	2991	8485	8600
2	795	793	4800	4889
46	11021	11027	7738	7808
2	796	804	4764	4908
14	2316	2317	5392	5535
52	14879	14886	8014	8110
9	3668	3671	5254	5309
14	2320	2332	5461	5528
5	2334	2343	5189	5281
25	10245	10251	7790	7858
57	12855	12857	7575	7620
3	848	852	4897	5038
25	10246	10244	7860	7915
67	27165	27174	8126	8161
57	12858	12859	7570	7639
3	851	850	4903	4981
46	11037	11042	7974	8014
3	860	866	4909	5002
4	822	823	4859	4924
7	5441	5439	5608	5649
2	823	828	4848	4924
66	26386	26388	8042	8100
25	10260	10265	7916	8007
33	9434	9441	7585	7664
1	925	929	5825	5875
34	16850	16852	8472	8527
55	19209	19211	7036	7091
25	10266	10268	7957	8020
67	27183	27187	8322	8373
9	3696	3702	5371	5407
5	2365	2375	5413	5495
33	9441	9443	7551	7611
34	16854	16862	8540	8603
9	3701	3702	5460	5499
1	935	936	5730	5788
5	2371	2374	5464	5586
5	2374	2386	5556	5685
68	27939	27949	8003	8046
3	885	878	5177	5234
25	10277	10287	8212	8265
10	885	889	5655	5756
12	10061	10065	8121	8159
5	2384	2385	5556	5670
7	5464	5466	5824	5875
25	10280	10288	8132	8219
68	27950	27951	8100	8170
3	902	916	5158	5266
6	3840	3847	5242	5310
4	863	866	5115	5171
6	3841	3847	5359	5495
46	11088	11086	8661	8718
1	985	976	6191	6244
68	27971	27972	8403	8441
5	2413	2427	5748	5813
14	2395	2401	6021	6080
25	10306	10307	8434	8490
1	990	992	6097	6169
54	15889	15891	7195	7275
56	18185	18192	8236	8338
7	5499	5507	6099	6176
3	942	946	5536	5573
68	27981	27988	8481	8544
25	10319	10318	8597	8658
9	3764	3771	5930	5993
5	2440	2442	5869	5914
4	908	911	5413	5488
6	3888	3893	5679	5725
3	959	973	5554	5624
9	3776	3783	5937	5980
68	27994	27991	8682	8706
9	3780	3783	5949	6023
7	5522	5531	6204	6315
2	904	902	5521	5643
7	5524	5540	6248	6348
5	2459	2460	6000	6057
9	3788	3803	6096	6194
5	2463	2475	6071	6160
1	1044	1055	6605	6650
7	5535	5534	6358	6431
3	982	1001	5922	5964
7	5543	5545	6387	6448
6	3913	3912	5857	5964
1	1059	1072	6647	6739
5	2481	2480	6274	6300
5	2482	2487	6156	6219
6	3920	3931	5956	6042
7	5558	5565	6617	6683
9	3814	3815	6314	6401
6	3942	3944	5978	6049
4	965	967	5895	5958
14	2482	2480	6645	6722
6	3948	3944	6144	6209
5	2512	2521	6440	6519
1	1110	1112	6934	7049
5	2523	2519	6491	6557
10	1020	1022	6594	6655
54	15995	15997	8201	8268
6	3967	3977	6305	6385
1	1124	1137	7144	7182
3	1049	1050	6081	6216
4	993	995	5906	5963
6	3969	3983	6314	6381
7	5613	5612	7055	7123
5	2541	2553	6787	6862
2	976	981	6001	6069
4	1011	1018	6036	6079
7	5630	5634	7087	7153
1	1146	1142	7125	7223
4	1014	1017	6164	6266
2	992	991	6180	6243
6	4012	4025	6624	6692
2	997	1008	6197	6244
4	1026	1032	6199	6369
5	2577	2592	6936	7012
6	4027	4024	6532	6636
10	1069	1079	6864	6960
9	3882	3887	6707	6869
2	1021	1023	6316	6413
3	1101	1103	6471	6567
14	2555	2560	7249	7291
4	1040	1043	6226	6291
2	1035	1047	6533	6605
1	1191	1197	7424	7507
3	1118	1135	6535	6605
9	3895	3894	6946	7036
3	1119	1115	6565	6686
6	4061	4069	6748	6834
10	1103	1105	7033	7124
5	2641	2640	7273	7378
3	1153	1152	6707	6768
7	5700	5696	7726	7761
1	1239	1241	7791	7872
4	1094	1105	6793	6863
1	1252	1259	7892	7977
10	1152	1153	7283	7415
1	1265	1266	7875	7939
2	1101	1100	7003	7083
5	2682	2686	7480	7539
1	1272	1266	7994	8049
2	1116	1124	7016	7178
3	1214	1237	7384	7470
3	1219	1218	7270	7353
6	4135	4127	7221	7292
14	2650	2654	7846	7915
4	1152	1153	7081	7140
3	1229	1238	7379	7439
3	1230	1250	7483	7554
1	1314	1320	8125	8245
2	1144	1163	7276	7387
6	4145	4127	7305	7356
9	3985	3998	7694	7746
2	1159	1175	7456	7537
3	1239	1238	7350	7478
9	3990	3998	7643	7738
7	5788	5800	8488	8550
5	2729	2738	7908	7975
3	1249	1245	7395	7584
5	2730	2733	7762	7848
3	1250	1257	7495	7591
1	1354	1358	8402	8464
5	2743	2752	7894	7957
2	1187	1190	7500	7650
7	5810	5816	8689	8788
5	2750	2757	7921	7987
1	1367	1374	8592	8641
3	1276	1283	7704	7793
10	1258	1257	8008	8108
5	2762	2767	8137	8216
7	5835	5840	8840	8916
7	5839	5847	8884	8931
4	1227	1234	7675	7744
5	2773	2777	8144	8261
14	2734	2728	8645	8746
6	4217	4228	7619	7700
9	4070	4083	8273	8333
2	1224	1226	7654	7773
6	4226	4235	7703	7817
3	1322	1330	7831	7936
7	5862	5861	9029	9116
6	4235	4249	7756	7833
5	2796	2799	8238	8348
7	5872	5874	9153	9210
4	1264	1263	7836	7889
4	1267	1276	8016	8094
4	1277	1281	7971	8011
2	1270	1274	8186	8278
5	2815	2813	8572	8627
1	1461	1464	9072	9142
2	1274	1282	8148	8235
2	1275	1282	8193	8272
5	2819	2794	8634	8686
14	2794	2792	9213	9268
4	1301	1304	8119	8179
3	1364	1367	8122	8196
7	5909	5916	9410	9476
7	5914	5921	9338	9427
1	1485	1489	9232	9338
2	1293	1299	8275	8448
3	1380	1393	8194	8263
7	5925	5923	9508	9576
5	2844	2851	8770	8854
1	1505	1515	9604	9657
7	5952	5958	9568	9676
9	4144	4148	8759	8832
10	1392	1393	9048	9126
3	1401	1412	8248	8331
2	1332	1342	8643	8701
4	1342	1361	8569	8669
7	5958	5960	9538	9567
6	4324	4336	8302	8368
10	1405	1406	9125	9293
7	5965	5960	9715	9779
10	1406	1409	9327	9372
7	5970	5974	9681	9736
7	5975	5990	9766	9818
7	5981	6000	9738	9800
9	4178	4189	9033	9086
4	1377	1379	8808	8936
3	1439	1431	8658	8695
6	4360	4371	8617	8667
9	4191	4197	9044	9117
10	1436	1444	9494	9558
10	1437	1443	9394	9479
5	2906	2937	9136	9234
10	1442	1444	9349	9386
5	2913	2921	9045	9150
4	1402	1407	8876	8965
2	1407	1414	9067	9144
3	1470	1473	8715	8805
4	1409	1408	8971	9040
6	4403	4408	8747	8824
4	1433	1436	9098	9200
3	1511	1514	8990	9056
6	4436	4442	8984	9118
4	1466	1472	9311	9367
4	1474	1510	9528	9578
6	4463	4484	9144	9378
2	1496	1500	9759	9819
3	1556	1572	9194	9245
4	1511	1510	9775	9817
6	4484	4482	9209	9300
3	1573	1571	9400	9480
6	4518	4526	9426	9559
3	1616	1623	9706	9811
6	4546	4569	9729	9797
