# Supplementary material for: Online legal driving behavior monitoring for self-driving vehicles
Source: Nat Commun. 2024 Jan 9;15:408. doi: 10.1038/s41467-024-44694-5 (PMC10776857; doi:10.1038/s41467-024-44694-5)
Supplement: Supplementary file 8 — Supplementary Code 1 [file 41467_2024_44694_MOESM8_ESM.zip › Supplementary Code/AD4CHE analysis/04 Analysis of dclmin/RSS/main.py]

import math
import pandas as pd
import numpy as np
from attachment import surrounding_infor_derive, safetywarning
Cut_in_CSV = pd.read_csv('gtzero_DIS_start_0907.csv')
filename=r'D:\Desktop\道路法规数字化\regulations_model\dajiang\AD4CHE_dataset_V1.0\AD4CHE_Data_V1.0\DJI_00'
results=[]

for index, row in Cut_in_CSV.iterrows():
    DataID=row['DataID']
    VehicleID=row['VehicleID']
    Target_Rear_ID=row['Tar_Rear_VehicleID']
    filename1=filename+str(DataID).zfill(2)+'\\'+str(DataID).zfill(2)+'_tracks.csv'
    StartFrame=row['StartFrame']
    EndFrame=row['EndFrame']
    print(index)
    # for frame in range(StartFrame,EndFrame+1):
    frame = StartFrame
    print(index,frame)
    surrouding_vehicle_infor = surrounding_infor_derive(VehicleID,Target_Rear_ID,frame, filename1)
    Longi,Lat= safetywarning(surrouding_vehicle_infor)
    results.append([DataID,VehicleID,Target_Rear_ID,StartFrame,EndFrame,frame,Longi,Lat])

results_df = pd.DataFrame(results, columns=['DataID','VehicleID','Tar_Rear_VehicleID','StartFrame','EndFrame','CurrentFrame','Longi_Safety_level','Lateral_Safety_level'])
# 导出 DataFrame 到 CSV 文件

results_df.to_csv('results.csv', index=False)
