# Supplementary material for: Online legal driving behavior monitoring for self-driving vehicles
Source: Nat Commun. 2024 Jan 9;15:408. doi: 10.1038/s41467-024-44694-5 (PMC10776857; doi:10.1038/s41467-024-44694-5)
Supplement: Supplementary file 8 — Supplementary Code 1 [file 41467_2024_44694_MOESM8_ESM.zip › Supplementary Code/AD4CHE analysis/04 Analysis of dclmin/filtered_data_distinguish.m]

clear
load('I_all.mat')
load('AllcaseinFig5c_result.mat')

%% 筛选数据
flag1 = gtzero_DIS_start(:,18) == 1; % 换道开始时在游荡边界内
flag2 = gtzero_DIS_start(:,11) > -0.7; % 后车在自车偏移阶段前的最小加速度筛选
flag3 = gtzero_DIS_start(:,12) < -0.7; % 后车在自车偏移阶段的最小加速度筛选
flag4 = gtzero_DIS_start(:,19) >= 1; % 换道过程中离开游荡边界
flag5 = gtzero_DIS_start(:,6) < 30; % 起始帧时与目标车道后车的距离筛选
%flag6 = RSS_XY >= 0 & RSS_XY < 2; % RSS筛选
flag7 = abs(gtzero_DIS_start(:,14)) > 0.375;
flag8 = gtzero_DIS_start(:,20) < -0.2; %换道过程中后车在远离自车
flag9 = gtzero_DIS_start(:,9) == 1; % 后车超车
flag10 = gtzero_DIS_start(:,10) == 1; % 后车换道
flag11 = gtzero_DIS_start(:,16) == 1; % 后车在减速车道
flag12 = gtzero_DIS_start(:,17) == 1; % 后车在减速路段
flag13 = gtzero_DIS_start(:,21) == 1; % 后车不光被自车citin，还被其他车cutin
flag8_ = gtzero_DIS_start(:,20) >= -0.2 & gtzero_DIS_start(:,20) < 0; %换道过程中后车在远离自车,但幅度很小

% 换道开始时后车未在游荡范围，结束时仍不在游荡范围
filtered_data1 = gtzero_DIS_start(~flag1 & flag4, :);
% 换道前最小加速度大于0.7，换道过程中最小加速度小于0.7的数据
filtered_data2 = gtzero_DIS_start(flag2 & flag3, :);
% 换道前最小加速度小于0.7，换道过程中最小加速度小于0.7的数据
filtered_data3 = gtzero_DIS_start(~flag2 & flag3, :);
% 后车在自车换道过程中偏离 游荡范围 的数据
filtered_data4 = gtzero_DIS_start(flag1 & flag4 & flag8, :);
% 后车在换道过程中未偏离 游荡范围 但偏移量大 的数据
filtered_data5 = gtzero_DIS_start(flag1 & ~flag4 & flag7 & flag8, :);
% 换道过程中最小加速度小于0.7 & 后车在减速车道
filtered_data6 = gtzero_DIS_start(flag3 & flag11, :);
% 换道过程中最小加速度小于0.7 & 后车在减速路段
filtered_data7 = gtzero_DIS_start(flag3 & flag12, :);
% 后车在自车换道过程中超车
filtered_data8 = gtzero_DIS_start(flag9, :);
% 后车在自车换道开始后存在换道
filtered_data9 = gtzero_DIS_start(flag10, :);
% 后车不光被自车citin，还被其他车cutin
filtered_data10 = gtzero_DIS_start(flag3 & flag13, :);

% 无效数据
F_delete = (~flag1 & flag4) | (flag9) | (flag10) | (flag13);
% 速度上明显被妨碍的
F_v = flag2 & flag3 & ~flag11 & ~flag12 & ~flag10 & ~flag13;
% 横向上明显被妨碍的
F_y = flag1 & flag4 & flag8 & ~flag11 & ~F_delete;
% 速度上不确定的
uF_v = ((~flag2 & flag3) | (flag3 & flag11) | (flag3 & flag12))& ~flag10;
% 横向上不确定的
uF_y = (flag1 & flag4 & flag8_) | (flag1 & ~flag4 & flag7 & flag8) & ~F_delete;

% 筛选后的数据
FLAG1 = (F_v) | (F_y) | (uF_v) | (uF_y) | F_delete;
filtered_data_normal = gtzero_DIS_start(~FLAG1, :);

filtered_data_uncertain_v = gtzero_DIS_start(uF_v, :);
filtered_data_uncertain_y = gtzero_DIS_start(uF_y, :);

filtered_data_obstruct_v = gtzero_DIS_start(F_v, :);
filtered_data_obstruct_y = gtzero_DIS_start(F_y, :);
