# Supplementary material for: Online legal driving behavior monitoring for self-driving vehicles
Source: Nat Commun. 2024 Jan 9;15:408. doi: 10.1038/s41467-024-44694-5 (PMC10776857; doi:10.1038/s41467-024-44694-5)
Supplement: Supplementary file 8 — Supplementary Code 1 [file 41467_2024_44694_MOESM8_ESM.zip › Supplementary Code/AD4CHE analysis/04 Analysis of dclmin/readme.txt]

1. The file "Allcase_Fig5c.m" is used for extracting and recording all scenarios where there's a following vehicle in target lane during lane changes. The results from this file are then used for the analysis of the dclmin threshold.

2. The file "Distribution_WZ_Fig5b.m" statistics the wandering zone of each vehicle, which does not change lanes and drive normally. The results are saved in the "Distribution_WZ_Fig5b_result.mat".

3. The file "filtered_data_distinguish.m" is used to filter out undesired behaviors and classify the remaining behaviors into five categories: normal behavior, deceleration due to interference, deviation due to interference, uncertain deceleration, and uncertain deviation.

4. The folder "RSS" is used to calculate the RSS with RVTL at the start of LCM. The RSS includes the longitudinal RSS and lateral RSS.

5. With the "filtered_data_distinguish_result", we select three types of function curves and optimized them using a genetic algorithm, "OptabcO_1.m", "OptabcO_2.m" and "OptabcO_3.m" represents the linear function, power function and exponential function, respectively. For each type, we analyzed the optimization results at different maximum allowable false positive rates. And the result is saved in "Optimal Results.xlsx".
