# Supplementary material for: Online legal driving behavior monitoring for self-driving vehicles
Source: Nat Commun. 2024 Jan 9;15:408. doi: 10.1038/s41467-024-44694-5 (PMC10776857; doi:10.1038/s41467-024-44694-5)
Supplement: Supplementary file 8 — Supplementary Code 1 [file 41467_2024_44694_MOESM8_ESM.zip › Supplementary Code/AD4CHE analysis/05 Dataset monitoring/DataConvert.m]

function [Ego,Tgt,Laneline]=DataConvert(recording,Data,EgoID,RoadID,X,Y1,Y2)
%% 读取AD4CHE数据集，并将指定的EgoID的车辆作为自车，其周围车辆为他车，输出Ego和Tgt
%{
其中，
Filename为highD数据集中tracks.csv文件的绝对路径；
EgoID为该数据集中作为自车的指定的车辆ID。
示例：
Filename="U:\highD-dataset-v1.0\data\01_tracks.csv"
EgoID=1;

Ego和Tgt为输出的struct，按照所给的excel中的总线定义定义的各层变量，
各变量为依据数据集采样频率计算的timetable数组。
其中他车的最低层变量为在各采样时刻（time）当前所有他车数据的数组，其中每一列为一辆车
ID为0的列不存在车，后续对应的数据不应计算在内

20220228，于文浩
修改了他车数据排列，将输出的数据定义为所涉及的帧的所有ID，不存在的数据为0

%}

N_mainway = RoadID(RoadID <15); % 提取主干道
EgoFlag = (Data.id==EgoID & Data.laneId <= max(N_mainway) & Data.laneId > 0);
frame = Data.frame(EgoFlag); %获取对应的自车ID所在的帧

if ~isempty(frame) && max(frame)-min(frame)+1 == length(frame)  %如果frame非空 且帧不跳变
    % 通过循环按照帧序依次读取数据，合成总线数据
    ID=0;
    for idx=1:(max(frame)-min(frame))  %从最小帧到最大帧
        id=Data.id(Data.frame==frame(idx)&~EgoFlag);  %当前帧且不为自车的数据
        ID=unique([id;ID]);                  %获取所有帧涉及到的他车ID
    end
    ID(1)=[];%去掉第一个是0的他车ID
    for idx=1:(max(frame)-min(frame))  %从最小帧到最大帧，由于不会跳变，一般都是连续的。
        % 依照帧序获取自车数据
        %         fprintf('%d\n',idx);
        Ego.Mass(idx,1)=0;
        Ego.Length(idx,1)=Data.width(Data.frame==frame(idx)&EgoFlag); % 当前帧且为自车的数据
        Ego.Width(idx,1)=Data.height(Data.frame==frame(idx)&EgoFlag);
        Ego.a(idx,1)=0;  %simulink中不可以出现NaN
        Ego.b(idx,1)=0;
        Ego.EgoX(idx,1)=Data.x((Data.frame==frame(idx)&EgoFlag));
        Ego.EgoY(idx,1)=Data.y((Data.frame==frame(idx)&EgoFlag));
        Ego.EgoVx(idx,1)=Data.xVelocity((Data.frame==frame(idx)&EgoFlag));
        Ego.EgoVy(idx,1)=Data.yVelocity((Data.frame==frame(idx)&EgoFlag));
        Ego.EgoTheta(idx,1)=0;
        Ego.EgoAccX(idx,1)=0;
        Ego.EgoAccY(idx,1)=0;
        Ego.Egolane(idx,1)=Data.laneId((Data.frame==frame(idx)&EgoFlag));
        % 他车
        Tgt.ID(idx,:)=ID;
        tgtid=Data.id(Data.frame==frame(idx)&~EgoFlag); %获取当前帧的id
        idflag=repmat(tgtid,1,length(ID))==repmat(ID',length(tgtid),1);%构建ID等长的列，id等长的行的标记矩阵；
        Tgt.ID(idx,:)=Data.id(Data.frame==frame(idx)&~EgoFlag)'*idflag;
        Tgt.TgtX(idx,:)=Data.x(Data.frame==frame(idx)&~EgoFlag)'*idflag;
        Tgt.TgtY(idx,:)=Data.y(Data.frame==frame(idx)&~EgoFlag)'*idflag;
        Tgt.TgtVx(idx,:)=Data.xVelocity(Data.frame==frame(idx)&~EgoFlag)'*idflag;
        Tgt.TgtVy(idx,:)=Data.yVelocity(Data.frame==frame(idx)&~EgoFlag)'*idflag;
        Tgt.Theta(idx,:)=zeros(1,length(ID));
        Tgt.Length(idx,:)=Data.width(Data.frame==frame(idx)&~EgoFlag)'*idflag;
        Tgt.Width(idx,:)=Data.height(Data.frame==frame(idx)&~EgoFlag)'*idflag;
        Tgt.TgtAccX(idx,:)=zeros(1,length(ID));
        Tgt.TgtAccY(idx,:)=zeros(1,length(ID));
        Tgt.Tgtlane(idx,:)=Data.laneId(Data.frame==frame(idx)&~EgoFlag)'*idflag;
%        Tgt.TgtX(idx,:) = Tgt.TgtX(idx,:) + 0.5 * Tgt.Length(idx,:);
%        Tgt.TgtY(idx,:) = Tgt.TgtY(idx,:) + 0.5 * Tgt.Width(idx,:);
    end
    
    for idx=1:(max(frame)-min(frame))
        %车道线
        laneid = Ego.Egolane(idx,1);
        Egovx = mean(Ego.EgoVx);
        laneindex = find(RoadID == laneid);
        laneindex1 = find(RoadID == laneid+1);
        laneindex_1 = find(RoadID == laneid-1);
        if Egovx > 0            
            nextleft_x = X(laneindex1,:);
            nextleft_y = Y1(laneindex1,:);
            flagnl = nextleft_x ~= 0 & nextleft_y ~= 0;
            nextleft_x = nextleft_x(flagnl);
            nextleft_y = nextleft_y(flagnl);
            Laneline.nextleft(idx,:) = polyfit(nextleft_x, nextleft_y, 3);
            
            left_x = X(laneindex,:);
            left_y = Y1(laneindex,:);
            flagl = left_x ~= 0 & left_y ~= 0;
            left_x = left_x(flagl);
            left_y = left_y(flagl);
            Laneline.left(idx,:) = polyfit(left_x, left_y, 3);
            
            right_x = X(laneindex,:);
            right_y = Y2(laneindex,:);
            flagr = right_x ~= 0 & right_y ~= 0;
            right_x = right_x(flagr ~= 0);
            right_y = right_y(flagr ~= 0);
            Laneline.right(idx,:) = polyfit(right_x, right_y, 3);
            
            if laneid ~= 1
                nextright_x = X(laneindex_1,:);
                nextright_y = Y2(laneindex_1,:);
                flagnr = nextright_x ~= 0 & nextright_y ~= 0;
                nextright_x = nextright_x(flagnr);
                nextright_y = nextright_y(flagnr);
                Laneline.nextright(idx,:) = polyfit(nextright_x, nextright_y, 3);
            else
                Laneline.nextright(idx,:) = [0 0 0 0];
            end
        else
            nextleft_x = X(laneindex_1,:);
            nextleft_y = Y2(laneindex_1,:);
            flagnl = nextleft_x ~= 0 & nextleft_y ~= 0;
            nextleft_x = nextleft_x(flagnl);
            nextleft_y = nextleft_y(flagnl);
            Laneline.nextleft(idx,:) = polyfit(nextleft_x, nextleft_y, 3);
            
            left_x = X(laneindex,:);
            left_y = Y2(laneindex,:);
            flagl = left_x ~= 0 & left_y ~= 0;
            left_x = left_x(flagl);
            left_y = left_y(flagl);
            Laneline.left(idx,:) = polyfit(left_x, left_y, 3);
            
            right_x = X(laneindex,:);
            right_y = Y1(laneindex,:);
            flagr = right_x ~= 0 & right_y ~= 0;
            right_x = right_x(flagr);
            right_y = right_y(flagr);
            Laneline.right(idx,:) = polyfit(right_x, right_y, 3);
            
            if laneid ~= max(N_mainway)
                nextright_x = X(laneindex1,:);
                nextright_y = Y1(laneindex1,:);
                flagnr = nextright_x ~= 0 & nextright_y ~= 0;
                nextright_x = nextright_x(flagnr);
                nextright_y = nextright_y(flagnr);
                Laneline.nextright(idx,:) = polyfit(nextright_x, nextright_y, 3);
            else
                Laneline.nextright(idx,:) = [0 0 0 0];
            end
        end
    end
    % 转化为timetable
%     Ego.Mass=timetable(Ego.Mass,'SampleRate',recording.frameRate);
%     Ego.Width=timetable(Ego.Width,'SampleRate',recording.frameRate);
%     Ego.Length=timetable(Ego.Length,'SampleRate',recording.frameRate);
%     Ego.a=timetable(Ego.a,'SampleRate',recording.frameRate);
%     Ego.b=timetable(Ego.b,'SampleRate',recording.frameRate);
%     Ego.EgoX=timetable(Ego.EgoX,'SampleRate',recording.frameRate);
%     Ego.EgoY=timetable(Ego.EgoY,'SampleRate',recording.frameRate);
%     Ego.EgoVx=timetable(Ego.EgoVx,'SampleRate',recording.frameRate);
%     Ego.EgoVy=timetable(Ego.EgoVy,'SampleRate',recording.frameRate);
%     Ego.EgoTheta=timetable(Ego.EgoTheta,'SampleRate',recording.frameRate);
%     Ego.EgoAccX=timetable(Ego.EgoAccX,'SampleRate',recording.frameRate);
%     Ego.EgoAccY=timetable(Ego.EgoAccY,'SampleRate',recording.frameRate);
%     Ego.Egolane=timetable(Ego.Egolane,'SampleRate',recording.frameRate);
%     % 修改变量名
%     Ego.Mass.Properties.VariableNames = {'Mass'};
%     Ego.Width.Properties.VariableNames = {'Width'};
%     Ego.Length.Properties.VariableNames = {'Length'};
%     Ego.a.Properties.VariableNames = {'a'};
%     Ego.b.Properties.VariableNames = {'b'};
%     Ego.EgoX.Properties.VariableNames = {'EgoX'};
%     Ego.EgoY.Properties.VariableNames = {'EgoY'};
%     Ego.EgoVx.Properties.VariableNames = {'EgoVx'};
%     Ego.EgoVy.Properties.VariableNames = {'EgoVy'};
%     Ego.EgoTheta.Properties.VariableNames = {'EgoTheta'};
%     Ego.EgoAccX.Properties.VariableNames = {'EgoAccX'};
%     Ego.EgoAccY.Properties.VariableNames = {'EgoAccY'};
%     Ego.Egolane.Properties.VariableNames = {'Egolane'};
%     % 他车
%     Tgt.ID=timetable(Tgt.ID,'SampleRate',recording.frameRate);
%     Tgt.TgtX=timetable(Tgt.TgtX,'SampleRate',recording.frameRate);
%     Tgt.TgtY=timetable(Tgt.TgtY,'SampleRate',recording.frameRate);
%     Tgt.TgtVx=timetable(Tgt.TgtVx,'SampleRate',recording.frameRate);
%     Tgt.TgtVy=timetable(Tgt.TgtVy,'SampleRate',recording.frameRate);
%     Tgt.Theta=timetable(Tgt.Theta,'SampleRate',recording.frameRate);
%     Tgt.Width=timetable(Tgt.Width,'SampleRate',recording.frameRate);
%     Tgt.Length=timetable(Tgt.Length,'SampleRate',recording.frameRate);
%     Tgt.TgtAccX=timetable(Tgt.TgtAccX,'SampleRate',recording.frameRate);
%     Tgt.TgtAccY=timetable(Tgt.TgtAccY,'SampleRate',recording.frameRate);
%     Tgt.Tgtlane=timetable(Tgt.Tgtlane,'SampleRate',recording.frameRate);
%     Tgt.ID.Properties.VariableNames = {'ID'};
%     Tgt.TgtX.Properties.VariableNames = {'TgtX'};
%     Tgt.TgtY.Properties.VariableNames = {'TgtY'};
%     Tgt.TgtVx.Properties.VariableNames = {'TgtVx'};
%     Tgt.TgtVy.Properties.VariableNames = {'TgtVy'};
%     Tgt.Theta.Properties.VariableNames = {'Theta'};
%     Tgt.Width.Properties.VariableNames = {'Width'};
%     Tgt.Length.Properties.VariableNames = {'Length'};
%     Tgt.TgtAccX.Properties.VariableNames = {'TgtAccX'};
%     Tgt.TgtAccY.Properties.VariableNames = {'TgtAccY'};
%     Tgt.Tgtlane.Properties.VariableNames = {'Tgtlane'};
%     
%     % 车道线
%     Laneline.nextleft=timetable(Laneline.nextleft,'SampleRate',recording.frameRate);
%     Laneline.left=timetable(Laneline.left,'SampleRate',recording.frameRate);
%     Laneline.right=timetable(Laneline.right,'SampleRate',recording.frameRate);
%     Laneline.nextright=timetable(Laneline.nextright,'SampleRate',recording.frameRate);
%     % 修改变量名
%     Laneline.nextleft.Properties.VariableNames = {'nextleft'};
%     Laneline.left.Properties.VariableNames = {'left'};
%     Laneline.right.Properties.VariableNames = {'right'};
%     Laneline.nextright.Properties.VariableNames = {'nextright'};
else
    %fprintf('ID=%d 对应的车辆不在主路行驶\n',EgoID)
    Ego = struct();
    Tgt = struct();
    Laneline = struct();
end
