# Supplementary material for: Online legal driving behavior monitoring for self-driving vehicles
Source: Nat Commun. 2024 Jan 9;15:408. doi: 10.1038/s41467-024-44694-5 (PMC10776857; doi:10.1038/s41467-024-44694-5)
Supplement: Supplementary file 8 — Supplementary Code 1 [file 41467_2024_44694_MOESM8_ESM.zip › Supplementary Code/AD4CHE analysis/05 Dataset monitoring/readme.txt]

1. The file "monitor_all.m" is used for monitoring each vehicle drived on mainline recorded in the dataset, "MonitorResult_xx" represents the xxth dataset, in each "MonitorResult_xx", each SimulationOutput records a complete result of a vehicle.

2. The file "highwayresultstatistics.m" statistics four types of violation results.
