# Supplementary material for: Online legal driving behavior monitoring for self-driving vehicles
Source: Nat Commun. 2024 Jan 9;15:408. doi: 10.1038/s41467-024-44694-5 (PMC10776857; doi:10.1038/s41467-024-44694-5)
Supplement: Supplementary file 8 — Supplementary Code 1 [file 41467_2024_44694_MOESM8_ESM.zip › Supplementary Code/AD4CHE analysis/Initial.m]

addpath('01 Behavior extraction')
addpath('02 analysis of lane change time')
addpath('03 Analysis of TTC')
addpath('04 Analysis of dclmin')
addpath('05 Dataset monitoring')
