# Supplementary material for: Online legal driving behavior monitoring for self-driving vehicles
Source: Nat Commun. 2024 Jan 9;15:408. doi: 10.1038/s41467-024-44694-5 (PMC10776857; doi:10.1038/s41467-024-44694-5)
Supplement: Supplementary file 8 — Supplementary Code 1 [file 41467_2024_44694_MOESM8_ESM.zip › Supplementary Code/AD4CHE analysis/readme.txt]

Preparation for Execution
1. The AD4CHE dataset can be found and applied for through the following website: "https://auto.dji.com/cn/ad4che-dataset".

2. After downloading the dataset, you should extract it to the "NC File\Supplementary Data\AD4CHEdataset" folder so that "AD4CHE_Data_V1.0" and "AD4CHE_Map_Laneline" are at the same directory level. This setup will ensure that the program can correctly read the dataset.

Execute Steps
3. Run various programs for AD4CHE analysis in the current directory.
   Please firstly run the "Initial.m" file to add relevant paths.

4. Each folder has a "readme.txt" file that records the purpose and results of that folder.
    
    01 Behavior extraction
    The main code is "demo_all.m"
    The "demo_all.m" extract non-congested segments from each dataset and analyze all relevant lane change behavior data. Run "demo_all.m", the data related to lane-changing scenarios will be generated.
    All the results are saved in "simresult" folder. In "simresult" folder, the "simout explain.txt" records the explains of "result_xx.mat".

    02 Analysis of lane change time
    Run "tcl.m". The file "tcl.m" is used to filter the complete lane-change maneuver, and calculate the time to drive on the lane line. Then the "nonzero_TIME_online" is the generated result. The "nonzero_TIME_online" is saved as "data_Fig3c_nonzero_TIME_online.mat".

    03 Analysis of TTC
    Run "TTCini.m". The file "TTCini.m" is used to filter the complete lane-change maneuver, and calculate the TTC with preceeding vehicle. The TTC in ranges of 0 - 20 s are reserved. The "TTCini_result.mat" contains filtered TTC data and their corresponding lane-change times.

    
    04 Analysis of dclmin
    1. The file "Allcase_Fig5c.m" is used for extracting and recording all scenarios where there's a following vehicle in target lane during lane changes. The results from this file are then used for the analysis of the dclmin threshold.

    2. The file "Distribution_WZ_Fig5b.m" statistics the wandering zone of each vehicle, which does not change lanes and drive normally. The results are saved in the "Distribution_WZ_Fig5b_result.mat".

    3. The file "filtered_data_distinguish.m" is used to filter out undesired behaviors and classify the remaining behaviors into five categories: normal behavior, deceleration due to interference, deviation due to interference, uncertain deceleration, and uncertain deviation.

    4. The folder "RSS" is used to calculate the RSS with RVTL at the start of LCM. The RSS includes the longitudinal RSS and lateral RSS.

    5. With the "filtered_data_distinguish_result", we select three types of function curves and optimized them using a genetic algorithm, "OptabcO_1.m", "OptabcO_2.m" and "OptabcO_3.m" represents the linear function, power function and exponential function, respectively. For each type, we analyzed the optimization results at different maximum allowable false positive rates. And the result is saved in "Optimal Results.xlsx".

    05 Dataset monitoring
    The main code is "monitor_all.m".
    1. The file "monitor_all.m" is used for monitoring each vehicle drived on mainline recorded in the dataset, "MonitorResult_xx" represents the xxth dataset, in each "MonitorResult_xx", each SimulationOutput records a complete result of a vehicle.

    2. The file "highwayresultstatistics.m" statistics four types of violation results.
