# Supplementary material for: Online legal driving behavior monitoring for self-driving vehicles
Source: Nat Commun. 2024 Jan 9;15:408. doi: 10.1038/s41467-024-44694-5 (PMC10776857; doi:10.1038/s41467-024-44694-5)
Supplement: Supplementary file 8 — Supplementary Code 1 [file 41467_2024_44694_MOESM8_ESM.zip › Supplementary Code/AD4CHE analysis/slprj/sim/varcache/DatasetMonitor/tmwinternal/simulink_cache.xml]

<?xml version="1.0" encoding="UTF-8"?>
<MF0 version="1.1" packageUris="http://schema.mathworks.com/mf0/SlCache/19700101">
  <slcache.FileAttributes type="slcache.FileAttributes" uuid="26967679-1daa-4197-b499-11a3c5e8b10d">
    <checksum>u9m0mlLLrtseeTX8hLrr2alCDo/7ysDEG7Hd6cqvgtcLIriiOf08HTYYbtEJpH0YQxSKdINLcjg+WHEJd31Jdg==</checksum>
  </slcache.FileAttributes>
</MF0>
