# Supplementary material for: Online legal driving behavior monitoring for self-driving vehicles
Source: Nat Commun. 2024 Jan 9;15:408. doi: 10.1038/s41467-024-44694-5 (PMC10776857; doi:10.1038/s41467-024-44694-5)
Supplement: Supplementary file 8 — Supplementary Code 1 [file 41467_2024_44694_MOESM8_ESM.zip › Supplementary Code/SIND analysis/monitor/Chongqing/readme.txt]

python version: 3.9.13

1. Run `data_convert.py`. This module is for data preprocessing and organization. It reads datasets from `SinD`, `light_info` and converts them into a new format from the perspective of the ego vehicle. The input for this module is all vehicle and traffic light information for the corresponding intersection in `sind`. The output is an organized pickle file containing the state of the ego vehicle, the state of object vehicles, and traffic light information, stored in the `data` directory.

2. Run `main_monitor.py`. This module is the real-time intersection monitoring system. By invoking the "monitor" module, it provides real-time monitoring of vehicles at the intersection. This includes monitoring of traffic light violations and road right monitoring between left-turning vehicles and straight-moving vehicles, which corresponds to the real-time intersection monitoring section in the paper. The input for this module is the output from step one. The output is an xlsx spreadsheet, recording traffic light violation and right-of-way violation information for each monitored vehicle.
