# Supplementary material for: Online legal driving behavior monitoring for self-driving vehicles
Source: Nat Commun. 2024 Jan 9;15:408. doi: 10.1038/s41467-024-44694-5 (PMC10776857; doi:10.1038/s41467-024-44694-5)
Supplement: Supplementary file 8 — Supplementary Code 1 [file 41467_2024_44694_MOESM8_ESM.zip › Supplementary Code/SIND analysis/monitor/Tianjin/821_frame.csv]

frame	id
2	6
3	6
4	6
5	6
6	6
7	6
8	6
9	6
10	6
11	6
12	6
13	6
14	6
15	6
16	6
17	6
18	6
19	6
20	6
21	6
22	6
23	6
24	6
25	6
26	6
27	6
28	6
29	6
30	6
31	6
32	6
33	6
34	6
35	6
36	6
37	6
38	6
39	6
40	6
41	6
42	6
43	6
44	6
45	6
46	6
47	6
48	6
49	6
50	6
51	6
52	6
53	6
54	6
55	6
56	6
57	6
58	6
59	6
60	6
61	6
62	6
63	6
64	6
65	6
66	6
67	6
68	6
69	6
70	6
71	6
72	6
73	6
74	6
75	6
76	6
77	6
78	6
79	6
80	6
0	7
1	7
2	7
3	7
4	7
5	7
6	7
7	7
8	7
9	7
58	12
59	12
60	12
61	12
62	12
63	12
64	12
65	12
66	12
67	12
68	12
69	12
70	12
71	12
72	12
73	12
74	12
75	12
76	12
77	12
78	12
79	12
80	12
81	12
82	12
83	12
84	12
85	12
86	12
87	12
88	12
89	12
90	12
91	12
92	12
93	12
94	12
95	12
96	12
97	12
98	12
99	12
100	12
101	12
102	12
103	12
104	12
105	12
106	12
107	12
108	12
109	12
110	12
111	12
112	12
113	12
114	12
115	12
116	12
117	12
118	12
119	12
120	12
121	12
122	12
123	12
124	12
125	12
126	12
127	12
128	12
129	12
130	12
131	12
132	12
133	12
134	12
135	12
136	12
137	12
138	12
139	12
140	12
141	12
142	12
143	12
144	12
145	12
146	12
147	12
148	12
149	12
150	12
151	12
152	12
153	12
154	12
155	12
156	12
157	12
158	12
159	12
160	12
161	12
162	12
163	12
164	12
165	12
166	12
167	12
168	12
169	12
170	12
171	12
172	12
173	12
174	12
175	12
176	12
177	12
178	12
179	12
180	12
181	12
182	12
183	12
184	12
185	12
186	12
187	12
188	12
189	12
190	12
191	12
192	12
193	12
194	12
195	12
196	12
197	12
198	12
199	12
200	12
201	12
202	12
203	12
204	12
205	12
206	12
207	12
208	12
209	12
210	12
211	12
212	12
213	12
214	12
215	12
216	12
217	12
218	12
219	12
220	12
221	12
222	12
223	12
224	12
225	12
226	12
227	12
228	12
229	12
230	12
85	14
86	14
87	14
88	14
89	14
90	14
91	14
92	14
93	14
94	14
95	14
96	14
97	14
98	14
99	14
100	14
101	14
102	14
103	14
104	14
105	14
106	14
107	14
108	14
109	14
110	14
111	14
112	14
113	14
114	14
115	14
116	14
117	14
118	14
119	14
120	14
121	14
122	14
123	14
124	14
125	14
126	14
127	14
128	14
129	14
130	14
131	14
132	14
133	14
134	14
135	14
136	14
137	14
138	14
139	14
140	14
141	14
142	14
143	14
144	14
145	14
146	14
147	14
97	15
98	15
99	15
100	15
101	15
102	15
103	15
104	15
105	15
106	15
107	15
108	15
109	15
110	15
111	15
112	15
113	15
114	15
115	15
116	15
117	15
118	15
119	15
120	15
121	15
122	15
123	15
124	15
125	15
126	15
127	15
128	15
129	15
130	15
131	15
132	15
133	15
134	15
135	15
136	15
137	15
138	15
139	15
140	15
141	15
142	15
143	15
144	15
145	15
146	15
147	15
148	15
110	16
111	16
112	16
113	16
114	16
115	16
116	16
117	16
118	16
119	16
120	16
121	16
122	16
123	16
124	16
125	16
126	16
127	16
128	16
129	16
130	16
131	16
132	16
133	16
134	16
135	16
136	16
137	16
138	16
139	16
140	16
141	16
142	16
143	16
144	16
145	16
146	16
147	16
148	16
149	16
150	16
151	16
152	16
153	16
154	16
155	16
156	16
157	16
158	16
159	16
160	16
161	16
162	16
163	16
164	16
165	16
166	16
167	16
168	16
169	16
170	16
171	16
172	16
173	16
174	16
175	16
176	16
177	16
178	16
179	16
180	16
181	16
182	16
183	16
184	16
185	16
186	16
187	16
188	16
189	16
190	16
191	16
192	16
193	16
194	16
195	16
196	16
197	16
198	16
199	16
200	16
201	16
202	16
203	16
204	16
141	18
142	18
143	18
144	18
145	18
146	18
147	18
148	18
149	18
150	18
151	18
152	18
153	18
154	18
155	18
156	18
157	18
158	18
159	18
160	18
161	18
162	18
163	18
164	18
165	18
166	18
167	18
168	18
169	18
170	18
171	18
172	18
173	18
174	18
175	18
176	18
177	18
178	18
179	18
180	18
181	18
182	18
183	18
184	18
185	18
186	18
187	18
188	18
189	18
190	18
191	18
192	18
193	18
194	18
195	18
196	18
197	18
198	18
199	18
200	18
201	18
202	18
203	18
204	18
205	18
206	18
207	18
208	18
209	18
210	18
211	18
212	18
213	18
214	18
215	18
216	18
217	18
218	18
219	18
220	18
221	18
222	18
223	18
224	18
225	18
226	18
227	18
228	18
229	18
230	18
231	18
232	18
233	18
234	18
235	18
236	18
237	18
238	18
239	18
240	18
241	18
242	18
243	18
244	18
245	18
246	18
247	18
248	18
249	18
250	18
251	18
252	18
253	18
254	18
255	18
150	19
151	19
152	19
153	19
154	19
155	19
156	19
157	19
158	19
159	19
160	19
161	19
162	19
163	19
164	19
165	19
166	19
167	19
168	19
169	19
170	19
171	19
172	19
173	19
174	19
175	19
176	19
177	19
178	19
179	19
180	19
181	19
182	19
183	19
184	19
185	19
186	19
187	19
188	19
189	19
190	19
191	19
192	19
193	19
194	19
195	19
196	19
197	19
198	19
199	19
200	19
201	19
202	19
203	19
204	19
205	19
206	19
207	19
208	19
209	19
210	19
211	19
212	19
213	19
214	19
270	27
271	27
272	27
273	27
274	27
275	27
276	27
277	27
278	27
279	27
280	27
281	27
282	27
283	27
284	27
285	27
286	27
287	27
288	27
289	27
290	27
291	27
292	27
293	27
294	27
295	27
296	27
297	27
298	27
299	27
300	27
301	27
302	27
303	27
304	27
305	27
306	27
307	27
308	27
309	27
310	27
311	27
312	27
313	27
314	27
315	27
316	27
317	27
318	27
319	27
320	27
321	27
322	27
323	27
324	27
325	27
326	27
327	27
328	27
329	27
330	27
331	27
332	27
333	27
334	27
335	27
336	27
337	27
338	27
339	27
340	27
341	27
342	27
343	27
290	28
291	28
292	28
293	28
294	28
295	28
296	28
297	28
298	28
299	28
300	28
301	28
302	28
303	28
304	28
305	28
306	28
307	28
308	28
309	28
310	28
311	28
312	28
313	28
314	28
315	28
316	28
317	28
318	28
319	28
320	28
321	28
322	28
323	28
324	28
325	28
326	28
327	28
328	28
329	28
330	28
331	28
332	28
333	28
334	28
335	28
336	28
337	28
338	28
339	28
340	28
341	28
342	28
343	28
344	28
345	28
346	28
347	28
348	28
349	28
350	28
351	28
352	28
353	28
354	28
355	28
356	28
357	28
358	28
359	28
360	28
361	28
362	28
363	28
364	28
365	28
366	28
367	28
311	29
312	29
313	29
314	29
315	29
316	29
317	29
318	29
319	29
320	29
321	29
322	29
323	29
324	29
325	29
326	29
327	29
328	29
329	29
330	29
331	29
332	29
333	29
334	29
335	29
336	29
337	29
338	29
339	29
340	29
341	29
342	29
343	29
344	29
345	29
346	29
347	29
348	29
349	29
350	29
351	29
352	29
353	29
354	29
355	29
356	29
357	29
358	29
359	29
360	29
361	29
362	29
363	29
364	29
365	29
366	29
367	29
368	33
369	33
370	33
371	33
372	33
373	33
374	33
375	33
376	33
377	33
378	33
379	33
380	33
381	33
382	33
383	33
384	33
385	33
386	33
387	33
388	33
389	33
390	33
391	33
392	33
393	33
394	33
395	33
396	33
397	33
398	33
399	33
400	33
401	33
402	33
403	33
404	33
405	33
406	33
407	33
408	33
409	33
410	33
411	33
412	33
413	33
414	33
415	33
416	33
417	33
418	33
419	33
420	33
421	33
422	33
423	33
424	33
425	33
426	33
427	33
428	33
429	33
430	33
431	33
432	33
433	33
434	33
435	33
436	33
437	33
438	33
439	33
440	33
441	33
442	33
443	33
444	33
445	33
446	33
447	33
448	33
449	33
450	33
451	33
452	33
453	33
454	33
449	35
450	35
451	35
452	35
453	35
454	35
455	35
456	35
457	35
458	35
459	35
460	35
461	35
462	35
463	35
464	35
465	35
466	35
467	35
468	35
469	35
470	35
471	35
472	35
473	35
474	35
475	35
476	35
477	35
478	35
479	35
480	35
481	35
482	35
483	35
484	35
485	35
486	35
487	35
488	35
489	35
490	35
491	35
492	35
493	35
494	35
495	35
496	35
497	35
498	35
499	35
500	35
501	35
502	35
503	35
504	35
505	35
506	35
507	35
508	35
509	35
510	35
511	35
512	35
513	35
514	35
515	35
516	35
517	35
518	35
519	35
520	35
521	35
522	35
523	35
524	35
525	35
526	35
527	35
528	35
529	35
530	35
531	35
532	35
533	35
534	35
535	35
536	35
537	35
538	35
539	35
540	35
541	35
542	35
543	35
544	35
545	35
546	35
547	35
548	35
549	35
550	35
551	35
552	35
553	35
554	35
555	35
556	35
557	35
558	35
559	35
560	35
561	35
562	35
563	35
564	35
565	35
566	35
567	35
568	35
569	35
570	35
571	35
572	35
573	35
574	35
575	35
576	35
577	35
578	35
579	35
580	35
581	35
582	35
583	35
584	35
585	35
586	35
587	35
588	35
589	35
590	35
591	35
592	35
593	35
594	35
595	35
596	35
597	35
598	35
599	35
600	35
601	35
602	35
603	35
604	35
605	35
606	35
607	35
608	35
609	35
610	35
611	35
612	35
613	35
614	35
615	35
616	35
617	35
618	35
619	35
620	35
621	35
622	35
623	35
624	35
625	35
626	35
627	35
628	35
629	35
630	35
631	35
632	35
633	35
634	35
635	35
636	35
637	35
638	35
639	35
640	35
641	35
642	35
643	35
644	35
645	35
646	35
647	35
648	35
649	35
650	35
651	35
652	35
653	35
654	35
655	35
656	35
657	35
658	35
659	35
660	35
661	35
662	35
663	35
664	35
665	35
666	35
667	35
668	35
669	35
670	35
671	35
672	35
673	35
674	35
675	35
676	35
677	35
678	35
679	35
680	35
681	35
682	35
683	35
684	35
685	35
686	35
687	35
688	35
689	35
690	35
691	35
692	35
693	35
694	35
695	35
696	35
697	35
698	35
699	35
700	35
701	35
702	35
703	35
704	35
705	35
706	35
707	35
708	35
709	35
710	35
711	35
712	35
713	35
714	35
715	35
716	35
717	35
718	35
719	35
720	35
721	35
722	35
723	35
724	35
725	35
726	35
727	35
728	35
729	35
730	35
731	35
732	35
733	35
734	35
735	35
736	35
737	35
738	35
739	35
740	35
741	35
742	35
743	35
744	35
745	35
746	35
747	35
748	35
749	35
750	35
751	35
752	35
753	35
754	35
755	35
756	35
757	35
758	35
759	35
760	35
761	35
762	35
763	35
764	35
765	35
766	35
767	35
768	35
769	35
770	35
771	35
772	35
773	35
774	35
775	35
776	35
777	35
778	35
779	35
780	35
781	35
782	35
783	35
784	35
785	35
786	35
787	35
788	35
789	35
790	35
791	35
792	35
793	35
794	35
795	35
796	35
797	35
798	35
799	35
800	35
801	35
802	35
803	35
804	35
805	35
806	35
807	35
808	35
809	35
810	35
811	35
812	35
813	35
814	35
815	35
816	35
817	35
818	35
819	35
820	35
821	35
822	35
823	35
824	35
825	35
826	35
827	35
828	35
829	35
830	35
831	35
832	35
833	35
834	35
835	35
836	35
837	35
838	35
839	35
840	35
841	35
842	35
843	35
844	35
845	35
846	35
847	35
848	35
849	35
850	35
851	35
852	35
853	35
854	35
855	35
856	35
857	35
858	35
859	35
860	35
861	35
862	35
863	35
864	35
865	35
866	35
867	35
868	35
869	35
870	35
871	35
872	35
873	35
874	35
875	35
876	35
877	35
878	35
879	35
880	35
881	35
882	35
883	35
884	35
885	35
886	35
887	35
888	35
889	35
890	35
891	35
892	35
893	35
894	35
895	35
896	35
897	35
898	35
899	35
900	35
901	35
902	35
903	35
904	35
905	35
906	35
907	35
908	35
909	35
910	35
911	35
912	35
913	35
914	35
915	35
916	35
917	35
918	35
919	35
920	35
455	36
456	36
457	36
458	36
459	36
460	36
461	36
462	36
463	36
464	36
465	36
466	36
467	36
468	36
469	36
470	36
471	36
472	36
473	36
474	36
475	36
476	36
477	36
478	36
479	36
480	36
481	36
482	36
483	36
484	36
485	36
486	36
487	36
488	36
489	36
490	36
491	36
492	36
493	36
494	36
495	36
496	36
497	36
498	36
499	36
500	36
501	36
502	36
503	36
504	36
505	36
506	36
507	36
508	36
509	36
510	36
511	36
512	36
513	36
514	36
515	36
516	36
517	36
518	36
519	36
520	36
521	36
522	36
523	36
524	36
525	36
526	36
527	36
528	36
529	36
530	36
531	36
532	36
533	36
534	36
535	36
536	36
537	36
538	36
539	36
618	40
619	40
620	40
621	40
622	40
623	40
624	40
625	40
626	40
627	40
628	40
629	40
630	40
631	40
632	40
633	40
634	40
635	40
636	40
637	40
638	40
639	40
640	40
641	40
642	40
643	40
644	40
645	40
646	40
647	40
648	40
649	40
650	40
651	40
652	40
653	40
654	40
655	40
656	40
657	40
658	40
659	40
660	40
661	40
662	40
663	40
664	40
665	40
666	40
667	40
668	40
669	40
670	40
671	40
672	40
673	40
674	40
675	40
676	40
677	40
678	40
679	40
680	40
681	40
682	40
683	40
684	40
685	40
686	40
687	40
688	40
689	40
690	40
691	40
692	40
693	40
694	40
695	40
696	40
697	40
698	40
699	40
700	40
701	40
702	40
703	40
704	40
705	40
706	40
707	40
708	40
709	40
710	40
711	40
712	40
713	40
714	40
715	40
716	40
717	40
718	40
719	40
720	40
721	40
722	40
723	40
724	40
725	40
726	40
727	40
728	40
729	40
730	40
731	40
732	40
733	40
734	40
735	40
736	40
737	40
738	40
739	40
740	40
741	40
742	40
743	40
744	40
745	40
746	40
747	40
748	40
749	40
750	40
751	40
752	40
753	40
754	40
755	40
756	40
757	40
758	40
759	40
760	40
761	40
762	40
763	40
764	40
765	40
766	40
767	40
768	40
769	40
770	40
771	40
772	40
773	40
774	40
775	40
776	40
777	40
778	40
779	40
780	40
781	40
782	40
783	40
784	40
785	40
786	40
787	40
788	40
789	40
790	40
791	40
792	40
793	40
794	40
795	40
796	40
797	40
798	40
799	40
800	40
801	40
802	40
803	40
804	40
805	40
806	40
807	40
808	40
809	40
810	40
811	40
812	40
813	40
814	40
815	40
816	40
817	40
818	40
819	40
820	40
821	40
822	40
823	40
824	40
825	40
826	40
827	40
828	40
829	40
830	40
831	40
832	40
833	40
834	40
835	40
836	40
837	40
838	40
839	40
840	40
841	40
842	40
843	40
844	40
845	40
846	40
847	40
848	40
849	40
850	40
851	40
852	40
853	40
854	40
855	40
856	40
857	40
858	40
859	40
860	40
861	40
862	40
863	40
864	40
865	40
866	40
867	40
868	40
869	40
870	40
871	40
872	40
873	40
874	40
875	40
876	40
877	40
878	40
879	40
880	40
881	40
882	40
883	40
884	40
885	40
886	40
887	40
888	40
889	40
890	40
891	40
892	40
893	40
894	40
895	40
896	40
897	40
898	40
899	40
900	40
901	40
902	40
903	40
904	40
905	40
906	40
907	40
908	40
909	40
910	40
911	40
912	40
913	40
914	40
915	40
916	40
917	40
918	40
919	40
920	40
700	44
701	44
702	44
703	44
704	44
705	44
706	44
707	44
708	44
709	44
710	44
711	44
712	44
713	44
714	44
715	44
716	44
717	44
718	44
719	44
720	44
721	44
722	44
723	44
724	44
725	44
726	44
727	44
728	44
729	44
730	44
731	44
732	44
733	44
734	44
735	44
736	44
737	44
738	44
739	44
740	44
741	44
742	44
743	44
744	44
745	44
746	44
747	44
748	44
749	44
750	44
751	44
752	44
753	44
754	44
755	44
756	44
757	44
758	44
759	44
760	44
761	44
762	44
763	44
764	44
765	44
766	44
767	44
768	44
769	44
770	44
771	44
772	44
773	44
774	44
775	44
776	44
777	44
778	44
779	44
780	44
781	44
782	44
783	44
784	44
785	44
786	44
787	44
788	44
789	44
790	44
791	44
792	44
793	44
794	44
795	44
796	44
734	47
735	47
736	47
737	47
738	47
739	47
740	47
741	47
742	47
743	47
744	47
745	47
746	47
747	47
748	47
749	47
750	47
751	47
752	47
753	47
754	47
755	47
756	47
757	47
758	47
759	47
760	47
761	47
762	47
763	47
764	47
765	47
766	47
767	47
768	47
769	47
770	47
771	47
772	47
773	47
774	47
775	47
776	47
777	47
778	47
779	47
780	47
781	47
782	47
783	47
784	47
785	47
786	47
787	47
788	47
789	47
790	47
791	47
792	47
793	47
794	47
795	47
796	47
797	47
798	47
799	47
800	47
801	47
802	47
803	47
804	47
805	47
806	47
807	47
808	47
809	47
810	47
811	47
812	47
813	47
814	47
815	47
816	47
817	47
818	47
819	47
820	47
821	47
822	47
823	47
824	47
825	47
826	47
827	47
[truncated: 29,686 more rows]
