# Supplementary material for: Online legal driving behavior monitoring for self-driving vehicles
Source: Nat Commun. 2024 Jan 9;15:408. doi: 10.1038/s41467-024-44694-5 (PMC10776857; doi:10.1038/s41467-024-44694-5)
Supplement: Supplementary file 8 — Supplementary Code 1 [file 41467_2024_44694_MOESM8_ESM.zip › Supplementary Code/SIND analysis/monitor/Tianjin/821_info_light.csv]

id	light_violation_type	frame
6	0	-1
7	0	-1
12	0	-1
14	0	-1
15	2	102
15	4	108
16	2	112
16	4	118
18	0	-1
19	0	-1
27	0	-1
28	0	-1
29	0	-1
33	0	-1
35	0	-1
36	0	-1
40	0	-1
44	2	704
44	4	711
47	0	-1
48	0	-1
53	0	-1
58	0	-1
60	0	-1
61	0	-1
65	0	-1
70	1	1147
73	1	1291
75	0	-1
76	0	-1
78	1	1296
88	0	-1
104	0	-1
105	0	-1
110	0	-1
114	0	-1
116	0	-1
118	0	-1
123	0	-1
124	0	-1
125	0	-1
127	0	-1
129	0	-1
131	0	-1
133	0	-1
134	0	-1
137	0	-1
139	0	-1
140	2	2521
143	0	-1
144	0	-1
145	0	-1
150	0	-1
151	0	-1
152	0	-1
159	1	3123
164	0	-1
168	0	-1
173	0	-1
179	0	-1
183	0	-1
190	0	-1
192	2	3702
192	4	3706
193	2	3704
193	4	3708
195	0	-1
196	0	-1
201	0	-1
204	0	-1
205	0	-1
206	0	-1
218	0	-1
220	0	-1
224	0	-1
225	0	-1
228	0	-1
230	0	-1
241	0	-1
247	0	-1
250	0	-1
251	0	-1
271	0	-1
272	0	-1
274	0	-1
278	0	-1
281	0	-1
290	0	-1
297	0	-1
300	0	-1
302	0	-1
303	0	-1
305	0	-1
308	0	-1
309	0	-1
316	0	-1
319	0	-1
321	0	-1
323	0	-1
327	0	-1
329	0	-1
332	0	-1
333	0	-1
336	0	-1
338	0	-1
342	0	-1
343	0	-1
345	0	-1
349	1	6694
351	0	-1
352	0	-1
353	0	-1
363	0	-1
364	0	-1
368	2	7017
369	0	-1
372	0	-1
374	0	-1
375	0	-1
377	0	-1
378	0	-1
384	0	-1
385	2	7311
385	4	7318
387	0	-1
389	0	-1
396	0	-1
397	0	-1
399	0	-1
406	0	-1
409	0	-1
415	1	8178
431	0	-1
432	0	-1
435	0	-1
438	0	-1
439	0	-1
445	0	-1
446	0	-1
450	0	-1
455	0	-1
460	1	9035
461	0	-1
466	2	9094
466	4	9099
468	0	-1
469	1	9138
479	0	-1
480	0	-1
481	1	9534
483	0	-1
484	0	-1
487	0	-1
488	0	-1
489	0	-1
491	0	-1
494	0	-1
496	0	-1
501	0	-1
506	0	-1
507	0	-1
509	0	-1
510	0	-1
516	1	10024
519	0	-1
529	0	-1
530	0	-1
533	0	-1
537	0	-1
540	0	-1
542	0	-1
543	0	-1
551	1	10588
551	3	10596
552	0	-1
553	0	-1
558	0	-1
560	0	-1
563	0	-1
564	0	-1
566	0	-1
574	0	-1
576	0	-1
579	0	-1
581	0	-1
586	0	-1
589	0	-1
590	0	-1
592	1	11712
594	0	-1
595	0	-1
597	0	-1
598	0	-1
602	2	11793
602	4	11797
604	0	-1
605	0	-1
607	0	-1
611	0	-1
