# Supplementary material for: Online legal driving behavior monitoring for self-driving vehicles
Source: Nat Commun. 2024 Jan 9;15:408. doi: 10.1038/s41467-024-44694-5 (PMC10776857; doi:10.1038/s41467-024-44694-5)
Supplement: Supplementary file 8 — Supplementary Code 1 [file 41467_2024_44694_MOESM8_ESM.zip › Supplementary Code/SIND analysis/monitor/Tianjin/821_info_road_right.csv]

id	tti_diff	frame
6	-1.0	8
6	-1.0	24
16	-4.9	133
16	-1.0	145
19	3.9896	173
19	-1.0	176
19	-1.0	186
35	-1.0	838
35	-1.0	861
35	-1.0	877
44	-1.0	735
44	-1.0	708
61	-1.0	996
61	-1.0	1008
70	-1.0	1348
70	-1.0	1368
70	-1.0	1378
76	-1.0	1216
76	-1.0	1192
78	1.3683	1369
78	-1.0	1383
114	-1.0	2109
114	-1.0	2121
114	-1.0	2131
116	-1.0	2159
116	-1.0	2177
116	-1.0	2188
125	-1.0	2328
125	-1.0	2299
127	-1.0	2348
127	-1.0	2326
133	-1.0	2446
134	-2.1	2600
134	-1.0	2646
143	-1.0	2621
143	-1.0	2670
145	-1.0	2691
150	-1.0	2884
152	-1.0	2925
183	-1.0	3589
196	-1.0	3839
196	-1.0	3850
196	-1.0	3857
204	-1.0	3954
204	-1.0	3969
218	-1.0	4177
218	-1.0	4221
241	-1.0	5023
241	-1.0	5040
241	-1.0	5049
247	-1.0	4796
247	-1.0	4776
274	-1.0	5417
274	-1.0	5439
278	-1.0	5444
278	-1.0	5465
303	-1.0	5921
336	-1.0	6562
338	-1.0	6581
351	-1.0	6805
351	-1.0	6829
351	-1.0	6839
352	-1.0	6773
352	-1.0	6781
353	-1.0	6870
353	-1.0	6881
363	-1.0	6978
363	-1.0	6988
364	-1.0	7075
364	-1.0	7058
368	-1.0	7020
368	-1.0	7031
368	-1.0	7039
372	-1.0	7094
374	4.1335	7368
374	-1.0	7388
375	-1.0	7137
377	-1.0	7154
385	-1.0	7318
385	-1.0	7332
387	-1.0	7443
406	-1.0	7775
406	-1.0	7762
409	-1.0	7820
409	-1.0	7856
431	-1.0	8416
431	-1.0	8433
435	-1.0	8605
435	-1.0	8625
438	-1.0	8621
438	-1.0	8647
439	-1.0	8867
439	-1.0	8846
446	-1.0	8705
446	-1.0	8716
455	-1.0	8889
455	-5.7	8872
460	-1.0	9161
460	-1.0	9183
460	-1.0	9197
461	-1.0	9007
461	-1.0	8988
468	-1.0	9513
469	-1.0	9469
469	-1.0	9447
484	5.4045	9757
484	4.0	9777
484	-1.0	9791
494	3.4386	9796
494	1.9404	9808
494	-1.0	9822
501	-1.0	10108
501	-1.0	10089
506	-1.0	9903
509	-1.0	9952
509	-1.0	9974
516	-1.0	10042
516	-1.0	10057
530	-1.0	10261
530	-1.0	10277
533	-1.0	10437
558	-1.0	10793
558	-1.0	10813
564	-1.0	11080
576	-1.0	11173
576	-1.0	11187
576	-1.0	11196
579	-1.0	11306
579	-1.0	11286
589	-1.0	11626
589	-1.0	11646
592	-1.0	11815
592	-1.0	11849
595	-1.0	11639
595	-1.0	11647
598	-1.0	11727
605	-1.0	11947
605	-1.0	11968
