# Supplementary material for: Online legal driving behavior monitoring for self-driving vehicles
Source: Nat Commun. 2024 Jan 9;15:408. doi: 10.1038/s41467-024-44694-5 (PMC10776857; doi:10.1038/s41467-024-44694-5)
Supplement: Supplementary file 8 — Supplementary Code 1 [file 41467_2024_44694_MOESM8_ESM.zip › Supplementary Code/SIND analysis/monitor/Tianjin/tj_info_light.csv]

id	light_violation_type	frame
11	0	-1
13	0	-1
16	0	-1
17	1	53
19	0	-1
23	0	-1
28	0	-1
32	0	-1
37	0	-1
43	0	-1
44	0	-1
48	0	-1
51	0	-1
54	1	1192
55	0	-1
58	0	-1
62	0	-1
66	0	-1
68	0	-1
69	0	-1
77	2	1481
77	4	1486
79	0	-1
81	0	-1
83	0	-1
89	0	-1
90	0	-1
92	1	1794
92	3	1816
93	0	-1
104	0	-1
105	0	-1
106	0	-1
107	0	-1
112	0	-1
113	0	-1
115	0	-1
117	0	-1
120	0	-1
121	0	-1
122	0	-1
127	2	2707
133	0	-1
135	0	-1
136	0	-1
138	0	-1
141	1	3024
141	3	3315
142	0	-1
145	0	-1
148	1	3280
150	0	-1
153	0	-1
155	0	-1
157	0	-1
158	0	-1
159	0	-1
162	0	-1
164	0	-1
165	0	-1
167	0	-1
168	0	-1
169	2	3583
169	4	3590
170	0	-1
176	0	-1
178	0	-1
181	0	-1
187	0	-1
192	0	-1
193	0	-1
195	0	-1
198	0	-1
200	0	-1
201	0	-1
209	0	-1
216	0	-1
217	0	-1
7	0	-1
10	0	-1
14	0	-1
17	0	-1
21	0	-1
26	2	246
28	0	-1
29	0	-1
30	0	-1
36	0	-1
39	2	540
39	4	544
43	0	-1
45	0	-1
49	1	839
52	0	-1
66	0	-1
67	0	-1
70	1	1122
76	2	1230
77	2	1223
77	4	1226
84	0	-1
87	0	-1
88	0	-1
89	0	-1
99	0	-1
103	1	1674
103	3	1679
109	0	-1
117	0	-1
120	0	-1
121	0	-1
124	0	-1
127	0	-1
128	0	-1
133	0	-1
135	2	2278
135	4	2286
143	0	-1
145	0	-1
146	0	-1
151	1	2766
152	0	-1
155	0	-1
157	0	-1
158	0	-1
162	2	2970
162	4	2978
165	0	-1
168	0	-1
173	0	-1
174	0	-1
175	1	3306
175	3	3312
183	1	3428
184	0	-1
197	0	-1
199	0	-1
201	0	-1
206	1	3976
206	3	3983
207	1	3991
207	3	3998
213	0	-1
215	0	-1
226	0	-1
228	0	-1
12	0	-1
14	0	-1
15	0	-1
17	0	-1
27	0	-1
31	0	-1
33	0	-1
36	0	-1
40	0	-1
42	0	-1
43	0	-1
47	0	-1
48	0	-1
49	0	-1
50	0	-1
51	0	-1
52	2	931
52	4	938
54	1	957
54	3	961
58	0	-1
63	1	1256
66	0	-1
68	0	-1
74	0	-1
75	0	-1
76	0	-1
77	0	-1
84	0	-1
87	0	-1
91	0	-1
93	0	-1
98	0	-1
99	0	-1
115	0	-1
118	0	-1
119	0	-1
120	0	-1
121	0	-1
126	0	-1
131	0	-1
137	1	2784
137	3	2791
139	0	-1
150	0	-1
153	2	3221
153	4	3229
162	0	-1
163	0	-1
170	0	-1
182	0	-1
185	0	-1
188	0	-1
190	1	3832
190	3	3837
192	0	-1
194	0	-1
195	0	-1
196	0	-1
197	0	-1
198	0	-1
200	0	-1
205	0	-1
215	1	4343
215	3	4347
216	0	-1
217	0	-1
218	0	-1
219	0	-1
222	0	-1
224	1	4766
224	3	4773
227	0	-1
236	1	4964
236	3	4973
10	1	0
11	0	-1
13	0	-1
14	0	-1
17	0	-1
18	0	-1
22	0	-1
23	0	-1
24	0	-1
26	0	-1
32	0	-1
39	0	-1
42	0	-1
44	1	730
54	0	-1
56	1	1094
60	0	-1
61	0	-1
64	0	-1
65	0	-1
66	0	-1
72	0	-1
73	0	-1
75	0	-1
76	0	-1
81	0	-1
83	0	-1
84	0	-1
86	0	-1
87	0	-1
89	0	-1
90	0	-1
94	0	-1
95	0	-1
97	0	-1
98	0	-1
107	0	-1
108	0	-1
113	0	-1
115	0	-1
120	0	-1
134	0	-1
138	0	-1
140	0	-1
141	0	-1
142	0	-1
145	0	-1
150	0	-1
154	0	-1
159	0	-1
161	0	-1
163	0	-1
171	2	3702
171	4	3707
174	0	-1
175	0	-1
177	0	-1
181	0	-1
183	0	-1
184	0	-1
185	0	-1
186	0	-1
187	0	-1
192	0	-1
200	1	4155
203	0	-1
204	0	-1
206	0	-1
211	1	4547
212	0	-1
219	0	-1
224	0	-1
226	0	-1
228	0	-1
241	1	5156
244	0	-1
257	0	-1
260	0	-1
261	0	-1
264	0	-1
271	0	-1
273	0	-1
276	0	-1
280	0	-1
283	0	-1
284	0	-1
286	0	-1
287	1	6079
292	0	-1
306	0	-1
312	0	-1
314	0	-1
318	0	-1
320	0	-1
321	0	-1
323	0	-1
326	0	-1
330	2	7201
330	4	7207
331	0	-1
333	0	-1
336	0	-1
338	0	-1
339	0	-1
340	0	-1
342	0	-1
343	0	-1
344	0	-1
346	0	-1
348	0	-1
350	0	-1
369	0	-1
371	0	-1
372	0	-1
373	0	-1
374	0	-1
375	0	-1
377	0	-1
384	0	-1
392	2	8620
396	0	-1
397	0	-1
402	0	-1
404	1	8913
408	0	-1
411	0	-1
415	0	-1
421	0	-1
426	0	-1
427	0	-1
431	0	-1
432	1	9446
433	1	9632
434	0	-1
435	0	-1
439	0	-1
441	0	-1
447	0	-1
452	0	-1
453	0	-1
460	0	-1
465	0	-1
468	0	-1
469	0	-1
479	0	-1
480	0	-1
489	0	-1
495	0	-1
496	0	-1
501	0	-1
506	0	-1
6	0	-1
7	0	-1
12	0	-1
14	0	-1
15	2	102
15	4	108
16	2	112
16	4	118
18	0	-1
19	0	-1
27	0	-1
28	0	-1
29	0	-1
33	0	-1
35	0	-1
36	0	-1
40	0	-1
44	2	704
44	4	711
47	0	-1
48	0	-1
53	0	-1
58	0	-1
60	0	-1
61	0	-1
65	0	-1
70	1	1147
73	1	1291
75	0	-1
76	0	-1
78	1	1296
88	0	-1
104	0	-1
105	0	-1
110	0	-1
114	0	-1
116	0	-1
118	0	-1
123	0	-1
124	0	-1
125	0	-1
127	0	-1
129	0	-1
131	0	-1
133	0	-1
134	0	-1
137	0	-1
139	0	-1
140	2	2521
143	0	-1
144	0	-1
145	0	-1
150	0	-1
151	0	-1
152	0	-1
159	1	3123
164	0	-1
168	0	-1
173	0	-1
179	0	-1
183	0	-1
190	0	-1
192	2	3702
192	4	3706
193	2	3704
193	4	3708
195	0	-1
196	0	-1
201	0	-1
204	0	-1
205	0	-1
206	0	-1
218	0	-1
220	0	-1
224	0	-1
225	0	-1
228	0	-1
230	0	-1
241	0	-1
247	0	-1
250	0	-1
251	0	-1
271	0	-1
272	0	-1
274	0	-1
278	0	-1
281	0	-1
290	0	-1
297	0	-1
300	0	-1
302	0	-1
303	0	-1
305	0	-1
308	0	-1
309	0	-1
316	0	-1
319	0	-1
321	0	-1
323	0	-1
327	0	-1
329	0	-1
332	0	-1
333	0	-1
336	0	-1
338	0	-1
342	0	-1
343	0	-1
345	0	-1
349	1	6694
351	0	-1
352	0	-1
353	0	-1
363	0	-1
364	0	-1
368	2	7017
369	0	-1
372	0	-1
374	0	-1
375	0	-1
377	0	-1
378	0	-1
384	0	-1
385	2	7311
385	4	7318
387	0	-1
389	0	-1
396	0	-1
397	0	-1
399	0	-1
406	0	-1
409	0	-1
415	1	8178
431	0	-1
432	0	-1
435	0	-1
438	0	-1
439	0	-1
445	0	-1
446	0	-1
450	0	-1
455	0	-1
460	1	9035
461	0	-1
466	2	9094
466	4	9099
468	0	-1
469	1	9138
479	0	-1
480	0	-1
481	1	9534
483	0	-1
484	0	-1
487	0	-1
488	0	-1
489	0	-1
491	0	-1
494	0	-1
496	0	-1
501	0	-1
506	0	-1
507	0	-1
509	0	-1
510	0	-1
516	1	10024
519	0	-1
529	0	-1
530	0	-1
533	0	-1
537	0	-1
540	0	-1
542	0	-1
543	0	-1
551	1	10588
551	3	10596
552	0	-1
553	0	-1
558	0	-1
560	0	-1
563	0	-1
564	0	-1
566	0	-1
574	0	-1
576	0	-1
579	0	-1
581	0	-1
586	0	-1
589	0	-1
590	0	-1
592	1	11712
594	0	-1
595	0	-1
597	0	-1
598	0	-1
602	2	11793
602	4	11797
604	0	-1
605	0	-1
607	0	-1
611	0	-1
7	0	-1
12	0	-1
15	0	-1
17	0	-1
22	0	-1
23	0	-1
25	0	-1
26	0	-1
28	0	-1
30	0	-1
31	0	-1
32	0	-1
33	0	-1
36	0	-1
39	0	-1
41	0	-1
43	0	-1
45	0	-1
52	0	-1
53	0	-1
54	0	-1
61	1	1194
73	0	-1
76	0	-1
78	0	-1
85	0	-1
88	0	-1
89	0	-1
93	0	-1
94	0	-1
95	0	-1
96	0	-1
98	0	-1
100	0	-1
103	0	-1
109	0	-1
112	0	-1
113	0	-1
114	0	-1
116	0	-1
117	0	-1
118	0	-1
123	1	2869
128	0	-1
134	0	-1
137	0	-1
141	1	3179
142	0	-1
143	0	-1
148	0	-1
150	0	-1
153	0	-1
155	0	-1
157	0	-1
158	0	-1
162	2	3972
162	4	3975
165	0	-1
167	0	-1
174	0	-1
176	0	-1
178	0	-1
180	0	-1
184	0	-1
186	0	-1
188	0	-1
189	0	-1
190	0	-1
194	1	4737
195	0	-1
197	0	-1
198	0	-1
199	0	-1
205	0	-1
206	1	5090
212	0	-1
213	0	-1
214	0	-1
219	0	-1
220	0	-1
223	2	5355
223	4	5361
227	0	-1
229	0	-1
233	0	-1
234	0	-1
238	0	-1
239	1	5782
244	0	-1
246	0	-1
248	0	-1
249	0	-1
250	0	-1
251	0	-1
253	0	-1
255	0	-1
256	1	6019
263	0	-1
265	0	-1
266	0	-1
273	0	-1
274	0	-1
278	1	6551
280	1	6682
282	0	-1
285	0	-1
292	0	-1
295	0	-1
308	0	-1
309	0	-1
311	1	7225
312	0	-1
314	0	-1
316	0	-1
317	0	-1
318	0	-1
319	0	-1
320	2	7475
320	4	7480
322	0	-1
323	0	-1
324	0	-1
334	0	-1
335	0	-1
337	0	-1
341	0	-1
342	0	-1
346	0	-1
350	0	-1
355	0	-1
357	0	-1
363	0	-1
365	0	-1
366	0	-1
369	0	-1
372	0	-1
377	1	8844
380	0	-1
381	0	-1
382	0	-1
384	0	-1
385	0	-1
386	0	-1
390	0	-1
395	0	-1
404	0	-1
405	0	-1
406	0	-1
407	0	-1
409	0	-1
430	0	-1
432	0	-1
440	0	-1
445	1	10416
450	0	-1
455	0	-1
471	0	-1
474	0	-1
481	1	11271
485	0	-1
493	0	-1
496	0	-1
499	0	-1
501	0	-1
510	0	-1
513	0	-1
516	0	-1
520	0	-1
523	0	-1
528	0	-1
532	0	-1
533	0	-1
535	0	-1
537	0	-1
544	0	-1
545	0	-1
551	0	-1
555	2	12758
555	4	12764
559	0	-1
561	0	-1
563	0	-1
564	0	-1
565	0	-1
9	0	-1
10	0	-1
11	0	-1
13	0	-1
16	0	-1
19	1	528
20	1	518
29	0	-1
35	0	-1
42	0	-1
43	0	-1
65	0	-1
66	0	-1
69	0	-1
70	0	-1
71	0	-1
75	0	-1
76	0	-1
80	0	-1
82	0	-1
85	0	-1
86	0	-1
88	1	1907
95	0	-1
99	0	-1
102	0	-1
103	0	-1
107	0	-1
112	0	-1
122	2	2684
122	4	2688
123	2	2686
123	4	2690
128	1	2797
129	0	-1
131	0	-1
133	0	-1
137	0	-1
139	0	-1
143	0	-1
144	0	-1
146	0	-1
147	0	-1
148	2	3107
156	0	-1
157	0	-1
160	0	-1
161	1	3414
165	0	-1
168	0	-1
169	0	-1
170	0	-1
172	0	-1
173	0	-1
174	0	-1
180	0	-1
184	0	-1
189	0	-1
190	0	-1
194	0	-1
196	0	-1
197	0	-1
199	1	4417
205	0	-1
206	0	-1
208	0	-1
209	0	-1
213	0	-1
214	0	-1
223	0	-1
224	0	-1
225	0	-1
243	1	5412
250	1	5615
251	0	-1
252	0	-1
254	0	-1
256	0	-1
262	1	5878
272	0	-1
275	0	-1
278	0	-1
281	0	-1
283	0	-1
284	0	-1
286	0	-1
292	0	-1
301	0	-1
309	0	-1
314	1	7026
316	0	-1
322	0	-1
323	0	-1
324	0	-1
328	0	-1
329	1	7711
335	0	-1
340	0	-1
341	1	7691
342	0	-1
344	0	-1
348	0	-1
352	1	7938
362	0	-1
364	0	-1
370	0	-1
372	0	-1
375	0	-1
376	0	-1
377	0	-1
386	2	8584
386	4	8590
387	2	8591
387	4	8598
388	0	-1
389	1	8665
392	0	-1
393	0	-1
395	0	-1
398	0	-1
406	0	-1
407	0	-1
411	0	-1
414	0	-1
423	0	-1
425	0	-1
426	0	-1
427	0	-1
429	0	-1
432	0	-1
433	0	-1
434	0	-1
435	0	-1
450	0	-1
453	0	-1
470	0	-1
480	0	-1
492	0	-1
493	0	-1
496	0	-1
502	0	-1
508	2	11545
508	4	11552
509	2	11541
509	4	11546
510	0	-1
515	0	-1
521	0	-1
522	0	-1
527	0	-1
528	0	-1
534	0	-1
543	0	-1
553	0	-1
554	0	-1
555	2	12461
555	4	12466
556	2	12474
556	4	12479
564	1	12767
565	0	-1
578	0	-1
13	1	78
14	0	-1
18	0	-1
19	0	-1
20	0	-1
21	0	-1
24	0	-1
25	0	-1
28	0	-1
30	0	-1
31	0	-1
32	0	-1
33	0	-1
40	0	-1
45	0	-1
49	0	-1
50	0	-1
53	1	1107
54	0	-1
56	0	-1
58	0	-1
59	0	-1
67	0	-1
70	0	-1
71	0	-1
72	0	-1
74	0	-1
75	0	-1
80	0	-1
82	0	-1
86	0	-1
89	0	-1
93	0	-1
98	0	-1
101	0	-1
103	0	-1
106	0	-1
108	0	-1
110	0	-1
112	0	-1
118	0	-1
121	0	-1
125	0	-1
134	0	-1
135	0	-1
136	0	-1
139	0	-1
143	0	-1
149	0	-1
151	0	-1
152	0	-1
153	0	-1
172	0	-1
173	0	-1
179	0	-1
181	0	-1
182	0	-1
183	1	4282
183	3	4298
190	0	-1
194	1	4370
194	3	4378
196	0	-1
204	0	-1
206	1	4564
206	3	4574
208	2	4636
208	4	4642
209	0	-1
213	0	-1
222	0	-1
223	0	-1
226	0	-1
230	0	-1
233	0	-1
234	0	-1
235	0	-1
247	0	-1
248	0	-1
252	0	-1
254	0	-1
255	0	-1
262	0	-1
264	0	-1
266	2	6043
272	0	-1
273	0	-1
275	1	6337
280	1	6444
282	0	-1
290	0	-1
295	1	6666
297	0	-1
298	0	-1
299	0	-1
303	0	-1
307	0	-1
309	0	-1
314	0	-1
317	0	-1
318	2	7036
318	4	7040
321	0	-1
322	0	-1
331	0	-1
338	0	-1
341	0	-1
346	2	7734
346	4	7743
350	0	-1
351	0	-1
354	1	8157
355	0	-1
356	0	-1
358	0	-1
363	0	-1
365	1	8158
369	0	-1
370	0	-1
374	0	-1
377	1	8419
381	0	-1
383	0	-1
384	0	-1
385	0	-1
389	0	-1
392	1	8723
395	0	-1
398	0	-1
406	0	-1
407	0	-1
413	0	-1
414	0	-1
415	0	-1
417	0	-1
418	0	-1
424	0	-1
425	0	-1
426	0	-1
427	0	-1
430	0	-1
432	0	-1
436	0	-1
439	2	9423
439	4	9427
443	0	-1
444	0	-1
447	0	-1
448	0	-1
450	0	-1
455	1	9789
455	3	9802
456	0	-1
459	0	-1
460	0	-1
462	0	-1
469	0	-1
470	0	-1
471	0	-1
472	0	-1
474	0	-1
477	0	-1
481	0	-1
484	0	-1
485	0	-1
489	0	-1
490	1	10875
491	1	10424
498	0	-1
502	0	-1
506	0	-1
507	0	-1
508	0	-1
509	0	-1
510	0	-1
511	0	-1
519	0	-1
520	2	10841
520	4	10846
521	0	-1
522	0	-1
523	0	-1
524	0	-1
525	0	-1
529	0	-1
531	0	-1
533	0	-1
537	0	-1
538	0	-1
541	0	-1
543	0	-1
547	0	-1
548	0	-1
550	0	-1
561	0	-1
563	0	-1
565	0	-1
567	0	-1
570	0	-1
575	0	-1
576	0	-1
13	0	-1
18	0	-1
22	0	-1
25	0	-1
39	0	-1
41	0	-1
45	0	-1
47	0	-1
49	0	-1
50	0	-1
51	0	-1
59	0	-1
60	0	-1
64	0	-1
71	0	-1
72	2	1240
72	4	1243
73	0	-1
75	0	-1
77	0	-1
80	0	-1
84	0	-1
88	0	-1
93	0	-1
95	0	-1
96	0	-1
104	1	2365
108	0	-1
111	0	-1
112	0	-1
119	0	-1
122	0	-1
133	0	-1
141	0	-1
149	0	-1
153	0	-1
156	0	-1
160	0	-1
161	0	-1
163	0	-1
168	0	-1
172	0	-1
177	0	-1
182	0	-1
195	0	-1
196	0	-1
198	0	-1
206	0	-1
207	0	-1
208	0	-1
209	0	-1
210	0	-1
212	0	-1
219	0	-1
220	0	-1
228	0	-1
236	0	-1
238	0	-1
241	0	-1
251	0	-1
256	0	-1
260	0	-1
268	0	-1
270	0	-1
273	0	-1
274	2	4740
274	4	4744
277	0	-1
282	0	-1
289	1	5092
297	0	-1
298	0	-1
299	0	-1
303	0	-1
307	0	-1
308	0	-1
315	0	-1
316	2	5440
316	4	5446
321	0	-1
322	0	-1
323	0	-1
327	0	-1
330	0	-1
334	0	-1
349	0	-1
353	2	6124
353	4	6129
354	0	-1
361	0	-1
364	0	-1
365	0	-1
366	0	-1
367	0	-1
369	0	-1
370	0	-1
371	1	6368
372	0	-1
373	0	-1
378	0	-1
382	0	-1
384	0	-1
393	0	-1
398	1	6775
410	0	-1
411	0	-1
416	0	-1
430	2	7541
430	4	7547
435	0	-1
438	0	-1
439	0	-1
442	1	7895
443	0	-1
459	0	-1
460	0	-1
469	1	8254
469	3	8261
473	0	-1
481	1	8644
485	0	-1
490	0	-1
493	0	-1
497	0	-1
506	0	-1
513	0	-1
516	0	-1
521	0	-1
523	0	-1
524	0	-1
525	0	-1
533	0	-1
534	0	-1
536	0	-1
549	0	-1
551	0	-1
556	0	-1
563	0	-1
566	0	-1
578	0	-1
580	0	-1
583	0	-1
586	2	10331
586	4	10335
589	0	-1
591	0	-1
593	1	10753
594	0	-1
597	0	-1
602	0	-1
604	0	-1
608	0	-1
609	0	-1
610	0	-1
613	0	-1
615	0	-1
621	0	-1
622	0	-1
629	0	-1
631	0	-1
635	0	-1
639	0	-1
644	0	-1
646	0	-1
657	0	-1
660	0	-1
664	0	-1
667	0	-1
670	0	-1
673	0	-1
676	0	-1
10	0	-1
11	0	-1
12	0	-1
13	0	-1
14	0	-1
20	0	-1
24	0	-1
26	0	-1
30	0	-1
33	0	-1
35	0	-1
37	0	-1
40	0	-1
43	0	-1
44	0	-1
52	0	-1
57	0	-1
58	0	-1
59	1	822
61	1	1040
62	0	-1
63	0	-1
66	0	-1
77	0	-1
82	1	1511
84	0	-1
87	0	-1
92	0	-1
95	0	-1
96	0	-1
98	0	-1
99	0	-1
100	0	-1
105	0	-1
108	1	1795
114	0	-1
116	1	2189
117	0	-1
126	0	-1
129	0	-1
132	0	-1
138	0	-1
143	0	-1
144	1	2530
150	0	-1
153	0	-1
154	0	-1
158	0	-1
159	0	-1
160	0	-1
161	0	-1
176	0	-1
179	1	3612
180	0	-1
186	0	-1
190	0	-1
194	0	-1
197	0	-1
199	0	-1
200	0	-1
201	0	-1
208	0	-1
209	0	-1
210	0	-1
213	0	-1
215	0	-1
217	0	-1
218	0	-1
219	1	4216
220	0	-1
229	0	-1
232	0	-1
233	1	4677
236	1	4932
237	0	-1
239	0	-1
242	1	4919
243	0	-1
244	0	-1
250	0	-1
251	0	-1
253	0	-1
258	0	-1
259	0	-1
264	0	-1
272	0	-1
285	2	5678
285	4	5683
286	0	-1
288	0	-1
298	0	-1
304	0	-1
307	0	-1
309	0	-1
310	0	-1
311	0	-1
314	0	-1
315	0	-1
319	0	-1
322	0	-1
327	0	-1
330	1	6690
330	3	6696
333	2	6856
333	4	6861
336	0	-1
339	0	-1
340	1	7193
340	3	7214
341	0	-1
344	0	-1
345	1	7129
345	3	7204
347	0	-1
349	0	-1
353	0	-1
354	1	7271
354	3	7278
355	1	7331
355	3	7337
356	1	7346
356	3	7350
357	0	-1
359	1	7708
373	0	-1
374	0	-1
377	0	-1
381	0	-1
382	0	-1
387	1	8026
389	1	8238
390	0	-1
393	0	-1
398	0	-1
409	0	-1
413	0	-1
416	0	-1
420	0	-1
431	0	-1
434	0	-1
435	0	-1
437	0	-1
438	0	-1
440	0	-1
447	1	9905
451	0	-1
453	0	-1
454	0	-1
455	0	-1
457	0	-1
459	0	-1
464	0	-1
468	0	-1
469	1	10296
471	0	-1
477	0	-1
484	0	-1
489	0	-1
492	0	-1
493	0	-1
496	0	-1
498	0	-1
500	0	-1
502	0	-1
513	0	-1
516	1	11744
516	3	11782
520	0	-1
521	0	-1
522	1	11708
522	3	11728
527	1	11756
527	3	11766
534	0	-1
536	0	-1
5	1	31
9	0	-1
11	0	-1
16	0	-1
21	0	-1
22	0	-1
24	0	-1
26	0	-1
30	0	-1
34	2	647
34	4	652
39	0	-1
40	0	-1
41	0	-1
42	0	-1
44	0	-1
46	1	905
47	0	-1
48	0	-1
49	0	-1
52	0	-1
53	0	-1
56	0	-1
59	0	-1
67	0	-1
68	0	-1
73	0	-1
74	0	-1
77	0	-1
84	0	-1
86	0	-1
87	0	-1
88	0	-1
90	0	-1
91	0	-1
93	0	-1
96	0	-1
97	0	-1
98	2	2084
106	0	-1
107	0	-1
111	0	-1
112	0	-1
117	0	-1
120	0	-1
123	0	-1
126	0	-1
127	0	-1
128	2	3029
128	4	3035
129	0	-1
131	1	3118
132	0	-1
135	0	-1
138	0	-1
142	1	3361
142	3	3409
148	0	-1
149	0	-1
151	2	3617
151	4	3622
152	0	-1
162	0	-1
166	1	3951
170	1	3894
171	0	-1
173	0	-1
175	0	-1
176	0	-1
186	0	-1
188	0	-1
189	0	-1
191	0	-1
192	0	-1
194	0	-1
197	1	4852
200	0	-1
203	0	-1
205	0	-1
207	0	-1
213	0	-1
214	0	-1
223	0	-1
224	0	-1
225	0	-1
242	0	-1
245	0	-1
246	0	-1
248	0	-1
251	0	-1
256	0	-1
258	1	6350
261	0	-1
262	0	-1
266	0	-1
269	0	-1
270	0	-1
272	0	-1
282	0	-1
284	2	6918
284	4	6924
287	0	-1
288	0	-1
289	0	-1
290	0	-1
292	0	-1
295	0	-1
296	0	-1
300	0	-1
302	0	-1
307	0	-1
319	0	-1
321	0	-1
322	0	-1
324	0	-1
327	1	8056
330	0	-1
331	0	-1
332	0	-1
336	0	-1
338	0	-1
346	0	-1
350	0	-1
352	0	-1
357	0	-1
358	0	-1
359	0	-1
360	0	-1
361	0	-1
362	0	-1
364	1	8800
365	0	-1
366	0	-1
371	0	-1
372	0	-1
373	0	-1
374	0	-1
376	0	-1
378	0	-1
379	0	-1
380	0	-1
391	0	-1
393	0	-1
394	0	-1
396	1	9924
399	0	-1
401	0	-1
402	0	-1
403	0	-1
408	0	-1
409	0	-1
418	0	-1
421	0	-1
423	0	-1
428	0	-1
432	0	-1
438	0	-1
448	0	-1
449	0	-1
451	0	-1
459	0	-1
460	0	-1
461	0	-1
468	0	-1
470	0	-1
471	0	-1
476	0	-1
477	0	-1
14	1	361
16	0	-1
17	1	233
20	0	-1
23	0	-1
24	0	-1
31	0	-1
40	0	-1
42	0	-1
46	1	1067
50	0	-1
53	0	-1
57	1	1366
58	0	-1
61	1	1356
62	0	-1
63	0	-1
66	0	-1
68	0	-1
69	0	-1
76	0	-1
80	0	-1
82	0	-1
83	0	-1
85	0	-1
86	0	-1
88	0	-1
89	0	-1
92	0	-1
93	1	2091
95	0	-1
97	0	-1
104	0	-1
107	0	-1
111	0	-1
112	0	-1
113	0	-1
121	0	-1
124	0	-1
129	0	-1
137	0	-1
138	0	-1
143	0	-1
144	0	-1
145	0	-1
150	1	3881
152	0	-1
154	0	-1
160	0	-1
163	0	-1
166	0	-1
167	0	-1
168	1	4024
169	0	-1
171	0	-1
177	0	-1
180	0	-1
182	2	4401
182	4	4405
186	0	-1
189	0	-1
190	0	-1
192	0	-1
205	0	-1
210	0	-1
219	0	-1
220	1	5531
225	0	-1
229	0	-1
230	0	-1
235	0	-1
238	0	-1
242	0	-1
249	0	-1
250	0	-1
251	0	-1
255	0	-1
256	0	-1
258	0	-1
259	0	-1
261	0	-1
266	1	6517
266	3	6529
269	2	6588
269	4	6592
270	0	-1
276	0	-1
278	0	-1
281	1	6907
283	0	-1
284	0	-1
286	1	7442
289	0	-1
291	0	-1
294	0	-1
296	0	-1
298	0	-1
300	0	-1
309	0	-1
312	0	-1
313	0	-1
318	0	-1
319	0	-1
324	0	-1
326	0	-1
328	0	-1
333	0	-1
335	0	-1
337	0	-1
338	0	-1
339	0	-1
341	0	-1
343	0	-1
345	0	-1
346	0	-1
347	2	8411
347	4	8415
348	0	-1
351	0	-1
355	0	-1
356	0	-1
362	0	-1
365	0	-1
366	0	-1
370	0	-1
374	0	-1
378	0	-1
382	0	-1
386	0	-1
388	0	-1
389	0	-1
391	0	-1
392	0	-1
398	0	-1
400	0	-1
413	0	-1
415	2	9718
415	4	9723
418	0	-1
423	0	-1
428	0	-1
429	0	-1
432	0	-1
437	0	-1
438	0	-1
443	0	-1
444	0	-1
447	0	-1
451	0	-1
455	0	-1
458	1	10756
468	0	-1
473	0	-1
475	0	-1
480	0	-1
481	0	-1
483	2	11099
483	4	11105
484	0	-1
485	0	-1
490	0	-1
497	0	-1
500	0	-1
503	0	-1
505	0	-1
515	0	-1
517	0	-1
520	0	-1
10	0	-1
13	0	-1
16	0	-1
18	0	-1
19	0	-1
26	0	-1
27	0	-1
28	0	-1
32	0	-1
39	0	-1
40	0	-1
44	0	-1
45	0	-1
46	0	-1
49	1	1391
54	0	-1
59	0	-1
60	0	-1
61	0	-1
62	0	-1
67	0	-1
68	0	-1
70	0	-1
76	0	-1
80	0	-1
83	0	-1
84	0	-1
87	2	2174
87	4	2179
93	0	-1
95	0	-1
100	0	-1
101	0	-1
106	0	-1
109	0	-1
112	0	-1
113	0	-1
117	0	-1
120	0	-1
121	0	-1
123	0	-1
128	0	-1
129	0	-1
132	0	-1
134	0	-1
138	0	-1
139	0	-1
140	0	-1
143	0	-1
145	0	-1
160	0	-1
164	1	4169
166	0	-1
171	0	-1
176	0	-1
182	0	-1
189	0	-1
195	0	-1
196	0	-1
197	0	-1
200	0	-1
201	0	-1
209	0	-1
210	1	5383
212	0	-1
213	0	-1
215	0	-1
226	0	-1
228	1	5728
231	0	-1
234	0	-1
239	0	-1
242	0	-1
244	0	-1
245	0	-1
246	0	-1
256	0	-1
260	0	-1
262	0	-1
265	1	7094
267	0	-1
269	0	-1
272	0	-1
280	0	-1
281	0	-1
289	0	-1
292	0	-1
293	0	-1
295	0	-1
298	0	-1
300	0	-1
303	0	-1
307	0	-1
310	0	-1
317	1	8208
321	0	-1
324	0	-1
325	0	-1
326	0	-1
329	0	-1
337	0	-1
340	0	-1
343	0	-1
345	1	8891
345	3	8904
348	0	-1
349	0	-1
350	1	9083
353	1	9188
362	0	-1
363	0	-1
370	0	-1
373	0	-1
376	0	-1
378	0	-1
380	0	-1
381	0	-1
386	0	-1
389	1	9937
390	0	-1
392	0	-1
393	0	-1
395	0	-1
408	0	-1
409	0	-1
411	0	-1
413	0	-1
414	0	-1
415	0	-1
420	0	-1
427	0	-1
435	0	-1
437	0	-1
440	0	-1
442	0	-1
443	0	-1
444	0	-1
452	0	-1
457	0	-1
458	0	-1
459	0	-1
461	0	-1
462	0	-1
469	0	-1
470	1	11977
471	0	-1
473	1	11747
479	0	-1
480	0	-1
492	1	12079
11	0	-1
12	0	-1
16	0	-1
22	0	-1
28	0	-1
32	0	-1
33	0	-1
34	0	-1
35	0	-1
37	0	-1
40	0	-1
41	0	-1
42	0	-1
52	0	-1
65	0	-1
67	0	-1
69	0	-1
70	0	-1
71	0	-1
72	0	-1
73	0	-1
74	0	-1
79	0	-1
83	0	-1
86	0	-1
90	1	1681
97	1	2272
99	0	-1
101	0	-1
103	0	-1
105	0	-1
106	0	-1
108	0	-1
109	0	-1
110	0	-1
114	0	-1
117	0	-1
118	0	-1
123	0	-1
124	0	-1
127	0	-1
128	0	-1
129	0	-1
135	2	2546
135	4	2551
136	0	-1
137	0	-1
141	0	-1
148	0	-1
[truncated: 1,588 more rows]
