# Supplementary material for: Online legal driving behavior monitoring for self-driving vehicles
Source: Nat Commun. 2024 Jan 9;15:408. doi: 10.1038/s41467-024-44694-5 (PMC10776857; doi:10.1038/s41467-024-44694-5)
Supplement: Supplementary file 8 — Supplementary Code 1 [file 41467_2024_44694_MOESM8_ESM.zip › Supplementary Code/SIND analysis/monitor/Tianjin/tj_info_road_right.csv]

id	tti_diff	frame
13	-1.0	66
13	-1.0	110
13	-1.0	124
16	-1.0	104
16	-1.0	133
16	-1.0	144
51	-10.0	1019
51	-1.0	1055
55	-1.0	1069
66	-1.0	1286
66	-1.0	1297
66	-1.0	1308
69	-1.0	1569
69	-1.0	1542
79	-1.0	1907
79	-1.0	1916
90	-1.0	1699
90	-1.0	1717
93	-1.0	1766
93	-1.0	1750
105	-1.0	2160
105	-1.0	2139
107	-1.0	2154
112	-1.0	2191
113	-1.0	2202
113	-1.0	2190
127	-1.0	2711
127	-1.0	2722
127	-1.0	2731
141	-1.0	3469
141	-1.0	3486
148	-1.0	3332
148	-1.0	3381
159	-1.0	3532
162	-1.0	3555
164	-1.0	3627
176	-1.0	3741
176	-1.0	3760
176	-1.0	3771
181	-1.0	3839
181	-1.0	3873
181	-1.0	3883
195	-1.0	4078
195	-1.0	4052
216	-1.0	4581
216	-1.0	4566
7	-1.0	15
7	-1.0	45
14	-1.0	44
14	-1.0	63
17	-1.0	63
17	-1.0	84
26	-1.0	251
26	-1.0	264
28	-1.0	363
28	-1.0	375
28	-1.0	384
30	-1.0	416
43	-1.0	639
66	-1.0	1047
66	-1.0	1060
66	-1.0	1069
67	-1.0	1364
70	-1.0	1343
70	-1.0	1321
76	-1.0	1259
76	-1.0	1269
103	-1.0	1689
103	-1.0	1676
120	-1.0	2457
120	-1.0	2471
120	-1.0	2480
121	-1.0	2092
121	-1.0	2076
124	1.5574	2429
124	-1.0	2450
124	-1.0	2466
157	-1.0	3158
157	-1.0	3190
157	-1.0	3200
162	-1.0	2974
162	-1.0	2991
165	-1.0	3172
165	-1.0	3193
165	-1.0	3205
173	-1.0	3262
174	-1.0	3456
174	-1.0	3432
183	-1.0	3791
183	-1.0	3831
183	-1.0	3843
197	-1.0	3856
197	-1.0	3870
199	-1.0	3857
226	-1.0	4612
226	-1.0	4623
226	-1.0	4631
14	-1.0	19
14	-1.0	42
14	-1.0	54
17	-1.0	41
17	-1.0	62
17	-1.0	73
27	-1.0	732
27	-1.0	762
31	-1.0	422
31	-1.0	407
33	-1.0	489
33	-1.0	469
36	-1.0	792
36	-1.0	804
36	-1.0	813
52	-1.0	934
52	-1.0	943
52	-1.0	953
58	-1.0	1072
58	-1.0	1056
68	-1.0	1429
68	-1.0	1438
75	-1.0	1585
75	-1.0	1600
84	-1.0	1773
84	-1.0	1755
87	-1.0	1793
87	-1.0	1775
98	-1.0	1855
98	-1.0	1842
121	-1.0	2502
121	-1.0	2484
126	-1.0	2923
126	-1.0	2932
137	-1.0	2810
137	-1.0	2791
153	-1.0	3227
153	-1.0	3241
153	-1.0	3250
162	-10.0	3385
162	-1.0	3443
163	-1.0	3931
163	-1.0	3943
163	-1.0	3950
170	-1.0	3946
170	-1.0	3957
170	-1.0	3966
188	-1.0	3765
198	-1.0	4059
198	-1.0	4069
200	-1.0	4086
219	-1.0	4926
219	-1.0	4946
219	-1.0	4959
222	-1.0	4942
224	-1.0	4769
224	-1.0	4783
10	-1.0	282
13	-1.0	16
13	-1.0	30
13	-1.0	40
17	-1.0	94
17	-1.0	103
22	-1.0	275
22	-1.0	301
32	-1.0	507
32	-1.0	491
42	3.0647	982
42	-1.0	1011
61	-1.0	1208
65	-1.0	1343
65	-1.0	1358
65	-1.0	1366
66	-1.0	1366
66	-1.0	1381
66	-1.0	1392
72	-1.0	1509
72	-1.0	1518
72	-1.0	1526
84	-1.0	1838
86	-1.0	1816
87	-1.0	1865
89	-1.0	1861
90	-1.0	2086
90	-1.0	2102
90	-1.0	2113
138	-1.0	3063
138	-1.0	3080
154	-1.0	3810
154	-1.0	3791
159	-1.0	3602
161	-1.0	3621
175	-1.0	4180
175	-1.0	4195
175	-1.0	4205
185	-1.0	3944
192	-1.0	3977
192	-1.0	3996
206	-1.0	4374
206	-1.0	4386
206	-1.0	4394
219	-1.0	4853
219	-1.0	4874
219	-1.0	4903
224	-1.0	4871
224	-1.0	4904
224	-1.0	4935
257	-2.2	5545
257	-1.0	5560
257	-1.0	5568
271	-1.0	5742
271	-1.0	5757
271	-1.0	5766
273	-1.0	5885
273	-1.0	5864
276	-1.0	6215
276	-1.0	6262
283	-1.0	5981
283	-1.0	5957
286	-1.0	6010
320	-1.0	6930
320	-1.0	6954
320	-1.0	6968
323	-1.0	6950
323	-1.0	6968
323	-1.0	6981
331	-1.0	7279
331	-1.0	7322
333	-1.0	7707
333	-1.0	7737
333	-1.0	7760
342	-1.0	7414
350	-1.0	7956
350	-1.0	7979
371	-1.0	8044
371	-1.0	8025
372	-1.0	8087
372	-1.0	8106
374	-1.0	8100
377	-1.0	8400
377	-1.0	8411
384	-1.0	8727
384	-1.0	8696
392	-1.0	8626
392	-1.0	8641
392	-1.0	8656
408	-1.0	9103
408	-1.0	9122
411	-1.0	9395
415	-1.0	9070
415	-1.0	9085
415	-1.0	9095
427	-1.0	9344
427	-1.0	9367
435	-1.0	9448
452	-1.0	10053
452	-1.0	10081
460	-1.0	10115
465	-1.0	10140
479	-1.0	10834
489	-1.0	10594
489	-1.0	10606
489	-1.0	10616
501	-1.0	10805
501	4.6	10785
506	-1.0	10953
506	-1.0	10934
6	-1.0	8
6	-1.0	24
16	-4.9	133
16	-1.0	145
19	3.9896	173
19	-1.0	176
19	-1.0	186
35	-1.0	838
35	-1.0	861
35	-1.0	877
44	-1.0	735
44	-1.0	708
61	-1.0	996
61	-1.0	1008
70	-1.0	1348
70	-1.0	1368
70	-1.0	1378
76	-1.0	1216
76	-1.0	1192
78	1.3683	1369
78	-1.0	1383
114	-1.0	2109
114	-1.0	2121
114	-1.0	2131
116	-1.0	2159
116	-1.0	2177
116	-1.0	2188
125	-1.0	2328
125	-1.0	2299
127	-1.0	2348
127	-1.0	2326
133	-1.0	2446
134	-2.1	2600
134	-1.0	2646
143	-1.0	2621
143	-1.0	2670
145	-1.0	2691
150	-1.0	2884
152	-1.0	2925
183	-1.0	3589
196	-1.0	3839
196	-1.0	3850
196	-1.0	3857
204	-1.0	3954
204	-1.0	3969
218	-1.0	4177
218	-1.0	4221
241	-1.0	5023
241	-1.0	5040
241	-1.0	5049
247	-1.0	4796
247	-1.0	4776
274	-1.0	5417
274	-1.0	5439
278	-1.0	5444
278	-1.0	5465
303	-1.0	5921
336	-1.0	6562
338	-1.0	6581
351	-1.0	6805
351	-1.0	6829
351	-1.0	6839
352	-1.0	6773
352	-1.0	6781
353	-1.0	6870
353	-1.0	6881
363	-1.0	6978
363	-1.0	6988
364	-1.0	7075
364	-1.0	7058
368	-1.0	7020
368	-1.0	7031
368	-1.0	7039
372	-1.0	7094
374	4.1335	7368
374	-1.0	7388
375	-1.0	7137
377	-1.0	7154
385	-1.0	7318
385	-1.0	7332
387	-1.0	7443
406	-1.0	7775
406	-1.0	7762
409	-1.0	7820
409	-1.0	7856
431	-1.0	8416
431	-1.0	8433
435	-1.0	8605
435	-1.0	8625
438	-1.0	8621
438	-1.0	8647
439	-1.0	8867
439	-1.0	8846
446	-1.0	8705
446	-1.0	8716
455	-1.0	8889
455	-5.7	8872
460	-1.0	9161
460	-1.0	9183
460	-1.0	9197
461	-1.0	9007
461	-1.0	8988
468	-1.0	9513
469	-1.0	9469
469	-1.0	9447
484	5.4045	9757
484	4.0	9777
484	-1.0	9791
494	3.4386	9796
494	1.9404	9808
494	-1.0	9822
501	-1.0	10108
501	-1.0	10089
506	-1.0	9903
509	-1.0	9952
509	-1.0	9974
516	-1.0	10042
516	-1.0	10057
530	-1.0	10261
530	-1.0	10277
533	-1.0	10437
558	-1.0	10793
558	-1.0	10813
564	-1.0	11080
576	-1.0	11173
576	-1.0	11187
576	-1.0	11196
579	-1.0	11306
579	-1.0	11286
589	-1.0	11626
589	-1.0	11646
592	-1.0	11815
592	-1.0	11849
595	-1.0	11639
595	-1.0	11647
598	-1.0	11727
605	-1.0	11947
605	-1.0	11968
22	-1.0	555
22	-1.0	539
32	-1.0	1012
32	-1.0	1023
36	-1.0	592
36	-1.0	572
54	-1.0	1074
54	-1.0	1081
73	-1.0	1456
73	-1.0	1439
76	-1.0	1957
85	-1.0	1956
85	-1.0	1933
94	5.1379	2322
94	2.5	2334
94	-1.0	2343
95	-1.0	2063
96	-1.0	2398
96	-1.0	2407
98	-1.0	2105
98	-1.0	2084
100	-1.0	2171
100	-1.0	2153
103	-1.0	2647
103	-1.0	2626
113	-1.0	2659
118	-1.0	2709
141	-1.0	3367
141	-1.0	3337
143	-1.0	3398
143	-1.0	3377
157	-1.0	3894
176	-1.0	4172
178	-1.0	4212
178	-1.0	4249
180	-1.0	4292
197	-1.0	4801
197	-1.0	4775
198	-1.0	4823
198	-1.0	4798
199	-1.0	4847
199	-1.0	4829
205	-10.0	5139
205	-1.0	5197
205	-1.0	5205
212	-1.0	5252
212	-1.0	5261
213	2.3187	5260
213	-1.0	5271
213	-1.0	5279
227	-1.0	5842
227	-1.0	5869
229	-1.0	5505
229	-1.0	5483
234	-1.0	5863
234	-1.0	5880
234	-1.0	5890
248	-1.0	5950
248	-1.0	5980
248	-1.0	5988
251	-1.0	5975
251	-1.0	5987
253	-1.0	6149
256	-1.0	6138
256	-1.0	6115
263	-1.0	6242
266	-1.0	6344
266	-1.0	6323
274	-1.0	6441
280	-1.0	6852
311	-1.0	7531
311	-1.0	7551
323	-1.0	7959
323	-1.0	7973
323	-1.0	7983
342	-1.0	8140
342	-1.0	8151
342	-1.0	8160
357	-1.0	8641
365	-1.0	8706
372	-1.0	8925
372	-1.0	8946
382	4.2142	9313
382	-1.0	9330
382	-1.0	9341
406	-1.0	9634
406	-1.0	9612
432	-1.0	10341
432	-1.0	10366
450	4.6245	10730
450	-1.0	10740
455	-1.0	10661
455	-1.0	10645
485	-1.0	11499
485	-1.0	11510
496	-1.0	11760
496	-1.0	11801
516	-1.0	11804
516	-1.0	11828
520	-1.0	11929
520	-1.0	11916
533	-1.0	12477
533	-10.0	12429
535	-1.0	12858
535	-1.0	12876
535	-1.0	12887
544	-1.0	12799
544	-1.0	12826
555	-1.0	12761
555	-1.0	12774
559	-1.0	12924
559	-1.0	12940
559	-1.0	12949
13	-1.0	289
13	-1.0	308
13	-1.0	319
20	-1.0	560
65	-1.0	1656
65	-1.0	1673
65	-1.0	1682
71	-1.0	1680
71	-1.0	1694
71	-1.0	1703
75	-1.0	1480
75	-1.0	1498
88	-1.0	1948
88	-1.0	1974
99	-1.0	2441
99	-1.0	2458
99	-1.0	2467
112	-1.0	2518
137	-1.0	3168
137	3.0594	3174
137	-1.0	3182
143	-1.0	2995
143	-1.0	3013
157	-1.0	3335
157	-1.0	3351
160	-1.0	3391
160	-1.0	3407
160	-1.0	3419
161	-1.0	3585
161	-1.0	3566
165	-1.0	3480
165	-1.0	3488
169	-1.0	3853
169	-1.0	3868
169	-1.0	3877
170	-1.0	3601
174	-1.0	3677
180	-1.0	4215
189	-1.0	4195
205	-1.0	4745
205	-1.0	4766
243	-1.0	5640
243	-1.0	5660
243	-1.0	5672
252	1.0888	5678
252	-1.0	5683
252	-1.0	5693
278	-1.0	6236
278	-1.0	6253
278	-1.0	6265
309	-1.0	6972
309	-1.0	6985
309	-1.0	6993
314	-1.0	7167
314	-1.0	7146
322	-1.0	7234
328	-1.0	7365
328	-1.0	7380
329	-1.0	7733
329	-1.0	7754
341	-1.0	7751
352	-1.0	8031
352	-1.0	8064
352	-1.0	8076
376	-1.0	8671
376	-1.0	8689
386	-1.0	8596
386	-1.0	8586
387	-1.0	8613
388	-1.0	9003
389	-1.0	9010
407	-1.0	9210
407	-1.0	9235
407	-1.0	9249
423	-1.0	9492
423	-1.0	9522
426	-1.0	9818
426	-1.0	9835
426	-1.0	9844
427	-1.0	9528
427	-1.0	9548
429	-1.0	9562
429	-1.0	9584
453	-1.0	10190
453	-1.0	10166
502	-1.0	11466
502	-1.0	11500
521	-1.0	11801
521	-1.0	11813
521	-1.0	11820
534	2.9121	12234
534	-1.0	12253
534	-1.0	12266
543	-1.0	12262
543	-1.0	12271
578	-1.0	12941
578	-1.0	12954
13	-1.0	100
13	-1.0	118
14	-1.0	153
14	-1.0	170
19	-1.0	171
19	-1.0	191
20	-1.0	196
20	-1.0	214
25	3.2679	510
25	-1.0	519
53	-1.0	1194
53	-1.0	1216
53	-1.0	1227
56	-1.0	1024
56	-1.0	1038
58	-1.0	1055
58	-1.0	1071
59	-1.0	1280
59	-1.0	1295
59	-1.0	1304
67	-1.0	1321
67	-1.0	1332
67	-1.0	1341
70	-1.0	1524
70	-1.0	1547
75	-1.0	1621
80	-1.0	1926
80	-1.0	1936
82	-1.0	1743
82	-1.0	1757
86	-1.0	1802
86	-1.0	1822
89	-1.0	1825
89	-1.0	1842
98	-1.0	2242
98	-1.0	2274
101	-1.0	2126
101	-1.0	2141
101	-1.0	2150
103	-1.0	2640
103	-1.0	2670
108	-1.0	2356
110	-1.0	2668
110	-1.0	2685
110	-1.0	2697
121	-1.0	2693
121	-1.0	2724
135	-1.0	3323
135	-1.0	3335
139	-1.0	3001
139	-1.0	2976
149	-1.0	3375
149	-1.0	3396
149	-1.0	3410
151	-1.0	3439
172	-1.0	3816
172	-1.0	3828
182	-1.0	4088
182	-1.0	4101
182	-1.0	4109
190	-1.0	4712
190	-1.0	4728
190	-1.0	4738
206	-1.0	4597
206	-1.0	4578
222	1.8294	4987
222	-1.0	5004
254	-1.0	6092
254	-1.0	6107
254	-1.0	6116
262	-1.0	5991
264	-1.0	6133
264	-1.0	6140
280	-1.0	6795
280	-1.0	6817
280	-1.0	6835
282	-1.0	6436
282	-1.0	6455
309	-1.0	6929
309	-1.0	6940
338	-1.0	7812
338	-1.0	7785
346	-1.0	7742
346	-1.0	7756
346	-1.0	7767
351	-1.0	8200
351	-1.0	8217
354	-1.0	8198
354	-1.0	8210
356	-1.0	8221
356	-1.0	8232
369	-1.0	8336
389	-1.0	8643
392	-1.0	9162
392	-1.0	9176
392	-1.0	9186
414	-1.0	9252
414	-1.0	9306
414	-1.0	9315
418	-1.0	9322
418	-1.0	9331
426	-1.0	9346
426	-1.0	9356
430	-1.0	9614
430	-1.0	9584
460	-1.0	9839
460	-1.0	9862
462	-1.0	9855
462	-1.0	9873
470	-1.0	10117
470	-1.0	10124
481	-1.0	10213
481	-1.0	10224
481	-1.0	10233
484	-1.0	10301
490	-1.0	10912
490	-1.0	10921
502	-1.0	10544
502	-1.0	10508
507	-1.0	10925
507	-1.0	10932
507	-1.0	10943
508	-1.0	10606
510	-1.0	10644
524	2.4121	10945
524	-1.0	10947
524	-1.0	10959
525	-1.0	11045
531	-1.0	11247
531	-1.0	11263
531	-1.0	11272
533	-1.0	11338
533	-1.0	11364
543	-1.0	11761
543	-1.0	11775
543	-1.0	11783
547	-1.0	11782
547	-1.0	11796
547	-1.0	11807
548	-1.0	11532
548	-1.0	11515
45	-10.0	654
45	-1.0	680
47	-1.0	1001
47	-1.0	1012
50	-1.0	766
50	-1.0	783
51	-1.0	822
51	-1.0	837
59	-1.0	1076
59	-1.0	1093
60	2.4986	1023
60	-1.0	1032
60	-1.0	1043
111	-1.0	2202
111	-1.0	2218
141	-1.0	3201
141	-1.0	3254
156	-1.0	2920
156	-1.0	2895
182	-1.0	3418
182	-1.0	3393
198	-1.0	3555
198	-1.0	3583
206	-1.0	3680
208	-1.0	3719
219	-1.0	3884
219	-1.0	3894
228	-1.0	3965
228	-1.0	3987
228	-1.0	4000
236	-1.0	4080
236	-1.0	4108
241	-10.0	4172
241	-1.0	4210
251	-1.0	4323
251	-1.0	4342
268	-1.0	4654
268	-1.0	4668
268	-1.0	4677
282	-1.0	4902
289	-1.0	5231
289	-1.0	5277
307	-1.0	5486
307	-1.0	5507
308	-1.0	5358
308	-1.0	5374
308	-1.0	5384
322	-1.0	5561
322	-1.0	5546
334	1.8013	5939
334	-1.0	5954
334	-1.0	5965
354	-1.0	6217
361	-1.0	6620
361	-1.0	6631
369	-1.0	6342
370	-1.0	6369
370	-1.0	6341
398	-1.0	6921
398	-1.0	6902
410	-1.0	7036
410	-1.0	7063
411	-1.0	7062
411	-1.0	7087
430	-1.0	7547
430	-1.0	7563
430	-1.0	7573
438	-1.0	7721
438	-1.0	7736
443	-1.0	8083
443	-1.0	8136
469	-1.0	8257
469	-1.0	8269
469	-1.0	8280
493	-1.0	8708
493	-1.0	8721
493	-1.0	8730
497	-1.0	9016
497	-1.0	9047
513	-1.0	9026
513	0.0	9007
521	-1.0	9402
521	-1.0	9422
521	-1.0	9433
523	-1.0	9321
523	-1.0	9305
524	-1.0	9427
524	-1.0	9446
524	-1.0	9456
525	-1.0	9342
525	-1.0	9328
549	-10.0	9748
549	-1.0	9806
551	-1.0	9783
591	-1.0	10380
591	-1.0	10405
593	-1.0	10803
597	-1.0	10419
597	-1.0	10441
604	3.9081	10799
604	-1.0	10809
604	-1.0	10820
610	-1.0	10909
613	-1.0	10669
613	-1.0	10688
639	-1.0	11306
639	-1.0	11330
646	-1.0	11403
646	-1.0	11419
10	-1.0	236
10	-1.0	258
13	-1.0	291
26	-1.0	321
44	-1.0	486
44	-1.0	466
59	-1.0	834
59	-1.0	845
59	-1.0	854
66	-1.0	1171
96	-1.0	1604
132	1.6826	2258
132	-1.0	2266
143	-1.0	2559
143	-1.0	2540
144	-1.0	2931
144	-1.0	2950
144	-1.0	2961
158	-1.0	2837
158	-1.0	2859
159	-1.0	2888
176	-1.0	3279
176	-1.0	3256
190	-1.0	3453
190	-1.0	3437
197	-1.0	3958
197	-1.0	3941
215	-1.0	4408
215	-1.0	4424
215	-1.0	4435
217	-1.0	4171
217	-1.0	4154
237	-1.0	4711
239	-1.0	5059
239	-1.0	5098
239	-1.0	5108
251	-1.0	4955
253	-1.0	4987
253	-1.0	4970
286	1.6403	5744
286	-1.0	5759
286	-1.0	5768
304	-1.0	6281
304	-1.0	6251
310	-1.0	6473
310	-1.0	6483
315	-1.0	6487
315	-1.0	6502
315	-1.0	6512
319	-1.0	6650
319	-1.0	6627
327	-1.0	6980
327	-1.0	6995
327	-1.0	7005
336	-1.0	7005
336	-1.0	7018
336	-1.0	7027
340	-1.0	7232
341	-8.3	7036
341	-1.0	7047
344	-1.0	7060
344	-1.0	7088
349	-1.0	7146
349	-1.0	7158
349	-1.0	7166
354	-1.0	7293
374	-1.0	7805
374	-1.0	7832
390	-1.0	8204
409	-1.0	8887
453	-10.0	9972
453	-1.0	10022
453	-1.0	10039
454	-1.0	9808
454	-1.0	9830
457	-1.0	9827
457	-1.0	9848
459	-1.0	9859
459	-1.0	9880
469	-1.0	10366
469	-1.0	10342
471	-1.0	10429
471	-1.0	10412
484	-1.0	10750
484	-1.0	10763
484	-1.0	10772
493	-1.0	11143
493	-1.0	11166
500	-1.0	11229
500	-1.0	11217
502	-1.0	11255
502	-1.0	11239
516	-1.0	11815
516	-1.0	11836
521	-1.0	11655
521	-1.0	11670
521	-1.0	11680
534	-1.0	11877
536	-1.0	11936
536	-1.0	11956
9	-1.0	127
26	-1.0	714
26	-1.0	697
46	4.4681	949
46	-1.0	961
46	-1.0	969
48	3.6782	970
48	-1.0	975
48	-1.0	988
49	-1.0	1000
52	-1.0	1056
56	-1.0	1299
56	-1.0	1262
84	-1.0	1819
84	-1.0	1851
90	-1.0	1889
90	-1.0	1907
93	-1.0	1974
93	-1.0	1960
96	-1.0	2244
111	-1.0	2495
117	-1.0	2708
117	-1.0	2733
120	-1.0	3086
120	-1.0	3112
127	-1.0	2994
127	-1.0	3011
127	-1.0	3023
128	-1.0	3033
128	-1.0	3043
128	-1.0	3052
131	-1.0	3395
131	-1.0	3407
131	-1.0	3419
132	-1.0	3488
132	-1.0	3523
132	-1.0	3542
138	-1.0	3459
138	-1.0	3473
142	-1.0	3568
142	-1.0	3545
148	-1.0	3721
148	-1.0	3687
170	-1.0	4089
170	-1.0	4102
213	-1.0	4947
213	-1.0	4927
245	-1.0	5848
245	-1.0	5862
245	-1.0	5872
248	-1.0	6098
248	-1.0	6075
261	-1.0	6689
261	-1.0	6724
262	-1.0	6459
262	-1.0	6474
262	-1.0	6485
266	-1.0	6598
266	-1.0	6618
266	-1.0	6629
272	-1.0	6781
282	-1.0	6918
282	-1.0	6903
284	-1.0	6936
284	-1.0	6921
295	-1.0	7365
295	-1.0	7383
307	-1.0	7699
307	-1.0	7707
321	-1.0	7966
322	-1.0	7981
327	-1.0	8261
331	-1.0	8307
331	-1.0	8318
336	-1.0	8499
336	-1.0	8520
358	-1.5	8619
358	-1.0	8641
364	-1.0	9067
364	-1.0	9095
366	-1.0	8913
366	-1.0	8921
376	-1.0	9271
376	-1.0	9287
378	-1.0	9503
391	-1.0	9755
391	-1.0	9735
396	-1.0	9960
396	-1.0	9984
396	-1.0	9994
401	-1.0	10042
418	-1.0	10346
421	-1.0	10361
421	-1.0	10375
423	-1.0	10394
448	-1.0	10977
448	-1.0	10999
460	2.0386	11326
460	-1.0	11345
460	-1.0	11358
468	-1.0	11433
468	-1.0	11444
468	-1.0	11451
471	-1.0	11495
471	-1.0	11529
477	-1.0	11668
42	-1.0	863
42	-1.0	881
58	-1.0	1306
58	-1.0	1316
69	-1.0	1800
69	-1.0	1818
69	-1.0	1830
80	-1.0	1904
86	-1.0	2132
88	-1.0	2109
88	-1.0	2134
97	-1.0	2182
137	-1.0	3329
137	-1.0	3370
138	-1.0	3405
166	-1.0	3920
166	-1.0	3935
167	-1.0	3977
168	-1.0	4050
168	-1.0	4061
169	-1.0	4119
169	-1.0	4158
169	-1.0	4169
171	-1.0	4180
220	-1.0	5552
220	-1.0	5570
220	-1.0	5581
235	-1.0	5766
235	-1.0	5778
235	-1.0	5786
238	-0.0	6100
238	-1.0	6133
242	-1.0	6130
242	-1.0	6106
255	-1.0	6726
255	-1.0	6743
255	-1.0	6753
258	-1.0	6777
259	-1.0	6365
259	-1.0	6346
281	-1.0	7070
281	-1.0	7109
294	-1.0	7560
294	-1.0	7570
298	-1.0	7232
298	-1.0	7250
318	-1.0	7662
318	-1.0	7676
318	-1.0	7686
319	-1.0	7796
324	-1.0	8168
324	-1.0	8193
324	-1.0	8220
351	-1.0	8494
351	-7.5	8471
355	-1.0	8921
355	-1.0	8929
362	-1.0	8952
370	-1.0	8950
370	-1.0	8959
386	-1.0	9277
386	-1.0	9294
413	-1.0	9678
413	-1.0	9694
413	-1.0	9702
444	-1.0	10524
444	-1.0	10501
451	-1.0	10933
451	-1.0	10943
455	-1.0	10964
455	-1.0	10973
458	-1.0	10890
458	-1.0	10921
475	-1.0	11205
475	-1.0	11188
481	-1.0	11090
481	-1.0	11146
490	-1.0	11243
490	-1.0	11223
517	-1.0	11883
517	-1.0	11868
18	-1.0	448
18	-1.0	489
46	-1.0	1612
46	-1.0	1630
54	-1.0	1654
59	3.0993	1645
59	-1.0	1673
76	1.0091	2245
76	1.0881	2258
76	-1.0	2267
84	-1.0	2306
84	-1.0	2318
101	-1.0	2617
101	-1.0	2594
117	-1.0	3265
129	-1.0	3281
129	-1.0	3315
132	-1.0	3787
171	-1.0	4660
171	-1.0	4637
200	-1.0	5357
212	-1.0	5465
226	-1.0	5834
226	-1.0	5847
244	-1.0	6219
244	-1.0	6205
256	-1.0	6802
265	-1.0	7117
265	-1.0	7133
265	-1.0	7143
272	-1.0	7190
272	-1.0	7208
272	-1.0	7218
289	-1.0	7485
289	-1.0	7468
293	-1.0	7677
293	-1.0	7693
293	-1.0	7701
298	-1.0	7799
317	-1.0	8449
317	-1.0	8468
317	-1.0	8477
325	-1.0	8340
325	-1.0	8362
326	-1.0	8363
326	-1.0	8381
337	-1.0	8859
337	-1.0	8831
345	-1.0	8929
345	-1.0	8899
348	-1.0	9289
348	-1.0	9306
348	-1.0	9317
362	-1.0	9323
380	-1.0	10039
389	-1.0	10240
389	-1.0	10223
390	-1.0	10019
390	-1.0	10053
393	-1.0	10281
415	-10.0	10494
415	-1.0	10540
420	-6.8	10929
420	-1.0	10967
440	-1.0	11327
440	-1.0	11348
440	-1.0	11361
443	1.9368	11360
443	-1.0	11375
443	-1.0	11388
452	-1.0	11250
469	-1.0	11694
469	3.1052	11677
471	-1.0	11710
479	-1.0	11815
479	-1.0	11833
28	-1.0	985
28	-1.0	1021
28	-1.0	1044
32	-1.0	557
32	-1.0	536
33	-1.0	1011
33	-1.0	1028
65	-1.0	1243
65	-1.0	1225
67	-1.0	1281
69	-1.0	1300
83	-1.0	1904
83	-1.0	1924
86	-1.0	1693
86	-1.0	1722
103	-1.0	2020
114	-1.0	2404
127	-1.0	2431
127	-1.0	2440
128	-1.0	2619
128	-1.0	2599
129	-1.0	2438
129	-1.0	2453
129	-1.0	2463
141	-1.0	2738
141	-1.0	2759
159	-1.0	3314
159	-1.0	3381
178	-1.0	3707
178	-1.0	3724
178	-1.0	3734
181	2.2082	3740
181	-1.0	3750
186	-1.0	3570
186	-1.0	3585
195	-1.0	3869
195	-1.0	3895
214	2.2411	4418
214	-1.0	4431
217	-1.0	4312
217	-1.0	4295
221	-1.0	4532
232	-1.0	4612
232	-1.0	4626
232	-1.0	4636
239	-1.0	4722
244	-1.0	4781
244	-1.0	4756
261	-1.0	5411
261	-1.0	5436
271	4.4824	5807
271	-1.0	5821
271	-1.0	5834
278	4.4	5833
278	-1.0	5841
278	-1.0	5853
292	-1.0	6538
292	-1.0	6561
292	-1.0	6579
297	-1.0	6493
297	-1.0	6521
309	-1.0	6598
309	-1.0	6618
309	-1.0	6628
311	-1.0	6852
313	-1.0	6719
313	-1.0	6733
317	-1.0	6847
317	-1.0	6818
330	-1.0	7268
330	-1.0	7276
357	-1.0	7871
357	-1.0	7902
369	-1.0	8128
369	-1.0	8141
369	-1.0	8150
370	-1.0	8168
370	-1.0	8179
371	-1.0	8215
371	-1.0	8230
371	-1.0	8244
374	-1.0	8482
384	-1.0	8508
398	-1.0	9266
408	-1.0	9255
408	-1.0	9234
422	-1.0	9370
424	-1.0	9425
433	-1.0	9735
437	-1.0	9746
437	-1.0	9757
453	-1.0	10174
453	-1.0	10157
457	-1.0	10266
457	-1.0	10246
467	-1.0	10895
467	-1.0	10864
474	-1.0	10662
474	-1.0	10687
474	-1.0	10697
488	-1.0	11004
498	-1.0	11130
498	-1.0	11112
501	-1.0	11239
501	-1.0	11258
501	-1.0	11268
502	-1.0	11263
502	-1.0	11279
502	-1.0	11289
503	-1.0	11289
503	2.5394	11299
503	-1.0	11309
524	-1.0	12042
524	-1.0	12075
526	-1.0	12024
526	-1.0	12034
533	-1.0	11966
533	-1.0	11948
5	-1.0	44
5	-1.0	56
5	-1.0	64
16	-1.0	258
16	-1.0	279
21	-1.0	699
21	-1.0	719
21	-1.0	729
24	-1.0	376
24	-1.0	392
29	-1.0	522
34	-1.0	720
34	-1.0	756
36	-1.0	561
36	-1.0	576
59	-1.0	1368
59	-1.0	1383
59	-1.0	1393
71	-1.0	1698
71	-1.0	1673
86	-1.0	1754
86	-1.0	1737
88	-1.0	1831
88	-1.0	1845
89	-1.0	1950
89	2.0366	1970
89	-1.0	1984
98	-1.0	2269
98	-1.0	2297
99	-1.0	2095
99	-1.0	2113
99	-1.0	2125
111	2.3936	2288
111	-1.0	2312
114	-1.0	2382
115	-1.0	2561
115	-1.0	2613
127	-1.0	3200
127	-1.0	3219
127	-1.0	3232
129	-1.0	2964
129	-1.0	2980
131	-1.0	2997
131	-1.0	3014
153	-1.0	3645
153	-1.0	3662
173	-1.0	4198
174	-1.0	4384
174	-1.0	4400
174	-1.0	4419
178	-1.0	4449
178	-1.0	4478
182	-1.0	4694
182	-1.0	4680
188	-1.0	4716
188	-1.0	4698
193	-1.0	4977
193	-1.0	5000
193	-1.0	5015
198	-1.0	4894
198	-1.0	4922
222	-1.0	5678
222	-1.0	5687
229	-1.0	5872
229	-1.0	5851
237	-1.0	6182
237	-1.0	6205
241	-1.0	6214
241	-1.0	6225
241	-1.0	6233
270	-1.0	7136
276	-1.0	7311
276	-1.0	7329
295	-1.0	7845
295	-1.0	7869
304	-1.0	7927
304	-1.0	7949
309	-3.2	8275
309	-1.0	8305
309	-1.0	8314
311	-3.8	8288
311	-1.0	8318
311	-1.0	8331
323	-1.0	8545
323	-1.0	8560
341	-1.0	9235
365	-1.0	9690
365	-1.0	9702
370	-1.0	9968
370	-1.0	9950
383	-1.0	10054
383	-1.0	10036
385	-1.0	10053
390	-1.0	10179
390	-1.0	10193
393	-1.0	10273
393	-1.0	10238
409	-1.0	10840
18	-1.0	169
18	-1.0	155
22	-1.0	484
22	-1.0	502
22	-1.0	512
40	-1.0	709
40	-1.0	724
40	-1.0	735
51	-1.0	926
51	-1.0	908
68	-1.0	1475
68	-1.0	1492
78	-1.0	1704
78	-1.0	1685
87	-1.0	1987
99	-1.0	2583
99	-1.0	2596
99	-1.0	2606
106	-1.0	2480
106	-1.0	2463
110	-1.0	2889
119	-1.0	2888
119	-1.0	2867
123	-1.0	2923
131	-1.0	3335
131	-1.0	3379
134	-1.0	3372
134	-1.0	3391
134	-1.0	3408
138	-1.0	3422
138	-1.0	3440
138	-1.0	3453
148	-1.0	3741
148	-1.0	3756
189	-1.0	4806
210	-1.0	5455
210	-1.0	5469
210	-1.0	5477
229	-1.0	5710
229	-1.0	5691
233	-1.0	5746
233	-1.0	5777
234	-1.0	6114
234	-1.0	6151
236	-1.0	5790
236	-1.0	5807
240	-1.0	6138
240	-1.0	6156
270	-1.0	6660
270	-1.0	6675
271	-1.0	6746
271	-1.0	6765
271	-1.0	6773
273	-1.0	6717
279	-1.0	6965
280	-1.0	6916
280	-1.0	6926
286	-1.0	7545
286	-1.0	7562
286	-1.0	7570
298	-1.0	7554
298	-1.0	7585
305	-1.0	7794
305	-1.0	7770
320	-1.0	8232
320	-1.0	8254
320	-1.0	8265
326	6.9348	8198
326	-1.0	8207
326	-1.0	8215
327	4.4703	8215
327	-1.0	8225
327	-1.0	8232
328	-1.0	8286
328	-1.0	8294
343	-1.0	8506
343	-1.0	8519
358	-1.0	8968
358	-1.0	8979
359	-1.0	8979
359	-1.0	8989
366	-1.0	9168
366	-1.0	9189
367	-1.0	9560
367	-1.0	9578
367	-1.0	9589
387	-1.0	9866
387	-1.0	9878
387	-1.0	9888
397	-1.0	10250
397	-1.0	10231
413	-1.0	10474
413	-1.0	10454
424	-1.0	11130
461	-1.0	11677
465	-1.0	11723
465	-1.0	11733
471	-1.0	11888
471	-1.0	11897
471	-1.0	11908
477	-1.0	12048
24	-1.0	440
24	-1.0	453
24	-1.0	461
28	-1.0	460
28	-1.0	485
41	-1.0	507
41	-1.0	521
41	-1.0	530
44	-1.0	532
44	-1.0	544
44	-1.0	552
58	-1.0	1158
58	-1.0	1196
58	-1.0	1210
60	-1.0	847
60	-1.0	868
80	-1.0	1359
80	-1.0	1388
81	-1.0	1642
81	-1.0	1663
81	-1.0	1675
85	-1.0	1683
85	-1.0	1709
86	-1.0	1440
86	-1.0	1459
95	6.0093	1638
95	2.1662	1653
95	-1.0	1667
124	-1.0	2172
127	-1.0	2332
127	-1.0	2343
127	-1.0	2352
139	-1.0	2897
139	-1.0	2903
139	-1.0	2915
141	-1.0	2691
141	-1.0	2707
142	-1.0	2959
142	-1.0	2981
142	-1.0	2994
145	-1.0	2998
145	-1.0	3011
164	-1.0	3222
166	-1.0	3252
166	-1.0	3225
170	-1.0	3304
170	-1.0	3322
177	-1.0	3469
177	-1.0	3509
181	-1.0	3746
181	-1.0	3725
209	-1.0	4585
209	-1.0	4625
212	-1.0	4608
212	-1.0	4621
221	-1.0	4642
221	-1.0	4654
230	-1.0	4695
230	-1.0	4703
253	-1.0	4954
253	-1.0	4985
262	-1.0	5222
262	-1.0	5206
280	-1.0	5915
280	-1.0	5946
280	-1.0	5956
284	-1.0	5598
284	-1.0	5624
300	-1.0	5940
300	-1.0	5968
309	-1.0	6154
321	-1.0	6277
336	-9.8	6749
336	-1.0	6823
353	-1.0	7023
353	-1.0	7042
353	-1.0	7054
363	-1.0	6816
366	-1.0	7071
366	-1.0	7098
368	-1.0	6902
368	-1.0	6916
384	-1.0	7422
387	-1.0	7423
387	-10.0	7385
390	-1.0	7480
391	-1.0	7457
394	-1.0	7476
394	-1.0	7494
402	-1.0	7608
412	-1.0	7704
412	-1.0	7718
412	-1.0	7728
425	-1.0	7962
431	-1.0	8024
431	-1.0	8004
466	-1.0	8577
468	-1.0	8596
473	-1.0	8684
473	-1.0	8664
491	-1.0	9352
491	-1.0	9435
491	-1.0	9448
500	-1.0	9510
500	-1.0	9535
503	-1.0	9582
505	-1.0	9585
505	-1.0	9603
505	-1.0	9616
526	-1.0	9808
533	-1.0	9926
538	-1.0	10084
538	-1.0	10097
551	-1.0	10461
551	-1.0	10477
564	-1.0	11217
564	-1.0	11239
564	-1.0	11249
569	-1.0	11057
569	-1.0	11039
584	-1.0	11475
584	-1.0	11485
584	-1.0	11493
587	-1.0	11596
26	-1.0	575
26	-1.0	558
27	-1.0	487
27	-1.0	511
27	-1.0	524
39	-1.0	797
39	-1.0	812
50	-1.0	1096
50	-1.0	1110
52	-1.0	1094
52	-1.0	1112
52	-1.0	1127
64	-5.2	1286
64	-1.0	1303
106	-1.0	2478
119	-1.0	2628
119	-1.0	2651
129	-1.0	3193
153	-1.0	3430
156	-1.0	3740
156	-1.0	3760
156	-1.0	3770
160	-1.0	3533
160	-1.0	3550
174	-1.0	4063
174	-1.0	4042
190	-1.0	4189
194	-1.0	4236
194	-1.0	4219
204	-1.0	4727
204	-1.0	4756
220	-1.0	4754
220	-1.0	4775
242	-1.0	5087
242	-1.0	5104
244	-1.0	5279
245	-1.0	5440
245	-1.0	5419
253	-1.0	5499
253	-1.0	5481
263	-1.0	5829
263	-1.0	5884
286	-1.0	6092
286	-1.0	6105
286	-1.0	6117
298	-1.0	6386
298	-1.0	6402
299	-1.0	6445
299	-1.0	6466
320	-1.0	6940
320	-1.0	6952
330	-1.0	7217
330	-1.0	7246
348	-1.0	7487
348	-1.0	7494
362	4.5186	7927
362	-1.0	7935
372	-1.0	8101
372	-1.0	8110
397	-1.0	8773
445	-1.0	9595
459	-1.0	9825
473	-1.0	10394
473	-1.0	10346
474	-1.0	10098
474	-1.0	10117
474	-1.0	10129
485	-1.0	10403
493	-1.0	10496
507	-1.0	11100
507	-1.0	11082
521	3.3212	11434
521	-1.0	11453
521	-1.0	11473
544	-1.0	11866
544	-1.0	11882
19	-1.0	233
19	-1.0	211
28	-1.0	296
33	-1.0	311
33	-1.0	337
34	-1.0	403
34	-1.0	367
41	-1.0	550
41	-1.0	582
44	-1.0	841
53	-1.0	862
60	-1.0	1025
60	-1.0	1002
85	2.4	1750
85	-1.0	1761
85	-1.0	1771
91	-1.0	1653
91	-1.0	1669
95	-1.0	2044
95	-1.0	2023
102	-1.0	2056
113	-1.0	2219
113	-1.0	2206
142	-1.0	2995
142	-1.0	3013
158	-1.0	3509
158	-1.0	3542
169	-1.0	3823
169	-1.0	3797
171	-1.0	3756
171	-1.0	3769
171	-1.0	3779
191	-1.0	4724
191	-1.0	4741
191	-1.0	4751
201	-1.0	4589
201	-1.0	4572
219	-1.0	5313
219	-1.0	5332
219	-1.0	5343
224	-1.0	5336
224	-1.0	5364
226	-1.0	5381
226	-1.0	5390
234	1.8869	5611
234	-1.0	5630
238	-1.0	5666
240	-1.0	5688
241	-1.0	5710
241	-1.0	5691
245	-1.0	5824
245	-1.0	5837
265	-1.0	6559
265	-1.0	6575
265	-1.0	6586
274	-1.0	7149
274	-1.0	7185
274	-1.0	7197
298	-1.0	7456
301	-1.0	7526
303	-1.0	7576
308	-1.0	7611
311	-1.0	7870
311	-1.0	7889
311	-1.0	7901
315	-1.0	8278
315	-1.0	8256
325	-1.0	8290
331	-1.0	8319
336	-1.0	8470
336	-1.0	8488
341	-1.0	8630
341	-1.0	8652
341	-1.0	8665
347	-1.0	8715
347	-1.0	8731
347	-1.0	8740
361	-1.0	9077
361	-1.0	9093
370	-1.0	9420
370	4.642	9434
370	-1.0	9444
395	-1.0	9918
395	-1.0	9897
405	-1.0	10192
405	-1.0	10221
405	-1.0	10243
423	-1.0	10630
423	-1.0	10645
431	-1.0	10789
431	-1.0	10802
431	-1.0	10811
433	-1.0	10828
434	-1.0	10825
434	-1.0	10836
434	-1.0	10845
441	-1.0	10978
441	-1.0	10988
450	-1.0	11144
451	-1.0	11318
451	-1.0	11338
451	-1.0	11348
453	-1.0	11124
455	-1.0	11185
457	-1.0	11363
457	-1.0	11383
457	-1.0	11393
471	-1.0	11658
471	-1.0	11677
472	-1.0	11951
472	-1.0	11962
473	-1.0	11721
479	-1.0	11869
479	-1.0	11893
18	-1.0	89
18	-1.0	119
18	-1.0	128
37	-1.0	457
37	-1.0	442
45	-1.0	853
45	-1.0	865
89	-1.0	2240
89	-1.0	2255
89	-1.0	2266
100	-1.0	2025
100	-1.0	2093
107	-1.0	2517
115	-1.0	2537
118	-1.0	2945
118	-1.0	2978
118	-1.0	2991
126	-1.0	2679
126	-1.0	2699
127	-1.0	2997
127	-1.0	3011
133	-1.0	3033
149	-1.0	3161
149	-1.0	3179
155	-1.0	3581
155	-1.0	3595
155	-1.0	3604
177	-1.0	3858
177	-1.0	3835
194	-1.0	4025
194	-1.0	4006
202	-1.0	4260
202	-1.0	4271
216	-1.0	4979
216	-1.0	5001
216	-1.0	5010
221	-1.0	4947
221	-1.0	4961
221	-1.0	4970
222	-1.0	4706
222	-1.0	4684
242	-1.0	5372
242	-1.0	5358
245	-1.0	5717
245	-1.0	5725
247	-1.0	5734
247	-1.0	5743
276	-1.0	5987
276	-1.0	5968
282	-1.0	6150
282	-1.0	6133
304	-1.0	7027
304	-1.0	7042
304	-1.0	7052
306	-1.0	7065
306	-1.0	7077
309	-1.0	6750
309	-1.0	6724
311	-1.0	6774
311	-1.0	6748
315	-1.0	6795
315	-1.0	6775
323	-1.0	6979
323	-1.0	6993
334	-1.0	7257
334	-1.0	7272
342	-1.0	7504
342	-1.0	7486
345	-1.0	7539
345	-1.0	7559
346	-1.0	7586
360	-1.0	7961
360	-1.0	7972
360	-1.0	7980
366	-1.0	8054
366	-1.0	8071
370	-1.0	8202
370	-1.0	8182
377	-1.0	8289
377	-1.0	8304
384	-1.0	8564
415	4.5482	9164
415	-1.0	9172
415	-1.0	9181
428	-1.0	9339
439	-1.0	9673
439	-1.0	9662
452	-1.0	10143
452	-1.0	10164
456	-1.0	10551
456	-1.0	10558
456	-1.0	10567
482	-1.0	10839
482	-1.0	10852
496	-1.0	11058
496	-1.0	11024
500	-1.0	11334
30	-1.0	606
30	-1.0	622
30	-1.0	631
61	-1.0	1563
61	-1.0	1589
63	-1.0	1451
63	-1.0	1463
63	-1.0	1472
70	-1.0	2030
70	-1.0	2062
70	-1.0	2078
83	-1.0	2056
83	-1.0	2087
83	-1.0	2099
96	-1.0	2685
96	-1.0	2710
96	-1.0	2726
111	-1.0	2633
111	-1.0	2647
127	-1.0	2927
127	-1.0	2945
127	-1.0	2955
136	-1.0	3100
136	-1.0	3120
148	-1.0	3445
148	-1.0	3453
154	-1.0	3589
154	-1.0	3602
154	-1.0	3612
160	-1.0	3759
160	-1.0	3742
167	-1.0	4156
167	-1.0	4167
177	-1.0	4362
177	-1.0	4384
184	-1.0	4236
185	-1.0	4410
206	-1.0	5194
206	-1.0	5214
209	-1.0	4907
209	-1.0	4946
221	-1.0	5743
221	-1.0	5770
229	-1.0	5768
229	-1.0	5794
305	-1.0	7028
[truncated: 217 more rows]
