# Supplementary material for: Online legal driving behavior monitoring for self-driving vehicles
Source: Nat Commun. 2024 Jan 9;15:408. doi: 10.1038/s41467-024-44694-5 (PMC10776857; doi:10.1038/s41467-024-44694-5)
Supplement: Supplementary file 8 — Supplementary Code 1 [file 41467_2024_44694_MOESM8_ESM.zip › Supplementary Code/SIND analysis/monitor/Xi'an/xa_info_light.csv]

id	light_violation_type	frame
6	0	-1
8	0	-1
13	0	-1
17	0	-1
23	0	-1
24	0	-1
25	0	-1
26	0	-1
27	0	-1
28	0	-1
29	0	-1
30	0	-1
31	0	-1
33	0	-1
34	0	-1
35	0	-1
75	0	-1
99	0	-1
100	0	-1
104	0	-1
111	0	-1
121	0	-1
146	0	-1
159	0	-1
168	0	-1
187	0	-1
196	0	-1
226	0	-1
242	0	-1
245	0	-1
250	0	-1
268	0	-1
269	0	-1
280	0	-1
292	0	-1
306	0	-1
325	0	-1
336	0	-1
340	0	-1
349	0	-1
368	0	-1
371	0	-1
384	0	-1
395	0	-1
621	0	-1
623	0	-1
632	0	-1
659	0	-1
666	0	-1
690	0	-1
695	0	-1
714	0	-1
748	0	-1
760	0	-1
787	0	-1
791	0	-1
821	0	-1
826	0	-1
843	0	-1
948	0	-1
964	0	-1
1013	0	-1
1034	0	-1
1088	0	-1
1219	0	-1
1256	0	-1
1272	0	-1
1380	0	-1
1470	0	-1
1481	0	-1
1502	0	-1
1519	0	-1
1536	0	-1
1543	0	-1
1551	0	-1
1578	0	-1
1598	0	-1
1614	0	-1
1632	0	-1
1639	0	-1
1642	0	-1
1685	0	-1
1723	0	-1
1728	0	-1
1736	0	-1
1739	0	-1
1746	0	-1
1763	0	-1
1768	0	-1
1784	1	1640
1784	3	1653
1785	0	-1
1786	0	-1
1806	0	-1
1821	0	-1
1824	0	-1
1832	0	-1
1860	0	-1
1899	0	-1
1919	0	-1
1944	0	-1
1947	0	-1
1960	0	-1
1983	2	1927
2008	2	1941
2008	4	1954
2250	0	-1
2271	0	-1
2274	0	-1
2289	0	-1
2296	0	-1
2318	0	-1
2320	0	-1
2327	0	-1
2341	0	-1
2380	0	-1
2427	0	-1
2457	0	-1
2472	0	-1
2479	0	-1
2483	0	-1
2521	0	-1
2617	0	-1
2643	0	-1
2657	0	-1
2660	0	-1
2698	0	-1
2709	0	-1
2726	0	-1
2752	0	-1
2772	0	-1
2781	0	-1
2782	0	-1
2784	0	-1
2792	0	-1
2798	0	-1
2800	0	-1
2837	0	-1
2951	1	3253
2953	0	-1
3060	0	-1
3096	0	-1
3113	0	-1
3143	0	-1
3149	0	-1
3157	0	-1
3175	0	-1
3191	0	-1
3192	0	-1
3240	0	-1
3241	0	-1
3254	0	-1
3277	0	-1
3296	0	-1
3320	0	-1
3327	0	-1
3328	0	-1
3334	1	3008
3334	3	3240
3335	0	-1
3339	0	-1
3347	0	-1
3350	0	-1
3355	1	2989
3355	3	3250
3373	0	-1
3375	0	-1
3401	0	-1
3413	0	-1
3429	0	-1
3473	0	-1
3478	0	-1
3507	0	-1
3547	0	-1
3572	0	-1
3576	0	-1
3713	0	-1
3729	0	-1
3745	0	-1
3764	0	-1
3782	0	-1
3819	0	-1
3828	0	-1
3853	0	-1
3894	0	-1
3901	0	-1
3926	0	-1
3938	0	-1
3950	0	-1
3975	0	-1
4022	0	-1
4025	0	-1
4054	0	-1
4059	1	4087
4059	3	4132
4066	0	-1
4108	0	-1
4123	0	-1
4161	0	-1
4215	0	-1
4277	0	-1
4293	0	-1
4331	0	-1
4445	0	-1
4582	0	-1
4614	0	-1
4648	0	-1
4677	0	-1
4685	0	-1
4691	1	4541
4740	0	-1
4760	0	-1
4764	0	-1
4811	0	-1
4846	0	-1
4850	0	-1
4852	0	-1
4888	0	-1
4896	0	-1
4918	0	-1
4923	0	-1
4936	0	-1
4937	0	-1
4963	0	-1
5034	0	-1
5098	0	-1
5136	0	-1
5159	0	-1
5197	0	-1
5200	0	-1
5201	0	-1
5252	2	4547
5347	0	-1
5350	0	-1
5463	0	-1
5480	0	-1
5481	0	-1
5523	0	-1
5536	0	-1
5571	0	-1
5576	0	-1
5584	0	-1
5595	0	-1
5612	0	-1
5630	1	4843
5630	3	4850
5674	0	-1
5720	0	-1
5722	0	-1
5725	0	-1
5741	0	-1
5776	0	-1
5794	0	-1
5815	0	-1
5827	0	-1
5831	0	-1
5863	0	-1
5871	0	-1
5880	0	-1
5887	0	-1
5902	0	-1
5922	0	-1
5939	0	-1
5969	0	-1
6018	0	-1
6305	0	-1
6318	0	-1
6336	0	-1
6367	0	-1
6369	1	5354
6382	0	-1
6405	0	-1
6411	0	-1
6423	0	-1
6435	0	-1
6446	0	-1
6477	0	-1
6481	0	-1
6490	0	-1
6509	0	-1
6530	0	-1
6545	0	-1
6557	0	-1
6577	0	-1
6579	0	-1
6584	0	-1
6591	0	-1
6608	0	-1
6622	0	-1
6635	0	-1
6637	0	-1
6651	0	-1
6674	0	-1
6686	0	-1
6697	0	-1
6698	1	5595
6698	3	5610
6701	0	-1
6710	0	-1
6713	0	-1
6730	1	6218
6730	3	6235
6737	0	-1
6748	0	-1
6760	0	-1
6783	0	-1
6790	0	-1
6824	0	-1
6847	1	5753
6870	1	5935
6870	3	5971
6958	0	-1
6985	0	-1
7076	0	-1
7078	0	-1
7100	0	-1
7107	0	-1
7153	0	-1
7199	0	-1
7234	0	-1
7252	0	-1
7261	0	-1
7281	0	-1
7310	0	-1
7324	0	-1
7355	0	-1
7379	0	-1
7388	0	-1
7423	0	-1
7424	0	-1
7429	0	-1
7458	0	-1
7491	0	-1
7517	0	-1
7526	0	-1
7565	0	-1
7608	0	-1
7639	0	-1
7663	0	-1
7711	0	-1
7722	0	-1
7778	0	-1
7936	0	-1
8035	2	6495
8051	0	-1
8083	1	7140
8149	0	-1
8167	0	-1
8184	0	-1
8190	0	-1
8254	0	-1
8258	0	-1
8265	0	-1
8298	0	-1
8318	0	-1
8338	0	-1
8355	0	-1
8366	0	-1
8381	0	-1
8388	0	-1
8441	0	-1
8469	0	-1
8477	1	6771
8491	0	-1
8499	0	-1
8509	0	-1
8516	0	-1
8529	0	-1
8555	0	-1
8556	0	-1
8558	0	-1
8572	0	-1
8614	0	-1
8615	0	-1
8631	0	-1
8636	0	-1
8654	0	-1
8671	0	-1
8682	0	-1
8699	0	-1
8711	0	-1
8725	0	-1
8750	0	-1
8792	0	-1
8824	2	7143
8840	0	-1
8858	0	-1
8974	0	-1
8979	0	-1
9033	0	-1
9068	0	-1
9075	0	-1
9083	0	-1
9112	0	-1
9143	0	-1
9158	0	-1
9164	0	-1
9180	0	-1
9209	0	-1
9240	0	-1
9253	0	-1
9271	0	-1
9278	0	-1
9295	0	-1
9303	0	-1
9338	0	-1
9359	0	-1
9365	0	-1
9405	0	-1
9412	0	-1
9413	0	-1
9425	0	-1
9430	0	-1
9454	0	-1
9480	0	-1
9724	0	-1
9729	0	-1
9783	0	-1
9847	0	-1
10005	0	-1
10063	0	-1
10092	0	-1
10094	0	-1
10114	0	-1
10139	0	-1
10151	0	-1
10169	0	-1
10179	0	-1
10214	0	-1
10230	0	-1
10246	0	-1
10249	0	-1
10295	0	-1
10327	0	-1
10330	0	-1
10339	0	-1
10341	0	-1
10364	0	-1
10371	0	-1
10381	0	-1
10400	0	-1
10408	0	-1
10414	0	-1
10424	0	-1
10446	0	-1
10458	0	-1
10487	0	-1
10505	0	-1
10511	0	-1
10535	0	-1
10555	0	-1
10557	0	-1
10596	0	-1
10621	0	-1
10671	0	-1
10697	0	-1
28	0	-1
29	0	-1
39	0	-1
43	0	-1
48	0	-1
52	0	-1
53	0	-1
55	0	-1
56	0	-1
58	0	-1
60	0	-1
62	0	-1
63	0	-1
64	0	-1
65	0	-1
66	0	-1
67	0	-1
68	0	-1
69	0	-1
70	0	-1
71	0	-1
72	0	-1
82	0	-1
118	0	-1
183	0	-1
200	0	-1
203	0	-1
229	0	-1
236	0	-1
238	0	-1
248	0	-1
269	0	-1
276	0	-1
308	0	-1
313	0	-1
341	0	-1
351	0	-1
352	0	-1
354	0	-1
374	0	-1
400	0	-1
403	0	-1
404	0	-1
405	0	-1
419	0	-1
444	0	-1
449	0	-1
468	0	-1
483	0	-1
485	0	-1
499	0	-1
506	0	-1
543	0	-1
544	0	-1
559	0	-1
574	0	-1
575	0	-1
601	0	-1
603	0	-1
624	0	-1
637	0	-1
675	0	-1
762	0	-1
836	0	-1
974	1	665
1103	0	-1
1122	0	-1
1130	0	-1
1137	0	-1
1180	0	-1
1190	0	-1
1198	0	-1
1227	0	-1
1234	0	-1
1238	0	-1
1260	0	-1
1292	0	-1
1295	0	-1
1314	0	-1
1316	0	-1
1318	0	-1
1322	0	-1
1338	0	-1
1351	0	-1
1361	0	-1
1381	0	-1
1396	0	-1
1420	0	-1
1436	0	-1
1440	0	-1
1499	0	-1
1501	0	-1
1618	0	-1
1635	0	-1
1636	0	-1
1663	0	-1
1680	0	-1
1745	0	-1
1797	0	-1
1810	0	-1
1840	0	-1
1994	0	-1
2022	0	-1
2045	0	-1
2056	0	-1
2069	1	1516
2073	0	-1
2074	0	-1
2086	0	-1
2104	0	-1
2107	0	-1
2121	0	-1
2126	0	-1
2141	0	-1
2142	0	-1
2179	1	1659
2179	3	1674
2195	0	-1
2205	0	-1
2210	0	-1
2243	0	-1
2248	0	-1
2251	0	-1
2273	0	-1
2293	0	-1
2314	0	-1
2324	0	-1
2325	0	-1
2336	0	-1
2346	0	-1
2363	0	-1
2369	0	-1
2375	0	-1
2381	2	1932
2381	4	1943
2392	0	-1
2401	0	-1
2457	0	-1
2489	0	-1
2492	0	-1
2506	0	-1
2584	0	-1
2736	0	-1
2739	0	-1
2785	0	-1
2786	0	-1
2810	0	-1
2818	0	-1
2868	0	-1
2876	0	-1
2885	0	-1
2897	0	-1
2903	0	-1
2927	0	-1
2930	0	-1
2937	0	-1
2941	0	-1
2943	0	-1
2954	0	-1
2976	0	-1
3003	0	-1
3005	0	-1
3054	0	-1
3081	0	-1
3089	0	-1
3099	0	-1
3172	0	-1
3247	0	-1
3274	0	-1
3319	2	2580
3319	4	2585
3440	0	-1
3446	0	-1
3448	0	-1
3501	0	-1
3518	0	-1
3521	0	-1
3546	0	-1
3573	0	-1
3575	0	-1
3580	0	-1
3599	0	-1
3617	0	-1
3630	0	-1
3663	0	-1
3665	0	-1
3689	0	-1
3716	0	-1
3764	0	-1
3838	0	-1
3853	0	-1
3887	0	-1
3908	0	-1
3935	0	-1
3940	1	3248
4014	0	-1
4066	0	-1
4130	0	-1
4138	0	-1
4139	0	-1
4142	0	-1
4156	0	-1
4192	0	-1
4212	0	-1
4220	0	-1
4232	0	-1
4240	0	-1
4251	0	-1
4252	0	-1
4269	0	-1
4287	0	-1
4302	0	-1
4318	0	-1
4333	0	-1
4338	0	-1
4397	0	-1
4428	0	-1
4457	0	-1
4505	0	-1
4511	0	-1
4576	0	-1
4659	0	-1
4696	0	-1
4739	0	-1
4740	0	-1
4773	0	-1
4779	0	-1
4809	0	-1
4821	0	-1
4836	0	-1
4840	0	-1
4852	0	-1
4855	0	-1
4856	0	-1
4871	0	-1
4896	0	-1
4901	0	-1
4919	0	-1
4922	0	-1
4923	0	-1
4940	0	-1
4948	0	-1
4953	0	-1
4963	0	-1
4972	0	-1
4976	0	-1
4989	0	-1
5010	0	-1
5032	0	-1
5038	0	-1
5043	0	-1
5070	0	-1
5112	0	-1
5117	0	-1
5124	0	-1
5125	0	-1
5216	0	-1
5256	0	-1
5257	0	-1
5287	0	-1
5293	0	-1
5301	0	-1
5309	0	-1
5321	0	-1
5323	0	-1
5325	0	-1
5339	0	-1
5343	0	-1
5370	0	-1
5374	0	-1
5388	0	-1
5429	0	-1
5450	0	-1
5464	0	-1
5465	0	-1
5544	0	-1
5681	0	-1
5691	0	-1
5723	0	-1
5727	0	-1
5728	0	-1
5745	0	-1
5758	0	-1
5769	0	-1
5770	0	-1
5782	0	-1
5789	0	-1
5805	0	-1
5818	0	-1
5832	0	-1
5833	0	-1
5846	0	-1
5860	0	-1
5861	0	-1
5866	0	-1
5869	0	-1
5870	0	-1
5879	0	-1
5901	0	-1
5905	0	-1
5919	0	-1
5921	0	-1
5936	0	-1
5944	0	-1
5947	0	-1
5961	0	-1
5974	0	-1
6007	0	-1
6033	0	-1
6076	0	-1
6083	0	-1
6086	0	-1
6095	0	-1
6165	0	-1
6200	0	-1
6209	0	-1
6243	0	-1
6259	0	-1
6266	1	6348
6266	3	6401
6270	0	-1
6286	0	-1
6335	0	-1
6341	0	-1
6344	0	-1
6369	0	-1
6370	0	-1
6381	0	-1
6396	0	-1
6419	0	-1
6438	0	-1
6455	0	-1
6476	0	-1
6491	0	-1
6512	0	-1
6566	0	-1
6605	0	-1
6702	0	-1
6709	0	-1
6722	0	-1
6731	0	-1
6753	0	-1
6754	0	-1
6761	0	-1
6779	0	-1
6785	0	-1
6812	0	-1
6825	0	-1
6828	0	-1
6834	0	-1
6839	0	-1
6841	0	-1
6846	0	-1
6850	0	-1
6859	0	-1
6869	0	-1
6878	0	-1
6886	0	-1
6899	0	-1
6901	0	-1
6917	0	-1
6930	0	-1
6932	0	-1
6963	0	-1
6988	0	-1
6992	0	-1
7032	0	-1
7034	2	7137
7075	2	7150
7085	0	-1
7102	0	-1
7179	0	-1
7185	0	-1
7199	0	-1
7220	0	-1
7221	0	-1
7279	0	-1
7292	0	-1
7293	0	-1
7300	0	-1
7301	0	-1
7323	0	-1
7328	0	-1
7350	0	-1
7379	0	-1
7396	0	-1
7462	0	-1
7482	0	-1
7493	0	-1
7567	0	-1
7583	2	7790
7583	4	7793
7640	0	-1
7698	0	-1
7713	0	-1
7718	0	-1
7735	0	-1
7743	0	-1
7753	0	-1
7767	0	-1
7768	0	-1
7781	0	-1
7790	0	-1
7793	0	-1
7806	0	-1
7809	0	-1
7812	0	-1
7818	0	-1
7830	0	-1
7849	0	-1
7854	0	-1
7883	0	-1
7901	0	-1
7926	0	-1
7933	0	-1
7953	0	-1
8052	0	-1
11	0	-1
56	0	-1
79	0	-1
87	0	-1
94	0	-1
99	0	-1
101	0	-1
104	0	-1
122	0	-1
131	0	-1
163	0	-1
167	0	-1
174	0	-1
180	0	-1
184	0	-1
189	0	-1
192	0	-1
225	0	-1
237	0	-1
242	0	-1
270	0	-1
279	0	-1
300	0	-1
309	0	-1
341	0	-1
347	0	-1
606	0	-1
644	0	-1
654	0	-1
658	0	-1
667	0	-1
686	0	-1
750	0	-1
806	0	-1
815	0	-1
1021	0	-1
1054	0	-1
1067	0	-1
1079	0	-1
1106	0	-1
1107	0	-1
1118	0	-1
1120	0	-1
1126	0	-1
1143	0	-1
1148	0	-1
1165	0	-1
1166	0	-1
1195	0	-1
1214	0	-1
1245	0	-1
1371	0	-1
1475	0	-1
1517	0	-1
1535	0	-1
1550	0	-1
1557	0	-1
1564	0	-1
1571	0	-1
1582	0	-1
1589	0	-1
1602	0	-1
1614	0	-1
1622	0	-1
1624	0	-1
1664	0	-1
1667	1	2628
1678	0	-1
2007	0	-1
2022	0	-1
2031	0	-1
2044	0	-1
2066	0	-1
2075	0	-1
2079	0	-1
2102	0	-1
2123	0	-1
2125	0	-1
2134	0	-1
2135	0	-1
2147	0	-1
2156	0	-1
2161	0	-1
2250	0	-1
2309	0	-1
2317	0	-1
2332	0	-1
2423	0	-1
2459	0	-1
2478	0	-1
2557	0	-1
2578	0	-1
2585	0	-1
2615	0	-1
2618	0	-1
2638	1	3466
2641	0	-1
2655	0	-1
2666	0	-1
2749	0	-1
2782	1	3634
2784	0	-1
2791	1	3680
2814	0	-1
2907	0	-1
2919	0	-1
3032	0	-1
3048	0	-1
3058	0	-1
3100	0	-1
3164	0	-1
3165	0	-1
3192	0	-1
3193	0	-1
3198	0	-1
3218	0	-1
3249	0	-1
3301	0	-1
3314	0	-1
3322	0	-1
3353	0	-1
3389	0	-1
3419	0	-1
3451	0	-1
3455	0	-1
3558	0	-1
3569	0	-1
3610	0	-1
3628	0	-1
3629	0	-1
3649	0	-1
3666	0	-1
3679	0	-1
3689	0	-1
3696	0	-1
3702	0	-1
3705	1	4846
3714	0	-1
3723	0	-1
3724	1	5229
3737	0	-1
3787	0	-1
3823	0	-1
4116	0	-1
4132	0	-1
4139	0	-1
4152	0	-1
4167	0	-1
4187	0	-1
4200	0	-1
4239	0	-1
4256	0	-1
4272	0	-1
4283	0	-1
4410	0	-1
4547	0	-1
4639	0	-1
4660	0	-1
4681	0	-1
4682	0	-1
4687	0	-1
4702	0	-1
4704	0	-1
4708	0	-1
4724	0	-1
4732	0	-1
4741	0	-1
4752	0	-1
4753	0	-1
4762	0	-1
4778	0	-1
4797	0	-1
4798	0	-1
4810	0	-1
4821	1	6261
4821	3	6367
4917	0	-1
4927	0	-1
4951	0	-1
4954	0	-1
5148	0	-1
5171	0	-1
5173	0	-1
5200	0	-1
5204	0	-1
5221	0	-1
5223	0	-1
5237	0	-1
5241	0	-1
5246	0	-1
5259	0	-1
5300	0	-1
5369	0	-1
5439	0	-1
5565	0	-1
5584	0	-1
5593	0	-1
5605	0	-1
5621	0	-1
5627	0	-1
5633	0	-1
5654	0	-1
5665	1	7383
5671	0	-1
5697	0	-1
5725	1	7827
5774	1	7545
5780	1	7827
5866	0	-1
5879	0	-1
5984	0	-1
6003	0	-1
6028	0	-1
6052	0	-1
6060	0	-1
6077	0	-1
6094	0	-1
6109	0	-1
6125	0	-1
6134	0	-1
6205	0	-1
6223	0	-1
6238	0	-1
6263	0	-1
6269	0	-1
6399	0	-1
6406	0	-1
6407	0	-1
6413	0	-1
6421	0	-1
6426	0	-1
6429	0	-1
6450	0	-1
6453	0	-1
6468	0	-1
6489	0	-1
6492	0	-1
6512	0	-1
6516	0	-1
6551	0	-1
6710	0	-1
6807	0	-1
6814	0	-1
6815	0	-1
6824	0	-1
6830	0	-1
6842	0	-1
6845	0	-1
6858	0	-1
6875	0	-1
6892	0	-1
6911	0	-1
6924	0	-1
7025	0	-1
7033	0	-1
7108	0	-1
7145	0	-1
7146	0	-1
7182	0	-1
7183	0	-1
7189	0	-1
7191	0	-1
7198	0	-1
7201	0	-1
7213	0	-1
7217	0	-1
7231	0	-1
7234	0	-1
7239	0	-1
7250	0	-1
7252	0	-1
7264	0	-1
7271	0	-1
7309	0	-1
7317	0	-1
19	0	-1
24	0	-1
28	0	-1
46	0	-1
172	0	-1
212	1	569
212	3	585
240	0	-1
255	0	-1
260	0	-1
275	0	-1
288	0	-1
291	0	-1
304	0	-1
309	0	-1
321	0	-1
347	0	-1
350	0	-1
356	0	-1
363	0	-1
376	0	-1
382	0	-1
440	0	-1
532	0	-1
599	0	-1
609	0	-1
662	0	-1
672	1	1231
706	0	-1
717	0	-1
727	0	-1
744	0	-1
758	0	-1
831	1	1222
1037	0	-1
1143	1	1879
1146	0	-1
1223	0	-1
1235	0	-1
1246	0	-1
1252	1	1878
1275	0	-1
1280	0	-1
1290	0	-1
1321	0	-1
1329	0	-1
1386	0	-1
1457	0	-1
1535	0	-1
1546	0	-1
1549	0	-1
1604	0	-1
1683	0	-1
1842	1	2466
1842	3	2491
1874	0	-1
1888	0	-1
1907	1	2489
1907	3	2511
1920	0	-1
1961	1	2509
1961	3	2520
1964	1	2464
1964	3	2499
2026	0	-1
2040	0	-1
2067	0	-1
2083	0	-1
2104	0	-1
2121	1	2645
2121	3	2653
2168	0	-1
2179	0	-1
2190	0	-1
2267	0	-1
2276	0	-1
2286	0	-1
2295	1	3166
2295	3	3177
2337	0	-1
2342	0	-1
2470	0	-1
2509	0	-1
2593	1	3312
2593	3	3805
2596	1	3810
2596	3	3826
2600	0	-1
2670	0	-1
2706	1	3853
2706	3	3864
2717	0	-1
2784	0	-1
2792	1	3824
2792	3	3834
2806	0	-1
2823	0	-1
2907	1	3871
2907	3	3882
2974	1	3828
2974	3	3846
3019	0	-1
3037	0	-1
3040	1	4471
3040	3	4481
3065	0	-1
3203	0	-1
3208	0	-1
3214	0	-1
3223	0	-1
3236	0	-1
3268	0	-1
3284	0	-1
3290	0	-1
3301	0	-1
3306	0	-1
3321	0	-1
3326	0	-1
3381	0	-1
3684	0	-1
3687	0	-1
3691	0	-1
3738	0	-1
3766	0	-1
3802	0	-1
3812	0	-1
3878	0	-1
3954	1	4867
3954	3	4881
4044	1	5101
4044	3	5117
4308	1	5776
4348	0	-1
4395	0	-1
4459	0	-1
4464	0	-1
4515	0	-1
4775	0	-1
4825	0	-1
4832	0	-1
4843	0	-1
4849	0	-1
5085	0	-1
5087	1	5779
5172	0	-1
5205	0	-1
5270	0	-1
5342	1	5865
5342	3	6426
5346	0	-1
5462	0	-1
5635	0	-1
5748	0	-1
5800	0	-1
5830	0	-1
5842	0	-1
5856	0	-1
5971	0	-1
6004	0	-1
6008	0	-1
6023	0	-1
6033	0	-1
6038	0	-1
6061	0	-1
6168	0	-1
6256	0	-1
6268	0	-1
6294	0	-1
6343	1	6386
6343	3	6395
6517	0	-1
6519	0	-1
6532	0	-1
6554	1	6678
6769	1	7190
6769	3	7253
6777	0	-1
6803	0	-1
6885	0	-1
6907	0	-1
6959	0	-1
6976	0	-1
6979	0	-1
7079	0	-1
7082	1	7058
7093	0	-1
7299	0	-1
7370	1	7680
7370	3	7703
7452	0	-1
7586	0	-1
7671	1	7679
7671	3	7704
7685	0	-1
7733	0	-1
7823	0	-1
7845	0	-1
7892	1	7669
7892	3	7703
7921	0	-1
7925	0	-1
7929	0	-1
7951	0	-1
8018	0	-1
8028	0	-1
8151	1	7675
8151	3	7705
8156	1	7731
8205	0	-1
8467	0	-1
8758	1	8372
8758	3	8381
8858	0	-1
8865	0	-1
8933	0	-1
9023	0	-1
9056	0	-1
9110	0	-1
9183	0	-1
9329	0	-1
9396	0	-1
9415	0	-1
9472	0	-1
9504	0	-1
9506	0	-1
9671	0	-1
9778	0	-1
10272	0	-1
10310	1	8983
10310	3	9008
10325	0	-1
10387	0	-1
10392	0	-1
10506	0	-1
10533	0	-1
10633	0	-1
10645	0	-1
10688	0	-1
10771	1	8997
10771	3	9014
10838	0	-1
10916	0	-1
11303	1	9032
11402	0	-1
11516	0	-1
11597	0	-1
11668	0	-1
11722	0	-1
11735	0	-1
11808	0	-1
11854	0	-1
25	0	-1
27	0	-1
31	0	-1
55	1	9
61	0	-1
76	0	-1
79	0	-1
81	0	-1
83	0	-1
86	0	-1
87	0	-1
88	0	-1
90	0	-1
91	0	-1
92	0	-1
93	0	-1
94	0	-1
96	0	-1
99	0	-1
138	1	61
138	3	657
161	1	114
161	3	656
199	0	-1
219	0	-1
232	0	-1
285	0	-1
434	0	-1
461	0	-1
463	1	347
471	0	-1
479	0	-1
561	0	-1
564	0	-1
604	0	-1
618	0	-1
640	0	-1
650	0	-1
719	0	-1
778	0	-1
948	0	-1
995	0	-1
1009	0	-1
1022	0	-1
1069	0	-1
1094	0	-1
1097	0	-1
1120	0	-1
1137	0	-1
1204	0	-1
1234	0	-1
1265	0	-1
1301	0	-1
1313	0	-1
1425	0	-1
1443	0	-1
1449	0	-1
1454	0	-1
1477	0	-1
1512	0	-1
1623	0	-1
1662	0	-1
1703	0	-1
1808	0	-1
1825	0	-1
1841	0	-1
1909	0	-1
1947	0	-1
1975	0	-1
1993	0	-1
2029	0	-1
2049	0	-1
2058	0	-1
2073	0	-1
2077	0	-1
2106	0	-1
2265	0	-1
2290	0	-1
2402	0	-1
2458	0	-1
2466	0	-1
2493	0	-1
2501	0	-1
2507	0	-1
2530	0	-1
2563	0	-1
2583	0	-1
2591	0	-1
2599	0	-1
2613	0	-1
2631	0	-1
2646	0	-1
2798	0	-1
2965	0	-1
3100	0	-1
3168	1	2879
3168	3	2901
3183	0	-1
3190	0	-1
3208	0	-1
3231	0	-1
3237	0	-1
3260	0	-1
3278	0	-1
3300	0	-1
3312	0	-1
3331	0	-1
3339	0	-1
3360	0	-1
3404	2	3230
3555	0	-1
3682	0	-1
3711	0	-1
3726	0	-1
3756	0	-1
3784	0	-1
3871	0	-1
3882	0	-1
3893	0	-1
3902	0	-1
3938	0	-1
3949	0	-1
3968	0	-1
3969	0	-1
4008	0	-1
4125	0	-1
4274	1	3975
4274	3	3997
4335	0	-1
4383	0	-1
4398	1	4105
4408	0	-1
4428	0	-1
4432	0	-1
4437	0	-1
4501	0	-1
4513	0	-1
4525	1	4263
4535	0	-1
4559	0	-1
4589	0	-1
4600	0	-1
4622	0	-1
4648	0	-1
4661	0	-1
4675	0	-1
4679	0	-1
4697	0	-1
4742	1	4545
4746	0	-1
4790	0	-1
4977	0	-1
5030	0	-1
5033	0	-1
5037	0	-1
5068	0	-1
5078	0	-1
5081	0	-1
5119	0	-1
5158	0	-1
5159	0	-1
5174	0	-1
5188	0	-1
5203	0	-1
5229	0	-1
5259	0	-1
5262	0	-1
5395	0	-1
5408	0	-1
5535	0	-1
5608	0	-1
5641	0	-1
5721	0	-1
5782	0	-1
5810	0	-1
5875	0	-1
5877	0	-1
5917	0	-1
5961	0	-1
5987	0	-1
6005	0	-1
6061	0	-1
6108	0	-1
6187	0	-1
6337	0	-1
36	0	-1
37	0	-1
43	0	-1
46	0	-1
50	0	-1
54	0	-1
63	0	-1
64	0	-1
73	0	-1
78	1	7673
78	3	7687
80	0	-1
81	1	3674
81	3	3700
86	0	-1
91	0	-1
96	0	-1
97	1	4978
97	3	4991
106	0	-1
112	0	-1
113	0	-1
115	0	-1
116	0	-1
118	0	-1
119	0	-1
127	0	-1
129	0	-1
130	0	-1
143	0	-1
182	0	-1
192	0	-1
211	0	-1
229	0	-1
230	0	-1
259	0	-1
292	0	-1
306	0	-1
319	0	-1
343	0	-1
359	0	-1
371	0	-1
374	2	406
397	0	-1
431	0	-1
478	2	390
478	4	397
581	0	-1
582	1	465
664	1	545
943	1	1982
943	3	2010
1018	0	-1
1364	0	-1
1706	0	-1
1805	0	-1
1856	0	-1
2036	0	-1
2141	0	-1
2164	0	-1
2207	0	-1
2231	0	-1
2264	0	-1
2309	0	-1
2327	0	-1
2348	0	-1
2388	0	-1
2408	0	-1
2449	0	-1
2533	1	1767
2533	3	1799
2582	1	1720
2582	3	1735
2869	0	-1
2941	0	-1
3053	0	-1
3099	0	-1
3140	0	-1
3153	0	-1
3243	0	-1
3276	0	-1
3321	0	-1
3368	0	-1
3417	0	-1
3649	1	2377
3649	3	2388
3813	1	2487
3813	3	2687
4019	0	-1
4085	0	-1
4190	1	2682
4282	0	-1
4351	0	-1
4434	0	-1
4486	0	-1
4496	0	-1
4606	0	-1
4632	0	-1
4789	0	-1
5104	0	-1
5154	0	-1
5441	0	-1
5510	0	-1
5565	0	-1
5606	0	-1
5684	0	-1
5716	0	-1
5784	0	-1
6041	1	3537
6041	3	3563
6260	0	-1
6359	0	-1
6418	0	-1
6459	0	-1
6519	1	3669
6519	3	3680
6541	1	3673
6541	3	3683
6833	1	3859
6833	3	4064
6946	0	-1
6989	0	-1
7052	0	-1
7071	0	-1
7113	0	-1
7205	1	4031
7232	0	-1
7291	0	-1
7294	0	-1
7299	0	-1
7353	0	-1
7360	0	-1
7374	0	-1
7405	0	-1
7412	0	-1
7443	0	-1
7487	0	-1
7535	0	-1
7539	0	-1
7573	2	4313
7612	1	4332
8167	0	-1
8171	0	-1
8236	0	-1
8243	0	-1
8270	0	-1
8294	0	-1
8318	0	-1
8323	0	-1
8390	0	-1
8399	0	-1
8460	0	-1
8477	0	-1
8517	0	-1
8557	0	-1
8640	0	-1
8743	0	-1
8770	0	-1
8792	0	-1
8835	0	-1
8912	0	-1
8931	0	-1
9024	0	-1
9487	0	-1
9557	0	-1
9675	0	-1
9752	0	-1
9761	0	-1
9808	0	-1
9829	0	-1
9856	0	-1
9907	0	-1
9923	1	5407
9947	0	-1
9969	0	-1
9999	0	-1
10031	0	-1
10034	0	-1
10056	0	-1
10165	0	-1
10242	2	5591
10421	1	5689
10424	1	5690
10850	0	-1
10862	0	-1
10873	0	-1
10884	0	-1
10890	0	-1
10895	0	-1
10962	0	-1
10975	0	-1
11037	0	-1
11112	0	-1
11114	0	-1
11159	0	-1
11179	0	-1
11218	0	-1
11250	0	-1
11285	0	-1
11345	0	-1
11443	0	-1
11509	0	-1
11638	0	-1
11770	0	-1
11828	1	6326
11828	3	6331
11902	0	-1
11985	0	-1
12021	0	-1
12063	0	-1
12096	0	-1
12100	0	-1
12110	0	-1
12151	0	-1
12165	0	-1
12182	0	-1
12204	0	-1
12212	0	-1
12217	0	-1
12274	0	-1
12353	0	-1
12379	0	-1
12443	0	-1
12494	0	-1
12532	1	6761
12570	0	-1
12619	0	-1
12669	0	-1
12686	0	-1
12695	1	6956
12695	3	6973
12698	2	6912
12747	0	-1
12752	1	6929
12771	1	6980
12787	0	-1
13023	0	-1
13147	0	-1
13187	0	-1
13190	0	-1
13203	0	-1
13216	0	-1
13243	0	-1
13257	0	-1
13298	0	-1
13313	0	-1
13360	0	-1
13363	0	-1
13502	0	-1
13573	0	-1
13597	0	-1
13609	0	-1
13641	0	-1
13663	0	-1
13680	0	-1
13784	0	-1
14011	1	7583
14011	3	7589
14046	0	-1
14069	1	7623
14069	3	7630
14184	1	7735
14239	0	-1
14294	0	-1
14332	0	-1
14363	0	-1
14373	0	-1
14387	0	-1
14394	0	-1
14428	0	-1
14457	0	-1
14458	0	-1
14500	0	-1
14508	0	-1
14600	0	-1
14605	0	-1
14619	2	8187
14653	0	-1
14664	0	-1
14675	1	8223
14730	1	8264
14744	1	8227
14778	2	8188
14778	4	8196
14815	2	8206
14834	0	-1
14838	0	-1
14876	0	-1
14952	0	-1
14979	0	-1
15065	0	-1
15120	0	-1
15138	0	-1
15252	0	-1
15266	0	-1
15289	0	-1
15297	0	-1
15356	0	-1
15400	0	-1
15462	0	-1
15496	0	-1
15508	0	-1
15579	0	-1
15582	0	-1
15605	0	-1
15643	0	-1
15721	0	-1
15772	2	8847
15772	4	8854
15806	1	8871
15806	3	8875
15864	0	-1
15934	0	-1
16009	0	-1
16025	0	-1
16035	0	-1
16044	0	-1
16095	0	-1
16136	0	-1
16190	0	-1
16241	0	-1
16270	0	-1
16340	0	-1
16358	1	9526
16385	2	9503
16418	1	9542
16484	1	9548
16490	0	-1
16609	0	-1
16654	0	-1
16674	0	-1
16692	0	-1
16746	0	-1
16751	0	-1
16772	0	-1
16788	0	-1
16798	0	-1
16833	0	-1
16883	0	-1
16943	0	-1
16944	0	-1
16949	0	-1
16999	0	-1
17135	0	-1
17393	0	-1
17413	0	-1
17475	0	-1
17551	0	-1
17560	0	-1
17596	0	-1
17706	0	-1
17759	0	-1
17826	0	-1
31	0	-1
32	0	-1
35	0	-1
36	0	-1
47	0	-1
48	0	-1
50	0	-1
51	0	-1
52	0	-1
53	0	-1
96	0	-1
116	0	-1
148	0	-1
155	0	-1
213	0	-1
216	0	-1
240	0	-1
259	0	-1
264	0	-1
269	0	-1
315	0	-1
318	0	-1
370	0	-1
378	0	-1
414	0	-1
626	1	1087
645	0	-1
666	0	-1
690	0	-1
699	1	1079
714	1	744
714	3	1051
748	0	-1
798	0	-1
832	0	-1
873	0	-1
888	0	-1
911	0	-1
912	0	-1
987	0	-1
1188	0	-1
1192	0	-1
1205	0	-1
1226	0	-1
1239	0	-1
1360	0	-1
1387	0	-1
1404	0	-1
1407	0	-1
1418	0	-1
1449	0	-1
1541	0	-1
1612	0	-1
1618	0	-1
1627	0	-1
1630	0	-1
1636	0	-1
1642	0	-1
1666	0	-1
1672	0	-1
1695	0	-1
1728	0	-1
[truncated: 1,493 more rows]
