# Supplementary material for: Online legal driving behavior monitoring for self-driving vehicles
Source: Nat Commun. 2024 Jan 9;15:408. doi: 10.1038/s41467-024-44694-5 (PMC10776857; doi:10.1038/s41467-024-44694-5)
Supplement: Supplementary file 8 — Supplementary Code 1 [file 41467_2024_44694_MOESM8_ESM.zip › Supplementary Code/SIND analysis/monitor/Xi'an/xa_info_road_right.csv]

id	tti_diff	frame
17	-1.0	0
23	-1.0	55
23	-1.0	86
23	-1.0	95
26	-1.0	274
27	-1.0	265
28	-1.0	84
28	-1.0	114
28	-1.0	125
30	-10.0	63
30	-1.0	98
30	-1.0	108
31	-1.0	119
31	-1.0	149
33	-1.0	104
33	-1.0	140
75	-1.0	722
75	-1.0	742
75	-1.0	753
100	-1.0	296
111	-1.0	697
111	-1.0	708
146	-1.0	201
146	-1.0	258
159	-1.0	289
226	-1.0	288
226	-1.0	299
226	-1.0	311
242	-1.0	365
269	-1.0	395
280	-1.0	349
292	-1.0	386
292	-1.0	403
292	-1.0	421
306	-1.0	368
325	-1.0	432
336	-1.0	407
336	-1.0	417
336	-1.0	431
340	-1.0	771
340	-1.0	805
349	-1.0	399
371	-1.0	516
623	-1.0	719
666	-1.0	740
666	-1.0	753
690	-1.0	1357
695	-1.0	805
695	-1.0	834
760	-1.0	1433
791	-1.0	1454
821	-1.0	1476
843	-1.0	1496
964	-1.0	1488
1013	-1.0	5704
1013	-1.0	5768
1013	-1.0	5787
1088	-1.0	1459
1272	-1.0	1257
1272	-1.0	1273
1272	-1.0	1283
1502	-1.0	1489
1502	-1.0	1506
1543	-1.0	2200
1543	-1.0	2261
1543	-1.0	2279
1551	-1.0	1543
1551	-1.0	1590
1578	-1.0	1556
1578	-1.0	1644
1639	-1.0	1642
1642	-1.0	1621
1728	-1.0	2143
1739	-1.0	2061
1739	-1.0	2080
1768	-1.0	1728
1784	-1.0	2036
1785	-1.0	1715
1785	-1.0	1747
1785	-1.0	1765
1832	-1.0	1741
1860	-1.0	1800
1860	-1.0	1851
1899	-1.0	1846
1899	-1.0	1862
1899	-1.0	1874
1947	-1.0	1983
1947	-1.0	2015
1960	-1.0	1851
1960	-3.9	1888
1960	-1.0	1909
1983	-1.0	1900
1983	-1.0	1957
2008	-1.0	1903
2008	-1.0	1935
2296	-1.0	2733
2320	-1.0	2751
2380	-1.0	2774
2427	-1.0	2860
2472	-1.0	2822
2657	-1.0	2406
2657	-1.0	2448
2709	-1.0	2471
2709	-1.0	2489
2784	-1.0	2532
2784	-1.0	2553
3096	-1.0	2847
3149	-1.0	2841
3149	-1.0	2874
3191	-1.0	3017
3240	-1.0	3037
3277	-1.0	3097
3327	-1.0	3059
3334	-1.0	3042
3334	-1.0	3069
3334	-1.0	3092
3350	-1.0	3092
3375	-1.0	3100
3429	-1.0	3178
3473	-1.0	3218
3938	-1.0	3967
3938	-1.0	4047
4022	-10.0	3988
4022	-1.0	4048
4054	-1.0	7781
4054	-1.0	7796
4054	-1.0	7812
4059	-1.0	4140
4059	-1.0	4159
4059	-1.0	4199
4066	-1.0	4032
4066	-1.0	4109
4161	-1.0	4075
4161	-1.0	4106
4161	-1.0	4146
4677	-1.0	4109
4677	-1.0	4121
4685	-1.0	4283
4740	-1.0	4161
4846	-1.0	4140
4846	-1.0	4186
4850	-1.0	4162
4850	-1.0	4204
4852	-1.0	4315
4896	-1.0	4191
4896	-1.0	4225
4918	-1.0	4189
4918	-1.0	4189
4923	-1.0	4446
5098	-1.0	4376
5098	-1.0	4401
5200	-1.0	4729
5200	-1.0	4750
5200	-1.0	4768
5252	-1.0	4542
5252	-1.0	4552
5463	3.1	4665
5523	-1.0	4778
5595	-1.0	5284
5595	-1.0	5323
5630	-1.0	4788
5630	-1.0	4834
5630	-1.0	4841
5722	2.1828	5244
5722	-1.0	5259
5776	-1.0	5307
5776	-1.0	5339
5794	-1.0	5390
5815	-1.0	4859
5827	-1.0	5499
5831	-1.0	5362
5863	-1.0	7873
5887	-1.0	5888
5887	-1.0	5899
6318	-1.0	6147
6367	-1.0	5521
6423	-1.0	6178
6481	-1.0	5552
6509	-1.0	5550
6530	-1.0	5559
6545	-1.0	5591
6577	-1.0	5617
6635	-1.0	5635
6637	-1.0	5748
6651	-1.0	5662
6686	-1.0	5767
6698	-1.0	6103
6701	-1.0	5656
6701	-1.0	5676
6701	-1.0	5696
6713	-1.0	6330
6713	-1.0	5596
6713	-1.0	5598
6730	-1.0	6235
6760	-1.0	5751
6760	-1.0	5765
6790	-1.0	5808
7078	-1.0	6576
7107	-1.0	6372
7107	-1.0	6392
7458	-1.0	6704
7458	-1.0	6786
7458	-1.0	6878
7663	-1.0	6848
8035	-1.0	6568
8083	-1.0	7262
8184	-1.0	7905
8184	-1.0	7916
8184	-1.0	7925
8366	-1.0	7289
8477	-1.0	7149
8477	-1.0	7187
8555	-1.0	7096
8615	-1.0	7012
8682	-1.0	7030
8725	-1.0	7114
9112	-1.0	7967
9112	-1.0	7978
9271	-1.0	8266
9278	-1.0	7991
9278	-1.0	8001
9724	-1.0	7689
9724	-1.0	7715
9724	-1.0	7732
10151	-1.0	8056
10327	-1.0	8224
10400	-1.0	8285
10414	-1.0	8248
10511	-1.0	8338
10557	-1.0	8354
43	-1.0	198
53	-1.0	727
53	-1.0	884
53	-1.0	922
64	-1.0	93
64	-1.0	155
64	-1.0	183
67	-1.0	105
67	-1.0	182
72	-1.0	49
72	-1.0	66
72	-1.0	77
82	-10.0	68
82	-1.0	117
82	-1.0	161
118	-1.0	1616
118	-1.0	1640
118	-1.0	1654
200	-1.0	319
229	-1.0	194
229	-1.0	209
229	-1.0	222
248	-1.0	242
248	-1.0	295
248	-1.0	323
276	-1.0	294
276	-1.0	344
308	-1.0	378
351	-1.0	398
354	-1.0	279
374	-1.0	304
374	-1.0	354
404	-1.0	413
405	-1.0	387
449	-1.0	566
483	-1.0	426
485	-1.0	1007
499	-1.0	442
506	-1.0	481
575	-1.0	480
575	-1.0	514
624	-1.0	482
836	5.0972	742
1103	-1.0	1324
1103	-1.0	1348
1227	-1.0	1340
1227	-1.0	1368
1234	-1.0	1475
1292	3.7	1366
1292	-1.0	1391
1351	-1.0	1497
1436	-1.0	1513
1440	-1.0	1459
1440	-1.0	1512
1635	-1.0	1083
1635	-1.0	1106
1635	-1.0	1121
1636	-1.0	1532
1663	-1.0	1238
1663	-1.0	1252
1745	-1.0	1536
1810	-1.0	1261
1810	-1.0	1275
1840	-1.0	1556
1994	-1.0	2003
2069	-1.0	2068
2074	-1.0	1557
2104	-1.0	1591
2141	-1.0	1651
2142	-1.0	1787
2179	-1.0	1680
2205	-1.0	2083
2248	-1.0	1774
2293	-1.0	1691
2293	-1.0	1801
2375	-1.0	1830
2489	-1.0	1890
2506	-1.0	2044
2506	-1.0	2092
2506	-1.0	2103
2736	-1.0	2147
2739	-1.0	2099
2739	-1.0	2117
2739	-1.0	2126
2786	2.4	2658
2786	-1.0	2672
2810	-1.0	2664
2885	-1.0	2192
2885	-1.0	2203
2930	-1.0	2238
2930	-1.0	2253
2930	-1.0	2265
2943	-1.0	2194
2943	-1.0	2205
2943	-1.0	2213
3054	-1.0	2355
3054	-1.0	2363
3081	-1.0	2397
3081	-1.0	2416
3099	-1.0	2410
3099	-1.0	2428
3247	-1.0	2535
3247	-1.0	2544
3274	-1.0	2563
3274	-1.0	2570
3319	-1.0	2582
3319	-1.0	2593
3521	-1.0	2823
3617	-1.0	3012
3838	-1.0	3167
3887	-1.0	3156
3887	-1.0	3189
3940	-1.0	3321
3940	-1.0	3253
4066	-1.0	3367
4066	-1.0	3377
4130	-1.0	3399
4130	-1.0	3411
4130	-1.0	3425
4192	-1.0	3439
4192	-1.0	3452
4192	-1.0	3460
4212	2.2893	3457
4212	-1.0	3465
4318	-10.0	3982
4318	-1.0	4040
4397	-1.0	3675
4397	-1.0	3687
4397	-1.0	3694
4457	-1.0	3728
4457	-1.0	3742
4457	-1.0	3752
4696	-1.0	4583
4696	4.4548	4607
4773	-1.0	4242
4779	-1.0	4116
4821	-1.0	4269
4855	-1.0	4287
4963	-1.0	4264
4972	-1.0	4269
5032	-1.0	4379
5032	-1.0	4400
5032	-1.0	4409
5038	-1.0	4626
5216	-1.0	5241
5216	-1.0	5256
5293	-1.0	5255
5293	-2.8	5266
5293	-1.0	5280
5321	-1.0	5288
5321	-1.0	5443
5723	-1.0	5425
5758	-1.0	5480
5818	-1.0	5497
5818	-1.0	5547
5833	-1.0	5587
5860	-1.0	5631
5861	-1.0	5639
5869	-1.0	5676
5919	-1.0	5705
5944	-1.0	5921
5944	-1.0	5949
5944	-1.0	5959
6033	-1.0	5816
6083	-1.0	5977
6165	-1.0	6652
6209	-1.0	6582
6209	-1.0	6656
6209	-1.0	6675
6243	-1.0	5996
6259	-1.0	6681
6259	-1.0	6700
6286	-1.0	5995
6286	-1.0	6029
6341	-1.0	6063
6341	-1.0	6083
6341	-1.0	6094
6512	-1.0	6715
6566	-1.0	6733
6605	-1.0	6939
6702	-1.0	7203
6702	-1.0	7222
6731	-1.0	6949
6761	-1.0	6984
6828	-1.0	7010
6859	-1.0	7041
6899	-1.0	7078
6932	-1.0	7108
6988	-1.0	7072
7034	-1.0	7101
7034	-1.0	7121
7034	-1.0	7133
7085	-1.0	7806
7085	-1.0	7853
7102	-1.0	7850
7102	-1.0	7878
7185	-1.0	7900
7185	-1.0	8249
7292	-1.0	7397
7292	-1.0	7412
7292	-1.0	7421
7300	-1.0	7925
7300	-1.0	8254
7350	-1.0	7983
7350	-1.0	7992
7462	-1.0	7677
7462	-1.0	7693
7462	-1.0	7704
7493	1.8097	7692
7718	-1.0	8283
7743	-1.0	8088
7768	-1.0	8320
7818	-1.0	8355
7933	-1.0	8369
7933	-1.0	8384
99	-1.0	747
99	-1.0	849
131	-1.0	174
131	-1.0	184
131	-1.0	195
167	-1.0	901
174	-1.0	227
174	-1.0	235
174	-1.0	244
180	-1.0	721
180	-1.0	738
180	-1.0	750
270	-1.0	350
270	-1.0	362
270	-1.0	372
279	-1.0	927
309	-1.0	787
309	-1.0	871
606	-1.0	888
1054	-1.0	1422
1054	-1.0	1443
1079	-1.0	1451
1079	-1.0	1460
1106	-1.0	2074
1106	-1.0	2087
1106	-1.0	2094
1107	-1.0	1474
1107	-1.0	1481
1107	-1.0	1491
1571	-1.0	2287
1614	-1.0	2249
1614	-1.0	2259
1622	-1.0	2264
1622	-1.0	2274
2066	-1.0	2730
2066	-1.0	2748
2102	-1.0	3280
2102	-1.0	3313
2102	-1.0	3325
2135	-1.0	3434
2156	-1.0	3451
2332	-1.0	3462
2459	-1.0	3472
2585	-1.0	3474
2615	-1.0	3952
2615	-1.0	3965
2615	-1.0	3982
2641	-1.0	3519
2641	-1.0	3529
3218	-1.0	4128
3218	-1.0	4132
3451	-1.0	4427
3451	-1.0	4436
3451	-1.0	4444
3610	-1.0	4728
3610	-1.0	4750
3629	-1.0	4743
3629	-1.0	4766
3689	-1.0	4823
3689	-1.0	4839
3689	-1.0	4848
3705	-1.0	5249
3705	-1.0	5297
3723	-1.0	4900
3723	-1.0	4913
3723	-1.0	4919
3737	-1.0	5317
4187	2.817	5930
4187	-1.0	5931
4187	-1.0	5939
4272	-1.0	6118
4797	-1.0	6218
4797	-1.0	6226
4821	-1.0	6592
4821	-1.0	6603
4927	-1.0	6618
4927	-1.0	6632
4954	-1.0	6629
4954	-1.0	6637
5171	-1.0	6625
5171	-1.0	6642
5171	-1.0	6654
5204	-1.0	6682
5204	-1.0	6710
5204	-1.0	6726
5246	-1.0	6738
5246	-1.0	6748
5259	-1.0	7321
5259	-1.0	7413
5665	-1.0	7850
5665	-1.0	7863
5665	-1.0	7870
5725	-1.0	7853
5725	-1.0	7867
6134	-10.0	8531
6134	-1.0	8677
6205	-1.0	8568
6205	-1.0	8699
6406	-1.0	8604
6406	-1.0	8612
6551	-1.0	9159
6551	-1.0	9171
6551	-1.0	9178
6807	-1.0	9187
6807	-1.0	9196
6858	-1.0	9864
6858	-1.0	9894
6858	-1.0	9915
6892	-1.0	9881
6892	-1.0	9912
6892	-1.0	9934
7025	-1.0	9595
7025	-1.0	9610
7025	-1.0	9620
7183	-1.0	9954
7217	-1.0	10027
7217	-1.0	10057
7217	-1.0	10067
7239	-1.0	10088
28	-1.0	0
255	-10.0	601
255	-1.0	669
255	-1.0	682
291	-1.0	647
291	-1.0	680
291	-1.0	706
304	-1.0	676
304	-1.0	716
304	-1.0	726
309	-1.0	648
309	-1.0	702
309	-1.0	768
347	-1.0	343
347	-1.0	355
347	-1.0	363
350	-1.0	672
350	-1.0	713
350	-1.0	729
356	-1.0	670
356	-1.0	690
356	-1.0	702
376	-1.0	367
376	-1.0	376
382	-1.0	393
382	-1.0	407
382	-1.0	414
706	-1.0	925
706	-1.0	934
727	-1.0	986
727	-1.0	994
1037	-1.0	1870
1037	-1.0	1885
1037	-1.0	1895
1223	-1.0	1868
1223	-1.0	1901
1223	-1.0	1911
1246	-1.0	1966
1246	-1.0	1989
1842	-1.0	2504
1842	-1.0	2521
1842	-1.0	2529
1907	-1.0	2518
1907	-1.0	2526
1961	-1.0	2539
1961	-1.0	2549
2121	-1.0	2684
2121	-1.0	2679
2337	-1.0	3262
2337	-1.0	3309
2337	-1.0	3322
2470	-1.0	3319
2470	-1.0	3326
2593	-1.0	3812
2593	5.1921	3831
2593	-1.0	3841
2792	-1.0	3845
2792	2.886	3859
2792	-1.0	3870
2823	-1.0	3612
2823	-1.0	3620
2907	-1.0	3899
2907	-1.0	3948
3037	-1.0	3938
3037	-1.0	3974
4044	-1.0	5109
4044	-1.0	5123
4044	-1.0	5135
4775	-1.0	5390
4775	-1.0	5399
4775	-1.0	5408
4832	-1.0	5833
4832	-1.0	5905
4832	-1.0	5932
4843	-1.0	5864
4843	-1.0	5872
5270	-1.0	5998
5342	-1.0	6465
5342	-1.0	6476
5856	-1.0	6093
5971	-1.0	6125
6008	-1.0	6184
6033	-1.0	6236
6033	-1.0	6245
6268	-1.0	6330
6769	-1.0	7206
6769	-1.0	7231
6769	-1.0	7255
6885	-10.0	7125
6885	-1.0	7216
7452	-1.0	7239
7586	-1.0	7254
7586	-1.0	7275
7586	-1.0	7290
7671	-1.0	7716
7671	-1.0	7729
8205	-1.0	7787
8467	-1.0	7614
8467	-1.0	7628
8467	-1.0	7636
9396	-1.0	8475
9396	-1.0	8494
9396	-1.0	8505
10506	-1.0	8598
10506	-1.0	8612
10506	-1.0	8621
10633	-1.0	8696
10633	-1.0	8706
10633	-1.0	8713
10645	-1.0	8712
10645	-1.0	8724
10645	-1.0	8733
27	-1.0	18
27	-1.0	55
27	-1.0	64
83	-1.0	543
83	-1.0	616
87	-1.0	42
87	-1.0	67
87	-1.0	89
90	-1.0	119
90	-1.0	132
161	-1.0	713
285	-1.0	296
285	-1.0	321
285	-1.0	330
471	-1.0	713
471	-1.0	753
1009	-1.0	834
1120	-1.0	1443
1120	-1.0	1459
1120	-1.0	1468
1137	-1.0	1460
1137	-1.0	1475
1137	-1.0	1483
1443	-1.0	1474
1443	-1.0	1496
1443	-1.0	1510
1662	-1.0	1522
1662	-1.0	1564
1662	-1.0	1582
1703	-1.0	2012
1703	-1.0	2036
2029	-1.0	1772
2029	-1.0	1785
2029	-1.0	1793
2058	-1.0	2045
2058	-1.0	2072
2458	-1.0	2660
2458	-1.0	2660
2530	-1.0	2628
2530	-1.0	2654
2530	-1.0	2669
2599	-1.0	2389
2599	-1.0	2417
2798	-1.0	2512
3300	-1.0	3128
3300	-1.0	3149
3300	-1.0	3160
3711	-1.0	3976
3711	-1.0	4027
3711	-1.0	4044
3871	-1.0	3563
3882	-1.0	3912
3882	-1.0	3932
3882	-1.0	3947
3893	-1.0	3595
3949	-1.0	4082
3949	-1.0	4112
3949	-1.0	4125
3968	-1.0	3998
3968	-1.0	4013
3968	-1.0	4024
4408	-1.0	4195
4408	-1.0	4218
4408	-1.0	4229
4513	-1.0	4298
4513	-1.0	4347
4513	-1.0	4370
4679	-1.0	4445
4679	-1.0	4503
4679	-1.0	4522
4977	-1.0	4641
5033	-1.0	4754
5033	-1.0	4764
5068	-1.0	5241
5068	-1.0	5278
5068	-1.0	5292
5078	-1.0	4768
5078	-1.0	4784
5081	-1.0	5279
5081	-1.0	5433
5081	-1.0	5445
5119	-1.0	5309
5119	-1.0	5356
5119	-1.0	5368
5158	-1.0	4776
5174	-1.0	5362
5174	-1.0	5375
5174	-1.0	5392
5262	-1.0	4847
5395	-1.0	5064
5408	-1.0	5272
5408	-1.0	5301
5408	-1.0	5314
5641	-1.0	5172
5875	-1.0	5872
36	-1.0	0
36	-1.0	0
50	-1.0	903
63	-1.0	550
91	-1.0	8399
91	-1.0	8413
91	-1.0	8428
116	-1.0	0
116	-1.0	0
129	-1.0	85
129	-1.0	122
129	-1.0	139
130	-1.0	112
130	-1.0	149
130	-1.0	163
211	-1.0	346
211	-1.0	376
211	-1.0	391
230	-1.0	595
230	-1.0	741
431	-1.0	735
478	-1.0	365
478	-1.0	378
478	-1.0	387
1706	-1.0	1174
1706	-1.0	1193
1706	-1.0	1202
2036	-1.0	1325
2036	-1.0	1377
2036	-1.0	1391
2309	-1.0	1541
2309	-1.0	1567
2309	-1.0	1579
2388	-1.0	1565
2388	-1.0	1609
2388	-1.0	1623
2408	-1.0	1581
2408	-1.0	1622
2408	-1.0	1635
2533	-1.0	1676
2533	-1.0	1762
2533	-1.0	1790
2941	-1.0	2556
2941	-1.0	2588
2941	-1.0	2602
3153	-1.0	1986
3153	-1.0	2018
3321	-1.0	6253
3813	-1.0	3154
3813	-1.0	3186
4190	-1.0	3125
4190	-1.0	3154
4486	-1.0	2892
4486	-1.0	2867
4486	-1.0	2858
4632	-1.0	2927
4632	-1.0	2968
4632	-1.0	2977
5441	-1.0	3227
5441	-1.0	3268
5565	-1.0	3871
5565	-1.0	3899
5565	-1.0	3911
6459	-1.0	3905
6459	-1.0	3928
6459	-1.0	3940
6519	-1.0	3719
6519	-1.0	3751
6541	-1.0	3676
6541	5.4812	3704
6541	-1.0	3718
6946	-1.0	4448
6946	-1.0	4477
6946	-1.0	4492
7205	-1.0	4528
7205	-1.0	4559
7443	-1.0	4208
7443	-1.0	4237
7443	-1.0	4246
7539	-1.0	4385
7539	-1.0	4557
7539	-1.0	4608
8167	-1.0	4516
8167	-1.0	4574
8167	-1.0	4600
8243	-1.0	4536
8243	-1.0	4565
8243	-1.0	4588
8318	-1.0	5101
8318	-1.0	5173
8318	-1.0	5190
8323	-1.0	5102
8323	-1.0	5120
8323	-1.0	5134
8399	-1.0	5126
8399	-1.0	5193
8399	-1.0	5208
8517	-1.0	4694
8517	-1.0	4708
8517	-1.0	4718
8912	-1.0	4848
8912	-1.0	4863
8912	-1.0	4873
9024	-1.0	4930
9752	-1.0	5804
9752	-1.0	5829
9752	-1.0	5845
9923	-1.0	5795
9947	-1.0	5875
9947	-1.0	5906
10895	-1.0	5910
11114	-1.0	6455
11250	-1.0	6050
11250	-1.0	6091
11985	-1.0	7135
11985	-1.0	7145
12494	-1.0	6805
12686	2.3915	7109
12698	-1.0	6921
12747	2.8	7140
13203	-1.0	7177
13203	-1.0	7229
13216	-1.0	7853
14184	-1.0	8326
14394	-1.0	7921
14834	-1.0	8359
14834	-1.0	8372
14876	-1.0	8387
14876	-1.0	8419
14876	-1.0	8445
14952	-1.0	8947
14952	-1.0	8995
15120	-1.0	8393
15120	-1.0	8445
15252	-1.0	8451
15252	-1.0	8470
15252	-1.0	8506
15289	-1.0	8999
15462	-1.0	8599
15462	-1.0	8626
15462	-1.0	8648
15605	-1.0	9052
15643	-1.0	8730
15643	-1.0	8757
15721	-1.0	8779
15721	-1.0	8793
15721	-1.0	8802
15772	-1.0	8850
15772	-1.0	8862
15772	-1.0	8873
16340	-1.0	9647
16340	-1.0	9692
16674	-1.0	10349
16674	-1.0	10374
16674	-1.0	10401
16746	-10.0	10322
16746	-1.0	10397
16746	-1.0	10410
16943	-1.0	10490
17393	-1.0	10509
36	-1.0	0
36	-1.0	0
259	-1.0	635
264	-1.0	745
699	-1.0	1098
699	-1.0	1122
699	-1.0	1134
714	3.8271	1130
987	-1.0	1173
987	-1.0	1198
1630	-1.0	2412
1630	-1.0	2431
1630	-1.0	2440
1838	3.233	2440
1838	2.1808	2455
1838	-1.0	2464
1855	-1.0	2148
1855	-1.0	2171
1855	-1.0	2180
1942	-1.0	2474
2099	-1.0	2503
2099	-1.0	2521
2099	-1.0	2532
2220	-1.0	3065
2220	-1.0	3085
2220	-1.0	3095
2396	-1.0	3238
2515	-1.0	3220
2577	-1.0	3721
2577	-1.0	3737
2577	-1.0	3746
2775	-1.0	3707
2775	-1.0	3719
2833	-1.0	3422
2833	-1.0	3430
3163	-1.0	4459
3163	-1.0	4503
3319	-1.0	4063
3319	-1.0	4077
3319	-1.0	4086
3677	-1.0	4643
3677	-1.0	4693
3711	-1.0	4673
3711	-1.0	4712
3869	5.9237	5031
3869	2.4399	5036
4053	-1.0	5101
4053	-1.0	5134
4140	-1.0	5664
4140	-1.0	5682
4140	-1.0	5690
4165	-1.0	5699
4165	-1.0	5756
4165	-1.0	5766
4221	-1.0	5725
4221	-1.0	5770
4221	-1.0	5783
4511	-1.0	5577
4511	-1.0	5597
4511	-1.0	5608
4941	-1.0	6272
4955	-1.0	6322
4955	-1.0	6331
5004	-1.0	6393
5004	-1.0	6411
5004	-1.0	6421
5081	-1.0	6975
5081	-1.0	7035
5081	-1.0	7048
5139	-1.0	7020
5139	-1.0	7138
5380	-1.0	6848
5380	-1.0	6883
5608	3.8587	7610
5608	-1.0	7625
5608	-1.0	7633
5751	-1.0	7372
5751	-1.0	7386
5751	-1.0	7397
5784	-1.0	7724
5804	-1.0	7449
5804	-1.0	7455
6014	-1.0	7763
6068	-1.0	8299
6068	-1.0	8386
6068	-1.0	8397
6090	-1.0	8319
6090	-1.0	8330
6090	-1.0	8337
6143	-1.0	8394
6172	-1.0	7944
6172	-1.0	7955
6172	-1.0	7963
6478	-1.0	8383
6478	-1.0	8420
6664	-1.0	8954
6664	-1.0	8976
6664	-1.0	8988
6675	-1.0	8597
6675	-1.0	8610
6675	-1.0	8618
7505	-1.0	9809
23	-1.0	60
23	-1.0	81
23	-1.0	90
156	-1.0	220
156	-1.0	249
1058	-1.0	1979
1058	-1.0	2003
1058	-1.0	2015
1070	-1.0	1493
1070	-1.0	1523
1654	-1.0	2286
1654	-1.0	2289
1654	-1.0	2333
2030	-1.0	2732
2030	-1.0	2748
2030	-1.0	2760
2264	-1.0	3290
2264	-1.0	3312
2264	-1.0	3324
2376	-1.0	3352
2376	-1.0	3374
2655	-1.0	3506
2655	-1.0	3526
2655	-1.0	3536
3009	-1.0	4024
3009	-1.0	4039
3009	-1.0	4047
3049	-1.0	4094
3049	-1.0	4107
3565	-1.0	4756
3565	-1.0	4775
3565	-1.0	4788
4353	-1.0	5862
4353	-1.0	5897
4353	-1.0	5907
4424	-1.0	6081
4424	-1.0	6126
4469	-1.0	6574
4469	-1.0	6606
4469	-1.0	6614
5138	-1.0	6703
5138	-1.0	6715
5374	-1.0	6879
5374	-1.0	6906
5374	-1.0	6914
5395	-1.0	6901
5395	-1.0	6920
5595	-1.0	7221
5595	-1.0	7242
5595	-1.0	7254
5767	-1.0	7822
5767	-1.0	7847
5767	-1.0	7857
10	-1.0	30
10	-1.0	47
10	-1.0	56
14	-1.0	10
14	2.4595	73
14	-1.0	86
19	-1.0	62
19	-1.0	77
19	-1.0	85
69	-1.0	676
69	-1.0	695
69	-1.0	708
87	-1.0	228
98	-1.0	221
252	-1.0	676
252	-1.0	685
671	-1.0	914
671	-1.0	926
671	-1.0	934
674	-1.0	1381
674	-1.0	1406
674	-1.0	1418
771	-1.0	1105
771	-1.0	1116
771	-1.0	1125
937	-1.0	1477
937	-1.0	1495
937	-1.0	1504
958	-1.0	1990
958	-1.0	2015
958	-1.0	2027
1170	-1.0	2016
1170	-1.0	2038
1170	-1.0	2050
1278	-1.0	2064
1329	-1.0	2669
1329	-1.0	2679
1394	-1.0	2808
1397	-1.0	2229
1397	-1.0	2240
1397	-1.0	2249
1516	-1.0	2454
1516	-1.0	2465
1516	-1.0	2473
1556	-1.0	2567
1556	-1.0	2582
1736	-1.0	3300
1736	-1.0	3323
2117	-1.0	3416
2117	-1.0	3424
2411	-1.0	3887
2411	-1.0	3905
2450	-1.0	4593
2450	-1.0	4664
2450	-1.0	4678
2512	-1.0	4044
2512	-1.0	4056
2512	-1.0	4064
2579	-1.0	4567
2579	-1.0	4581
2579	-1.0	4591
2584	-1.0	4153
2584	-1.0	4162
2717	-1.0	4335
2717	-1.0	4366
2760	-1.0	4414
2760	-1.0	4437
3054	-1.0	5202
3054	-1.0	5225
3054	-1.0	5233
3361	-1.0	5117
3361	-1.0	5128
3361	-1.0	5136
3531	-1.0	5394
3589	-1.0	5534
3839	-1.0	5894
3839	-1.0	5913
3839	-1.0	5923
3977	-1.0	5957
3977	-1.0	5988
4033	-1.0	6589
4033	-1.0	6617
4042	-1.0	6616
4042	-1.0	6645
4063	-1.0	6639
4063	-1.0	6668
4151	-1.0	6517
4151	-1.0	6540
4151	-1.0	6552
4202	-1.0	6542
4202	-1.0	6558
4202	-1.0	6569
4445	-1.0	6657
4445	-1.0	6686
4476	-1.0	6775
4849	-1.0	7812
4849	-1.0	7829
4849	-1.0	7849
4858	-1.0	7811
4858	-1.0	7840
4971	-1.0	7470
4971	-1.0	7487
5070	-1.0	7633
5070	-1.0	7645
5100	-1.0	7988
5165	-1.0	7849
5165	1.8611	7863
5165	-1.0	7871
5226	-1.0	7701
5226	-1.0	7715
5226	-1.0	7724
6634	-1.0	9435
6634	-1.0	9450
6634	-1.0	9457
7006	-1.0	9909
7006	-1.0	9920
7006	-1.0	9930
7395	-1.0	10530
7395	-1.0	10539
7395	-1.0	10546
18	-1.0	325
18	-1.0	345
18	-1.0	355
302	-1.0	527
539	-3.4	989
539	-1.0	1051
593	-1.0	671
593	-1.0	699
593	-1.0	707
721	-1.0	803
721	-1.0	823
721	-1.0	831
1019	-1.0	1697
1019	-1.0	1775
1058	-1.0	1634
1058	-1.0	1721
1058	-1.0	1734
1505	-1.0	2269
1505	-1.0	2287
1505	-1.0	2295
1605	-1.0	1920
1605	-1.0	1930
1605	-1.0	1936
1953	-1.0	2908
1953	-1.0	2963
1953	-1.0	2978
2458	-1.0	3088
2495	-1.0	3591
2495	-1.0	3610
2495	-1.0	3622
2639	-1.0	3303
2639	-1.0	3319
2639	-1.0	3328
2679	-1.0	3380
2679	-1.0	3389
3636	-1.0	4890
3636	-1.0	4911
3636	-1.0	4922
3816	-1.0	4942
3816	-1.0	4960
4143	-1.0	5602
4143	-1.0	5617
4143	-1.0	5624
4391	-1.0	6163
4391	-1.0	6201
4391	-1.0	6217
4406	-1.0	5707
4435	-1.0	5726
4435	-1.0	5734
4855	-1.0	6828
4855	-1.0	6854
4902	-1.0	6961
4902	-1.0	6970
5639	-1.0	7590
5639	-1.0	7611
5639	-1.0	7627
5774	-1.0	7762
5774	-1.0	7772
5774	-1.0	7778
6151	-1.0	8284
6236	-1.0	8751
6236	-1.0	8774
6236	-1.0	8786
6249	-1.0	8430
6249	-1.0	8447
6249	-1.0	8459
6689	-1.0	9604
287	-1.0	701
287	-1.0	803
287	-1.0	817
607	-1.0	1379
607	-1.0	1453
607	-1.0	1462
608	-1.0	807
608	-1.0	819
623	-1.0	1376
623	-1.0	1482
911	-1.0	1177
911	-1.0	1185
911	-1.0	1193
1083	-1.0	1965
1083	-1.0	1980
1083	-1.0	1988
1486	-1.0	2065
1486	-1.0	2084
1486	-1.0	2096
1569	-1.0	2115
1581	-1.0	2132
1581	-1.0	2142
1597	-1.0	2154
1597	-1.0	2163
1597	-1.0	2172
1641	-1.0	2180
1641	-1.0	2190
1641	-1.0	2199
1661	-1.0	2737
1671	-1.0	2227
1671	-1.0	2239
1671	-1.0	2248
1745	-1.0	2848
1810	-1.0	2424
1810	-1.0	2436
1810	-1.0	2446
1876	-1.0	2479
1876	-1.0	2490
2029	-1.0	2749
2029	-1.0	2767
2071	-1.0	2895
2266	3.4441	3294
2266	-1.0	3304
2425	-1.0	3374
2500	-1.0	3436
2500	-1.0	3447
2500	-1.0	3456
2520	-1.0	3474
2520	-1.0	3483
2538	-1.0	4085
2659	-1.0	3999
2659	-1.0	4044
2802	-1.0	3802
2802	-1.0	3818
2802	-1.0	3830
2943	-1.0	4179
2960	-1.0	4575
2960	-1.0	4590
2960	-1.0	4599
3208	-1.0	4333
3208	-1.0	4348
3208	-1.0	4355
3414	-1.0	5232
3414	-1.0	5294
3414	-1.0	5310
3439	-1.0	4687
3439	-1.0	4704
3461	-1.0	5257
3461	-1.0	5270
3461	-1.0	5278
3539	-1.0	4864
3539	-1.0	4877
3539	-1.0	4886
3573	-1.0	4921
3573	-1.0	4932
3573	-1.0	4939
3591	-1.0	4953
3591	1.1596	4963
3591	-1.0	4971
3691	-1.0	5074
3691	-1.0	5082
3691	-1.0	5092
3814	-1.0	5898
3814	-1.0	5935
3814	-1.0	5956
3861	-1.0	5441
3898	-1.0	5498
3915	-1.0	5857
3915	-1.0	5875
3915	-1.0	5884
4286	-1.0	5953
4286	-1.0	5996
4310	-1.0	6020
4339	-1.0	6044
4362	-1.0	6049
4362	-1.0	6063
4362	-1.0	6074
4376	-1.0	6075
4376	-1.0	6089
4376	-1.0	6100
4392	-1.0	6098
4392	-1.0	6110
4392	-1.0	6119
4416	-1.0	6130
4416	-1.0	6141
4416	-1.0	6149
4455	-1.0	6183
4455	-1.0	6199
4456	-1.0	6162
4456	-1.0	6168
4456	-1.0	6173
4468	-1.0	6200
4468	-1.0	6216
4485	-1.0	6221
4485	-1.0	6234
4485	-1.0	6243
4492	-1.0	6232
4492	-1.0	6246
4492	-1.0	6256
4519	-1.0	6268
4519	-1.0	6279
4519	-1.0	6287
4530	-1.0	6626
4530	-1.0	6653
4541	-1.0	6292
4541	-1.0	6302
4541	-1.0	6310
4664	-1.0	7197
4664	-1.0	7222
4664	-1.0	7231
4740	-1.0	6750
4829	-1.0	6814
4937	-1.0	7011
4937	-1.0	7019
5091	-1.0	7257
5091	-1.0	7283
5135	-1.0	7250
5135	-1.0	7270
5165	-1.0	7311
5165	-1.0	7331
5165	-1.0	7341
5223	-1.0	7991
5249	-1.0	7432
5249	-1.0	7446
5249	-1.0	7456
5462	-1.0	7763
5462	-1.0	7778
5462	-1.0	7786
5687	-1.0	8479
5687	5.0199	8495
5687	-1.0	8507
5793	2.3968	8504
5793	2.4941	8521
5863	-1.0	8590
5863	-1.0	8604
5912	-1.0	8623
5982	-1.0	8640
5982	-1.0	8649
5982	-1.0	8657
6352	-1.0	9305
21	-1.0	189
26	-1.0	73
26	2.8936	81
26	-1.0	90
27	1.2928	78
27	-1.0	87
28	-1.0	10
28	3.6762	56
28	-1.0	66
51	-1.0	137
51	-1.0	143
84	-1.0	135
84	-1.0	206
109	-1.0	192
109	-1.0	235
256	-1.0	417
256	-1.0	428
256	-1.0	436
296	-1.0	535
296	-1.0	549
296	-1.0	558
314	-1.0	564
314	-1.0	577
314	-1.0	585
330	-1.0	589
330	-1.0	597
330	-1.0	607
400	-1.0	943
601	-1.0	1183
601	-1.0	1198
601	-1.0	1204
682	-1.0	1408
682	-1.0	1421
682	-1.0	1431
716	-1.0	1436
716	-1.0	1445
716	-1.0	1457
740	-1.0	1469
740	-1.0	1479
740	-1.0	1491
791	-1.0	1548
791	-1.0	1561
810	-1.0	1569
810	-1.0	1581
824	-1.0	1593
824	-1.0	1606
824	-1.0	1616
877	-1.0	1783
877	-1.0	1791
877	-1.0	1804
992	-1.0	2653
992	3.4287	2670
992	-1.0	2678
1008	-1.0	2277
1101	-1.0	2678
1101	-1.0	2688
1270	-1.0	2725
1270	-1.0	2733
1279	-1.0	2766
1279	-1.0	2892
1285	-1.0	2744
1285	-1.0	2755
1294	-1.0	2782
1311	-1.0	2804
1311	-1.0	2813
1321	-1.0	2819
1321	-1.0	2829
1336	-1.0	2839
1336	-1.0	2850
1343	-1.0	2854
1343	-1.0	2865
1394	-1.0	3318
1394	-1.0	3491
1440	-1.0	3041
1440	-1.0	3052
1440	-1.0	3060
1632	-1.0	3565
1641	-1.0	3962
1641	-1.0	3973
1663	-1.0	3557
1764	2.5576	3970
1764	-1.0	3983
1764	-1.0	3991
1921	-1.0	4027
1921	-1.0	4049
1972	-1.0	4095
1972	-1.0	4101
1972	-1.0	4109
2001	-1.0	4139
2001	-1.0	4147
2001	-1.0	4155
2003	-1.0	4674
2003	-1.0	4786
2117	-1.0	4306
2117	-1.0	4319
2117	-1.0	4326
2198	-1.0	4396
2198	-1.0	4410
2198	-1.0	4419
2235	-1.0	4440
2235	-1.0	4447
2235	-1.0	4456
2600	-1.0	5328
2600	-1.0	5418
2791	-1.0	5348
2791	-1.0	5360
2807	-1.0	5382
2807	-1.0	5392
2832	-1.0	5400
2832	-1.0	5412
2901	-1.0	5484
2901	-1.0	5504
3317	-1.0	6583
3319	-1.0	6242
3611	-1.0	6694
3611	-1.0	6705
3713	-1.0	6829
3713	-1.0	6842
3713	-1.0	6851
3791	-1.0	7403
3948	-1.0	7867
3948	-1.0	7877
3952	-1.0	7847
3952	4.23	7869
3952	-1.0	7882
4189	-1.0	8493
4189	-1.0	8506
4189	-1.0	8513
4204	2.4451	7903
4204	-1.0	7913
4232	-1.0	7970
4232	-1.0	7985
4249	-1.0	7998
4273	-1.0	7989
4273	-1.0	8018
4297	-1.0	8022
4297	-1.0	8042
4306	-1.0	8620
4306	-1.0	8636
4508	-1.0	8390
4508	-1.0	8403
4508	-1.0	8415
4663	3.4001	9147
4663	4.8441	9160
4663	-1.0	9172
4975	-1.0	9204
5061	-1.0	9782
5061	-1.0	9813
5061	-1.0	9822
5105	-1.0	9492
5105	-1.0	9502
5105	-1.0	9508
5383	-1.0	10025
5442	-1.0	10174
5442	-1.0	10195
5490	-1.0	10335
25	-1.0	19
25	-1.0	75
29	-1.0	79
29	-1.0	91
31	4.8	64
31	-1.0	96
100	-1.0	149
100	-1.0	179
308	-1.0	521
308	-1.0	534
308	-1.0	542
553	-1.0	1341
553	-1.0	1357
553	-1.0	1368
607	-1.0	1367
607	3.8094	1377
607	-1.0	1386
719	-1.0	1235
719	-1.0	1255
719	-1.0	1263
739	-1.0	1254
739	-1.0	1270
739	-1.0	1278
795	-1.0	1972
795	-1.0	1998
795	-1.0	2006
814	-1.0	1411
814	-1.0	1443
847	-1.0	1433
847	-1.0	1461
905	-1.0	1521
905	-1.0	1533
905	-1.0	1541
943	-1.0	1611
943	-1.0	1620
943	-1.0	1629
1040	-1.0	1855
1040	-1.0	1866
1040	-1.0	1873
1204	-1.0	2271
1217	-1.0	2268
1217	-1.0	2285
1217	-1.0	2299
1339	-1.0	2691
1339	-1.0	2701
1373	6.3452	2655
1373	-1.0	2670
1391	-1.0	2730
1391	-1.0	2744
1391	-1.0	2753
1428	-1.0	2799
1428	-1.0	2812
1428	-1.0	2820
1489	-1.0	2955
1489	-1.0	2966
1489	-1.0	2973
1494	-1.0	3390
1494	-1.0	3420
1616	-1.0	4039
1616	-1.0	4052
1647	-1.0	3958
1647	-1.0	3969
1833	-1.0	4012
1833	-1.0	4020
1878	-1.0	4129
1878	-1.0	4141
1878	-1.0	4149
1890	-1.0	4169
1890	-1.0	4183
1890	-1.0	4193
1986	-1.0	4487
1986	-1.0	4501
1986	-1.0	4510
2059	-1.0	4987
2210	-1.0	5299
2342	-1.0	5350
2353	-1.0	5374
2365	-1.0	5403
2365	-1.0	5421
2440	-1.0	5526
2440	-1.0	5538
2440	-1.0	5546
2583	-1.0	5845
2583	-1.0	5854
2583	-1.0	5860
2615	-1.0	6095
2642	-1.0	6110
2644	-1.0	6535
2644	-1.0	6548
2644	-1.0	6559
2678	-1.0	6563
2678	-1.0	6574
2965	-1.0	6595
2965	-1.0	6606
2965	-1.0	6618
2984	-1.0	6624
2984	-1.0	6637
2984	-1.0	6647
3009	-1.0	6652
3009	-1.0	6667
3009	-1.0	6676
3026	-1.0	6676
3026	-1.0	6689
3026	-1.0	6697
3048	-1.0	6712
3048	-1.0	6722
3048	-1.0	6731
