# Supplementary material for: Online legal driving behavior monitoring for self-driving vehicles
Source: Nat Commun. 2024 Jan 9;15:408. doi: 10.1038/s41467-024-44694-5 (PMC10776857; doi:10.1038/s41467-024-44694-5)
Supplement: Supplementary file 8 — Supplementary Code 1 [file 41467_2024_44694_MOESM8_ESM.zip › Supplementary Code/SIND analysis/monitor/changchun/cc_info_light.csv]

id	light_violation_type	frame
51	0	-1
67	0	-1
81	0	-1
86	0	-1
87	0	-1
95	0	-1
96	0	-1
97	0	-1
100	0	-1
103	0	-1
104	0	-1
126	0	-1
134	0	-1
136	0	-1
137	0	-1
139	0	-1
140	0	-1
142	0	-1
144	0	-1
145	0	-1
146	0	-1
148	0	-1
265	0	-1
297	0	-1
335	1	549
372	0	-1
444	0	-1
455	0	-1
530	0	-1
625	0	-1
663	0	-1
664	0	-1
732	0	-1
754	0	-1
768	0	-1
850	0	-1
864	0	-1
937	0	-1
956	0	-1
1012	0	-1
1034	0	-1
1049	0	-1
1222	0	-1
1317	0	-1
1364	0	-1
1404	0	-1
1424	0	-1
1445	0	-1
1473	0	-1
1494	0	-1
1587	0	-1
1647	0	-1
1682	0	-1
1744	0	-1
1817	0	-1
1830	0	-1
2020	0	-1
2140	0	-1
2153	0	-1
2264	0	-1
2333	0	-1
2412	0	-1
2421	0	-1
2523	0	-1
2531	0	-1
2589	0	-1
2607	0	-1
2622	0	-1
2832	0	-1
2856	0	-1
2904	0	-1
2960	0	-1
3230	1	1004
3285	0	-1
3333	0	-1
3390	0	-1
3392	0	-1
3487	0	-1
3554	0	-1
3576	0	-1
3664	0	-1
3665	0	-1
3720	0	-1
3744	0	-1
3746	0	-1
3781	0	-1
3787	0	-1
3806	0	-1
3819	0	-1
3856	0	-1
3877	0	-1
3886	0	-1
3907	0	-1
3939	0	-1
4018	0	-1
4071	0	-1
4121	0	-1
4169	0	-1
4200	0	-1
4245	0	-1
4300	0	-1
4350	0	-1
4374	0	-1
4399	0	-1
4549	0	-1
4672	0	-1
4694	0	-1
4707	0	-1
4770	0	-1
4850	0	-1
4872	0	-1
4967	0	-1
4977	0	-1
5005	0	-1
5011	0	-1
5025	0	-1
5052	0	-1
5053	0	-1
5073	0	-1
5082	0	-1
5103	0	-1
5123	0	-1
5154	0	-1
5161	0	-1
5165	0	-1
5181	2	1739
5181	4	1748
5239	0	-1
5243	0	-1
5276	0	-1
5390	0	-1
5428	0	-1
5462	0	-1
5488	0	-1
5491	0	-1
5521	0	-1
5564	0	-1
5681	0	-1
5735	0	-1
5753	0	-1
5787	0	-1
5792	0	-1
5795	0	-1
5840	0	-1
5858	0	-1
5869	0	-1
5871	0	-1
5914	0	-1
5947	0	-1
6000	0	-1
6031	0	-1
6041	0	-1
6068	0	-1
6088	0	-1
6090	0	-1
6112	0	-1
6152	0	-1
6192	0	-1
6193	0	-1
6213	0	-1
6238	0	-1
6252	0	-1
6254	0	-1
6280	0	-1
6287	0	-1
6307	0	-1
6322	0	-1
6414	0	-1
6419	0	-1
6480	0	-1
6494	0	-1
6587	0	-1
6650	0	-1
6661	0	-1
6677	0	-1
6684	0	-1
6685	0	-1
6728	0	-1
6774	0	-1
6843	0	-1
6847	0	-1
6931	0	-1
6949	0	-1
6977	0	-1
6989	2	2546
6989	4	2552
6992	0	-1
7055	0	-1
7128	0	-1
7153	1	2660
7231	1	2700
7271	0	-1
7276	0	-1
7340	0	-1
7361	0	-1
7406	0	-1
7423	0	-1
7447	0	-1
7476	0	-1
7498	0	-1
7504	0	-1
7513	0	-1
7519	0	-1
7595	0	-1
7610	0	-1
7638	0	-1
7643	0	-1
7708	0	-1
7733	0	-1
7799	0	-1
7804	0	-1
7854	0	-1
7911	0	-1
7916	0	-1
8023	0	-1
8075	0	-1
8098	0	-1
8195	0	-1
8256	0	-1
8389	0	-1
8433	0	-1
8435	0	-1
8458	0	-1
8481	0	-1
8509	0	-1
8527	0	-1
8528	0	-1
8588	0	-1
8736	0	-1
8812	0	-1
8916	1	3381
8977	2	3331
8977	4	3337
9021	0	-1
9087	0	-1
9096	0	-1
9102	0	-1
9123	0	-1
9134	0	-1
9144	0	-1
9196	0	-1
9222	0	-1
9308	0	-1
9353	0	-1
9470	0	-1
9525	0	-1
9551	0	-1
9556	0	-1
9564	0	-1
9581	0	-1
9612	0	-1
9667	0	-1
9754	0	-1
9860	0	-1
9888	0	-1
9932	0	-1
9960	0	-1
10021	0	-1
10135	2	3724
10188	0	-1
10213	0	-1
10214	0	-1
10239	0	-1
10242	0	-1
10277	0	-1
10358	0	-1
10382	0	-1
10420	0	-1
10423	0	-1
10495	0	-1
10764	0	-1
10938	0	-1
10973	0	-1
11050	0	-1
11175	0	-1
11203	2	4138
11203	4	4143
11231	0	-1
11242	0	-1
11322	0	-1
11335	0	-1
11373	0	-1
11382	0	-1
11405	0	-1
11419	0	-1
11470	0	-1
11511	0	-1
11522	0	-1
11545	0	-1
11598	0	-1
11694	0	-1
11718	0	-1
11789	0	-1
11853	0	-1
11882	0	-1
11887	0	-1
11907	0	-1
11928	0	-1
11966	0	-1
11984	0	-1
12023	0	-1
12024	0	-1
12030	0	-1
12097	0	-1
12098	0	-1
12159	0	-1
12170	0	-1
12217	0	-1
12236	0	-1
12270	0	-1
12322	0	-1
12346	0	-1
12367	0	-1
12404	0	-1
12473	0	-1
12579	0	-1
12669	0	-1
12674	0	-1
12746	0	-1
12783	0	-1
12915	0	-1
13016	0	-1
13052	0	-1
13083	0	-1
13099	0	-1
13136	0	-1
13145	0	-1
13158	0	-1
13170	0	-1
13172	0	-1
13200	0	-1
13205	0	-1
13209	0	-1
13333	0	-1
13353	0	-1
13443	2	4924
13443	4	4928
13474	2	4931
13474	4	4935
13601	0	-1
13635	0	-1
13660	0	-1
13688	0	-1
13737	0	-1
13849	0	-1
13873	0	-1
13937	0	-1
13945	0	-1
14007	0	-1
14014	0	-1
14038	0	-1
14070	0	-1
14076	0	-1
14090	0	-1
14098	0	-1
14101	0	-1
14118	0	-1
14141	0	-1
14173	0	-1
14202	0	-1
14206	0	-1
14213	0	-1
14223	0	-1
14249	0	-1
14253	0	-1
14282	0	-1
14290	0	-1
14343	0	-1
14359	0	-1
14400	0	-1
14406	0	-1
14410	0	-1
14441	0	-1
14512	0	-1
14517	0	-1
14610	0	-1
14670	0	-1
14716	0	-1
14732	0	-1
14792	0	-1
14816	0	-1
14820	0	-1
14919	0	-1
14991	0	-1
15045	0	-1
15085	0	-1
15154	0	-1
15259	0	-1
15318	0	-1
15370	0	-1
15439	0	-1
15482	2	5727
15482	4	5742
15493	0	-1
15550	0	-1
15559	0	-1
15633	0	-1
15692	0	-1
15745	0	-1
15759	2	5733
15759	4	5740
15813	0	-1
15834	0	-1
15858	0	-1
15889	1	5816
15912	0	-1
15955	0	-1
15996	0	-1
16013	0	-1
16177	0	-1
16218	0	-1
16259	0	-1
16320	0	-1
16362	0	-1
16401	0	-1
16430	0	-1
16463	0	-1
16472	0	-1
16499	0	-1
16544	0	-1
16569	0	-1
16593	0	-1
16644	0	-1
16683	0	-1
16699	0	-1
16782	2	6097
16782	4	6106
16793	0	-1
16865	0	-1
16907	0	-1
16916	0	-1
16942	0	-1
16948	0	-1
16971	0	-1
17014	0	-1
17125	0	-1
17127	0	-1
17139	0	-1
17184	0	-1
17228	0	-1
17236	0	-1
17238	0	-1
17242	0	-1
17263	0	-1
17286	0	-1
17333	0	-1
17394	0	-1
17473	0	-1
17493	0	-1
17542	0	-1
17598	0	-1
17675	0	-1
17730	0	-1
17752	0	-1
17850	0	-1
17901	2	6519
17901	4	6525
17904	0	-1
17980	0	-1
18198	0	-1
18258	0	-1
18353	0	-1
18430	0	-1
18476	0	-1
18587	0	-1
18620	0	-1
18686	0	-1
18706	0	-1
18724	0	-1
18755	0	-1
18758	0	-1
18764	0	-1
18794	0	-1
18806	0	-1
18842	0	-1
18859	0	-1
18899	0	-1
18914	0	-1
18935	0	-1
18965	0	-1
19002	0	-1
19003	0	-1
19011	0	-1
19054	0	-1
19094	0	-1
19113	0	-1
19156	0	-1
19185	0	-1
19277	0	-1
19308	0	-1
19353	0	-1
19378	0	-1
19390	0	-1
19404	0	-1
19424	0	-1
19475	0	-1
19506	0	-1
19507	0	-1
19531	0	-1
19591	0	-1
19614	0	-1
19643	0	-1
19666	0	-1
19667	0	-1
19788	0	-1
19864	0	-1
19932	0	-1
20045	0	-1
20070	0	-1
20110	0	-1
20201	0	-1
20340	0	-1
20345	0	-1
20476	0	-1
20576	0	-1
20675	0	-1
20685	0	-1
20870	0	-1
21116	0	-1
21142	0	-1
21152	0	-1
21350	0	-1
21383	0	-1
21437	0	-1
21491	0	-1
21507	0	-1
21546	0	-1
21560	0	-1
21574	0	-1
21635	0	-1
21651	0	-1
21681	0	-1
21711	0	-1
21782	0	-1
21787	0	-1
21823	1	7777
21848	0	-1
21855	0	-1
21894	0	-1
21922	0	-1
21955	0	-1
22001	0	-1
22041	0	-1
22097	1	7897
22131	0	-1
22251	0	-1
22277	0	-1
22320	0	-1
22361	0	-1
22543	0	-1
22554	0	-1
22582	1	8056
22608	0	-1
22629	0	-1
22732	0	-1
22743	0	-1
22748	0	-1
22775	0	-1
22796	0	-1
22830	2	8119
22830	4	8123
22838	2	8128
22838	4	8133
22905	1	8151
22905	3	8155
22928	0	-1
23004	0	-1
23022	1	8227
23032	0	-1
23057	0	-1
23098	0	-1
23138	0	-1
23275	0	-1
23378	0	-1
23469	0	-1
23478	0	-1
23542	0	-1
23572	0	-1
23605	0	-1
23637	0	-1
23652	0	-1
23731	0	-1
23775	0	-1
23780	0	-1
23838	0	-1
23853	0	-1
23878	0	-1
23943	1	8517
23959	0	-1
23976	0	-1
23980	0	-1
24038	2	8487
24038	4	8491
24117	0	-1
24278	0	-1
24303	0	-1
24326	0	-1
24505	0	-1
24594	0	-1
24598	1	8758
24628	0	-1
24643	0	-1
24668	0	-1
24683	0	-1
24693	0	-1
24761	0	-1
24783	1	8805
24793	0	-1
24800	2	8937
24807	0	-1
24817	0	-1
24824	0	-1
24835	0	-1
24859	0	-1
24876	0	-1
25002	0	-1
25016	0	-1
25074	0	-1
25181	0	-1
25227	0	-1
25240	0	-1
25593	0	-1
25640	0	-1
25711	0	-1
25737	0	-1
25738	0	-1
25774	0	-1
25832	0	-1
25839	0	-1
25865	0	-1
25891	0	-1
25893	0	-1
25897	0	-1
25940	0	-1
25953	0	-1
26024	0	-1
26077	0	-1
26086	0	-1
26097	0	-1
26142	0	-1
26199	0	-1
26232	0	-1
26338	0	-1
26344	0	-1
26404	0	-1
26429	0	-1
26467	0	-1
26587	0	-1
26670	0	-1
26675	0	-1
26761	0	-1
26826	0	-1
26829	0	-1
26911	0	-1
27003	0	-1
27063	0	-1
27092	0	-1
27351	0	-1
27353	0	-1
27504	0	-1
27594	0	-1
27608	0	-1
27619	0	-1
27681	2	9719
27681	4	9724
27755	0	-1
27808	0	-1
27870	0	-1
27900	0	-1
28134	0	-1
28174	0	-1
28290	0	-1
28319	0	-1
28336	0	-1
28337	0	-1
28358	0	-1
28382	0	-1
28390	0	-1
28435	0	-1
28441	0	-1
28447	0	-1
28480	0	-1
28481	0	-1
28506	0	-1
28538	0	-1
28547	0	-1
28580	0	-1
28674	0	-1
28682	0	-1
28754	0	-1
28792	0	-1
28833	0	-1
28840	0	-1
28906	0	-1
28971	1	10116
28971	3	10123
28995	0	-1
29025	0	-1
29110	0	-1
29112	0	-1
29205	0	-1
29214	0	-1
29243	0	-1
29257	0	-1
29275	0	-1
29301	0	-1
29313	0	-1
29318	0	-1
29382	0	-1
29415	0	-1
29570	0	-1
29600	0	-1
29701	0	-1
29706	0	-1
29708	0	-1
29776	0	-1
29848	0	-1
29851	0	-1
29860	0	-1
29914	0	-1
29922	0	-1
29940	0	-1
29960	0	-1
29973	0	-1
30091	1	10548
30094	0	-1
30268	0	-1
30289	0	-1
30320	0	-1
30397	0	-1
30421	0	-1
30444	0	-1
30472	0	-1
30506	0	-1
30537	0	-1
30612	0	-1
30645	0	-1
30650	0	-1
30721	0	-1
30725	0	-1
30736	0	-1
30747	0	-1
30773	0	-1
30795	0	-1
30801	0	-1
30821	0	-1
30824	0	-1
30851	0	-1
30886	0	-1
30887	0	-1
30892	0	-1
30913	0	-1
30965	0	-1
30973	0	-1
30977	0	-1
31007	0	-1
31075	0	-1
31142	0	-1
31264	0	-1
31270	0	-1
31304	0	-1
31382	0	-1
31447	0	-1
31601	0	-1
31606	0	-1
31695	0	-1
31781	1	11043
31814	0	-1
31859	0	-1
31944	2	11296
31944	4	11312
31997	0	-1
32048	0	-1
32113	0	-1
32145	0	-1
32157	0	-1
32238	0	-1
32248	0	-1
32254	0	-1
32341	0	-1
32370	2	11316
32386	1	11325
32386	3	11334
32411	0	-1
32434	1	11360
32437	0	-1
32494	0	-1
32546	0	-1
32705	0	-1
32750	0	-1
32755	0	-1
32875	0	-1
32930	0	-1
32952	0	-1
32967	0	-1
33096	0	-1
33154	0	-1
33172	0	-1
33240	0	-1
33281	0	-1
33287	0	-1
33322	0	-1
33328	0	-1
33349	0	-1
33396	0	-1
33440	0	-1
33463	0	-1
33496	0	-1
33535	0	-1
33543	0	-1
33600	0	-1
33616	0	-1
33622	0	-1
33672	0	-1
33687	0	-1
33695	0	-1
33756	0	-1
33762	0	-1
33838	0	-1
33840	0	-1
33841	0	-1
33869	0	-1
33945	0	-1
34004	0	-1
34029	0	-1
34042	0	-1
34081	0	-1
34083	0	-1
34119	0	-1
34215	0	-1
34246	0	-1
34321	0	-1
34344	0	-1
34386	0	-1
34405	0	-1
34444	0	-1
34547	0	-1
34726	2	12096
34726	4	12106
34854	1	12130
34854	3	12134
34908	0	-1
34980	0	-1
35085	0	-1
35153	0	-1
35217	0	-1
35296	0	-1
35362	0	-1
35477	0	-1
35506	0	-1
35536	0	-1
35558	0	-1
35585	0	-1
35587	0	-1
35620	0	-1
35659	0	-1
35676	0	-1
35741	0	-1
35772	0	-1
35802	0	-1
35846	0	-1
35875	0	-1
35892	0	-1
35927	0	-1
35952	0	-1
35988	0	-1
36037	0	-1
36064	0	-1
36111	0	-1
36118	0	-1
36161	0	-1
36230	0	-1
36261	0	-1
36266	0	-1
36352	0	-1
36360	0	-1
36400	0	-1
36443	0	-1
36508	0	-1
36515	0	-1
36519	0	-1
36523	0	-1
36613	0	-1
36683	0	-1
36828	0	-1
36950	0	-1
36986	0	-1
37082	0	-1
37275	1	12918
37275	3	12922
37368	0	-1
37488	0	-1
37498	0	-1
37543	0	-1
37744	0	-1
37761	0	-1
37828	0	-1
37893	0	-1
37910	0	-1
37924	0	-1
37928	0	-1
37971	0	-1
38031	0	-1
38053	0	-1
38084	0	-1
38094	0	-1
38099	0	-1
38137	0	-1
38211	0	-1
38212	0	-1
38240	0	-1
38296	0	-1
38311	0	-1
38312	0	-1
38348	0	-1
38376	0	-1
38386	0	-1
38412	0	-1
38427	2	13269
38427	4	13275
38503	0	-1
38513	0	-1
38518	1	13301
38562	2	13273
38562	4	13278
38618	0	-1
38628	0	-1
38696	0	-1
38705	0	-1
38757	0	-1
38793	0	-1
38809	0	-1
38852	1	13502
38856	0	-1
38911	0	-1
38921	0	-1
38941	0	-1
39060	0	-1
39061	0	-1
39107	0	-1
39130	0	-1
39163	0	-1
39224	0	-1
39298	0	-1
39305	0	-1
39365	0	-1
39388	0	-1
39481	0	-1
39505	0	-1
39568	2	13687
39568	4	13697
39595	1	13778
39620	0	-1
39686	2	13704
39686	4	13712
39703	2	13698
39703	4	13710
39711	2	13708
39812	0	-1
39956	0	-1
40154	0	-1
40329	0	-1
40352	0	-1
40377	0	-1
40432	0	-1
40467	0	-1
40510	0	-1
40538	0	-1
40582	0	-1
40608	0	-1
40636	0	-1
40707	0	-1
40755	0	-1
40794	0	-1
40827	0	-1
40841	0	-1
40897	2	14077
40897	4	14093
40905	0	-1
40984	2	14076
40984	4	14081
41010	0	-1
41062	1	14145
41096	0	-1
41208	1	14171
41215	0	-1
41231	0	-1
41298	0	-1
41312	0	-1
41321	0	-1
41381	0	-1
41388	0	-1
41447	0	-1
41456	0	-1
41519	0	-1
41567	0	-1
41772	0	-1
41823	0	-1
41893	0	-1
41906	0	-1
41912	0	-1
41927	0	-1
41955	0	-1
41962	0	-1
41963	0	-1
41984	2	14502
41984	4	14511
42151	0	-1
42191	0	-1
42195	1	14512
42195	3	14520
42227	0	-1
42258	0	-1
42361	1	14523
42361	3	14529
42383	1	14521
42383	3	14527
42406	0	-1
42465	0	-1
42600	0	-1
42782	0	-1
42821	0	-1
42824	0	-1
42878	0	-1
42929	0	-1
42961	0	-1
42987	0	-1
42997	0	-1
43020	0	-1
43059	0	-1
43117	0	-1
43149	0	-1
43150	0	-1
43207	0	-1
43212	0	-1
43278	0	-1
43279	0	-1
43304	0	-1
43305	0	-1
43345	0	-1
43403	0	-1
43485	0	-1
43493	2	14869
43493	4	14885
43589	0	-1
43771	0	-1
43787	0	-1
43801	0	-1
43888	1	15007
43948	0	-1
43980	0	-1
44019	0	-1
44223	0	-1
44331	0	-1
44342	0	-1
44393	0	-1
44428	0	-1
44459	0	-1
44622	0	-1
44628	0	-1
44655	0	-1
44694	0	-1
33	0	-1
34	0	-1
35	0	-1
50	0	-1
61	1	0
79	0	-1
81	0	-1
92	0	-1
95	0	-1
105	0	-1
106	0	-1
108	0	-1
109	0	-1
111	0	-1
113	0	-1
114	0	-1
118	1	0
121	0	-1
122	0	-1
124	0	-1
125	0	-1
211	0	-1
234	0	-1
266	0	-1
293	0	-1
301	0	-1
327	0	-1
338	0	-1
371	0	-1
389	0	-1
418	0	-1
466	0	-1
475	0	-1
500	0	-1
524	0	-1
538	0	-1
549	0	-1
560	0	-1
584	2	448
584	4	452
588	0	-1
632	0	-1
637	1	548
656	0	-1
697	0	-1
734	0	-1
746	0	-1
749	0	-1
764	0	-1
766	0	-1
773	0	-1
790	0	-1
797	0	-1
799	0	-1
806	0	-1
808	0	-1
834	0	-1
859	0	-1
868	0	-1
883	0	-1
902	0	-1
914	0	-1
915	0	-1
928	0	-1
983	0	-1
1031	0	-1
1043	0	-1
1108	0	-1
1182	0	-1
1186	0	-1
1191	0	-1
1232	0	-1
1233	0	-1
1248	0	-1
1271	0	-1
1302	0	-1
1304	0	-1
1308	0	-1
1311	0	-1
1324	0	-1
1342	0	-1
1356	0	-1
1360	0	-1
1373	0	-1
1388	0	-1
1394	0	-1
1404	0	-1
1419	2	1283
1445	0	-1
1458	0	-1
1465	0	-1
1478	0	-1
1509	0	-1
1515	0	-1
1597	0	-1
1600	0	-1
1606	0	-1
1616	0	-1
1618	0	-1
1625	0	-1
1636	0	-1
1645	0	-1
1649	0	-1
1650	0	-1
1667	0	-1
1668	0	-1
1669	0	-1
1679	0	-1
1691	0	-1
1702	0	-1
1715	0	-1
1740	0	-1
1745	0	-1
1758	0	-1
1775	0	-1
1788	0	-1
1794	0	-1
1800	0	-1
1810	0	-1
1811	0	-1
1814	0	-1
1824	0	-1
1826	0	-1
1834	0	-1
1852	0	-1
1882	0	-1
1897	0	-1
1925	0	-1
1936	0	-1
1998	0	-1
2013	0	-1
2014	0	-1
2054	0	-1
2084	0	-1
2101	2	2067
2101	4	2074
2128	0	-1
2132	0	-1
2147	2	2062
2147	4	2065
2148	0	-1
2158	2	2075
2158	4	2080
2165	0	-1
2168	0	-1
2186	0	-1
2194	0	-1
2197	0	-1
2203	0	-1
2214	0	-1
2229	0	-1
2236	0	-1
2312	0	-1
2325	0	-1
2342	0	-1
2351	0	-1
2376	0	-1
2381	0	-1
2386	0	-1
2401	0	-1
2418	0	-1
2420	0	-1
2426	0	-1
2441	0	-1
2452	0	-1
2474	0	-1
2500	0	-1
2513	0	-1
2520	0	-1
2536	0	-1
2537	0	-1
2560	0	-1
2582	0	-1
2583	0	-1
2614	0	-1
2645	0	-1
2676	0	-1
2719	0	-1
2734	0	-1
2759	0	-1
2779	0	-1
2792	0	-1
2892	0	-1
3011	0	-1
3016	0	-1
3061	0	-1
3088	2	2858
3088	4	2866
3089	2	2869
3094	0	-1
3122	0	-1
3128	1	2898
3151	0	-1
3168	0	-1
3205	0	-1
3249	0	-1
3283	0	-1
3291	0	-1
3321	0	-1
3329	0	-1
3336	0	-1
3346	0	-1
3351	0	-1
3374	0	-1
3375	0	-1
3394	0	-1
3406	0	-1
3418	0	-1
3430	0	-1
3433	0	-1
3437	0	-1
3451	0	-1
3511	0	-1
3530	0	-1
3552	0	-1
3560	0	-1
3561	0	-1
3569	0	-1
3577	0	-1
3595	0	-1
3613	0	-1
3642	0	-1
3649	0	-1
3658	0	-1
3663	0	-1
3715	0	-1
3730	0	-1
3752	0	-1
3776	0	-1
3796	0	-1
3821	0	-1
3841	0	-1
3872	0	-1
3884	0	-1
3915	2	3655
3915	4	3659
3980	1	3719
3981	0	-1
3991	0	-1
4004	0	-1
4076	0	-1
4089	0	-1
4120	0	-1
4125	0	-1
4148	0	-1
4150	0	-1
4169	0	-1
4193	0	-1
4204	0	-1
4222	0	-1
4225	0	-1
4230	0	-1
4239	0	-1
4259	0	-1
4260	0	-1
4282	0	-1
4283	0	-1
4288	0	-1
4299	0	-1
4314	0	-1
4330	0	-1
4345	0	-1
4347	2	4008
4347	4	4011
4348	0	-1
4364	0	-1
4369	2	4033
4416	0	-1
4422	0	-1
4428	0	-1
4437	0	-1
4442	0	-1
4443	0	-1
4447	0	-1
4453	0	-1
4462	0	-1
4466	0	-1
4496	0	-1
4501	0	-1
4511	0	-1
4550	0	-1
4565	0	-1
4596	0	-1
4603	0	-1
4613	0	-1
4631	0	-1
4663	0	-1
4689	0	-1
4705	0	-1
4739	2	4455
4740	0	-1
4756	0	-1
4840	1	4616
4846	0	-1
4872	0	-1
4891	0	-1
4893	0	-1
4895	0	-1
4906	0	-1
4917	0	-1
4951	0	-1
4955	0	-1
4971	0	-1
4977	0	-1
4988	0	-1
5005	0	-1
5010	0	-1
5017	0	-1
5034	0	-1
5035	0	-1
5049	0	-1
5069	0	-1
5070	0	-1
5098	0	-1
5109	0	-1
5131	0	-1
5162	0	-1
5171	0	-1
5193	0	-1
5205	0	-1
5208	0	-1
5209	0	-1
5225	0	-1
5233	0	-1
5243	0	-1
5244	0	-1
5281	0	-1
5320	0	-1
5372	0	-1
5376	0	-1
5384	0	-1
5410	0	-1
5418	0	-1
5425	0	-1
5430	0	-1
5433	0	-1
5455	2	5253
5455	4	5263
5459	0	-1
5497	0	-1
5507	0	-1
5526	0	-1
5534	0	-1
5540	2	5250
5540	4	5255
5565	1	5268
5565	3	5272
5592	0	-1
5600	0	-1
5615	0	-1
5638	0	-1
5651	0	-1
5701	0	-1
5743	0	-1
5756	0	-1
5761	0	-1
5775	0	-1
5776	0	-1
5783	0	-1
5809	0	-1
5815	0	-1
5823	0	-1
5856	0	-1
5863	0	-1
5894	0	-1
5912	0	-1
5956	0	-1
6003	0	-1
6024	0	-1
6031	0	-1
6060	0	-1
6073	0	-1
6103	0	-1
6109	0	-1
6125	0	-1
6134	0	-1
6175	0	-1
6205	0	-1
6217	0	-1
6221	0	-1
6272	0	-1
6286	0	-1
6324	0	-1
6325	0	-1
6327	0	-1
6341	0	-1
6350	0	-1
6351	0	-1
6373	0	-1
6389	2	6046
6389	4	6050
6440	0	-1
6452	0	-1
6463	0	-1
6472	0	-1
6535	0	-1
6536	0	-1
6557	0	-1
6566	1	6275
6575	0	-1
6597	0	-1
6614	0	-1
6628	0	-1
6646	0	-1
6682	0	-1
6704	0	-1
6707	0	-1
6721	0	-1
6735	0	-1
6772	0	-1
6777	1	6490
6783	0	-1
6799	0	-1
6806	0	-1
6829	0	-1
6857	0	-1
6907	0	-1
6913	0	-1
6928	0	-1
6946	0	-1
6953	0	-1
6971	0	-1
6981	0	-1
6994	0	-1
7032	0	-1
7042	0	-1
7045	0	-1
7051	0	-1
7060	0	-1
7067	0	-1
7086	0	-1
7095	0	-1
7172	0	-1
7198	0	-1
7203	0	-1
7217	0	-1
7228	0	-1
7259	0	-1
7276	0	-1
7313	0	-1
7320	0	-1
7337	0	-1
7340	0	-1
7351	0	-1
7353	0	-1
7356	0	-1
7382	0	-1
7385	0	-1
7396	0	-1
7405	0	-1
7410	0	-1
7426	0	-1
7466	0	-1
7467	0	-1
7480	0	-1
7482	0	-1
7504	0	-1
7505	2	7244
7513	0	-1
7520	0	-1
7525	0	-1
7555	0	-1
7579	0	-1
7636	0	-1
7650	0	-1
7663	0	-1
7682	0	-1
7716	0	-1
7717	0	-1
7762	0	-1
7779	0	-1
7790	0	-1
7793	0	-1
7798	0	-1
7810	0	-1
7825	0	-1
7826	0	-1
7834	0	-1
7844	0	-1
7854	0	-1
7856	0	-1
7860	2	7651
7860	4	7659
7870	2	7637
7870	4	7642
7900	0	-1
7916	0	-1
7971	0	-1
8001	0	-1
8043	0	-1
8047	0	-1
8060	0	-1
8086	0	-1
8092	0	-1
8093	0	-1
8140	0	-1
8163	0	-1
8166	0	-1
8167	0	-1
8189	0	-1
8190	0	-1
8197	0	-1
8211	0	-1
8226	0	-1
8234	0	-1
8255	0	-1
8260	0	-1
8286	0	-1
8289	0	-1
8305	0	-1
8306	0	-1
8321	0	-1
8323	0	-1
8362	0	-1
8378	0	-1
8384	0	-1
8459	0	-1
8483	0	-1
8499	0	-1
8502	0	-1
8534	0	-1
8535	0	-1
8550	0	-1
8571	0	-1
8580	0	-1
8607	0	-1
8611	0	-1
8627	0	-1
8632	0	-1
8643	0	-1
8655	0	-1
8671	0	-1
8690	2	8440
8690	4	8445
8700	0	-1
8791	0	-1
8827	0	-1
8829	0	-1
8831	0	-1
8844	0	-1
8856	0	-1
8868	0	-1
8889	0	-1
8897	0	-1
8903	0	-1
8919	0	-1
8928	0	-1
8935	0	-1
8948	0	-1
8993	0	-1
9001	0	-1
9012	0	-1
9024	0	-1
9025	2	8827
9025	4	8836
9030	0	-1
9057	0	-1
9059	0	-1
9076	0	-1
9083	0	-1
9088	0	-1
9089	0	-1
9109	0	-1
9313	0	-1
9356	0	-1
9383	0	-1
9398	0	-1
9413	0	-1
9428	0	-1
9435	0	-1
9436	0	-1
9448	0	-1
9479	0	-1
9480	0	-1
9496	0	-1
9534	0	-1
9549	0	-1
9550	0	-1
9587	0	-1
9600	0	-1
9608	0	-1
9616	0	-1
9629	0	-1
9643	0	-1
9645	0	-1
9649	0	-1
9664	0	-1
9665	0	-1
9669	0	-1
9683	0	-1
9700	0	-1
9708	0	-1
9718	0	-1
9720	0	-1
9721	2	9616
9721	4	9622
9785	0	-1
9800	0	-1
9834	0	-1
9860	0	-1
9875	0	-1
9896	1	9756
9926	0	-1
9929	0	-1
9954	0	-1
9982	0	-1
9983	0	-1
10003	0	-1
10019	0	-1
10032	0	-1
10039	0	-1
10060	0	-1
10065	0	-1
10066	0	-1
10089	0	-1
10107	0	-1
10116	0	-1
10131	0	-1
10133	0	-1
10155	0	-1
10158	2	10038
10158	4	10051
10183	0	-1
10189	2	10049
10189	4	10056
10190	0	-1
10203	0	-1
10220	0	-1
10232	0	-1
10263	0	-1
10290	0	-1
10291	0	-1
10312	0	-1
10329	0	-1
10365	0	-1
10369	0	-1
10381	0	-1
10416	0	-1
10420	0	-1
10421	0	-1
10458	0	-1
10475	0	-1
10507	0	-1
10510	0	-1
10524	0	-1
10556	0	-1
10557	0	-1
10582	0	-1
10590	0	-1
10604	0	-1
10622	0	-1
10638	0	-1
10655	0	-1
10687	0	-1
10746	0	-1
10753	0	-1
10766	0	-1
10770	0	-1
10788	0	-1
10812	0	-1
10814	0	-1
10839	0	-1
10892	0	-1
10918	0	-1
10922	1	10696
10953	0	-1
10959	0	-1
10971	0	-1
10977	0	-1
10993	0	-1
10997	0	-1
10998	0	-1
11002	0	-1
11029	0	-1
11040	0	-1
11056	2	10838
11056	4	10850
11108	2	10848
11108	4	10853
11208	0	-1
11218	0	-1
11274	0	-1
11283	0	-1
11297	0	-1
11335	0	-1
11344	0	-1
11364	0	-1
11376	0	-1
11390	0	-1
11416	0	-1
11427	0	-1
11432	0	-1
11434	0	-1
11456	0	-1
11461	0	-1
11463	0	-1
11476	0	-1
11490	0	-1
11491	0	-1
11499	0	-1
11525	0	-1
11539	0	-1
11540	0	-1
11573	0	-1
11580	0	-1
11603	0	-1
11678	0	-1
11686	0	-1
11706	0	-1
11713	0	-1
11716	0	-1
11728	0	-1
11733	0	-1
11748	0	-1
11777	0	-1
11784	0	-1
11793	0	-1
11832	0	-1
11833	0	-1
11847	0	-1
11850	0	-1
11857	0	-1
11881	0	-1
11901	0	-1
11918	0	-1
11920	0	-1
11939	0	-1
11946	0	-1
11953	0	-1
11970	0	-1
12000	0	-1
12025	0	-1
12026	0	-1
12028	0	-1
12058	0	-1
12082	0	-1
12093	0	-1
12102	0	-1
12130	0	-1
12135	0	-1
12152	0	-1
12165	0	-1
12170	0	-1
12179	0	-1
12190	0	-1
12191	0	-1
12192	0	-1
12201	0	-1
12226	2	11997
12226	4	12004
12259	2	11995
12259	4	11999
12295	0	-1
12373	0	-1
12395	0	-1
12398	0	-1
12402	0	-1
12424	0	-1
12429	0	-1
12488	0	-1
12513	0	-1
12523	0	-1
12550	0	-1
12556	0	-1
12565	0	-1
12575	0	-1
12580	0	-1
12601	0	-1
12603	0	-1
12639	0	-1
12645	2	12412
12645	4	12419
12674	2	12432
12674	4	12438
12717	0	-1
12737	0	-1
12848	0	-1
12884	0	-1
12885	0	-1
12905	0	-1
12923	0	-1
12931	0	-1
12939	0	-1
12959	0	-1
12965	0	-1
12970	0	-1
12971	0	-1
12995	0	-1
13015	0	-1
13022	0	-1
13029	0	-1
13035	0	-1
13042	0	-1
13051	0	-1
13056	0	-1
13059	0	-1
13065	0	-1
13093	0	-1
13095	0	-1
13111	0	-1
13127	0	-1
13131	1	12834
13133	0	-1
13134	2	12801
13134	4	12806
13136	0	-1
13162	0	-1
13214	0	-1
13217	0	-1
13237	0	-1
13244	0	-1
13248	0	-1
13256	0	-1
13261	0	-1
13263	0	-1
13284	0	-1
13311	0	-1
13316	0	-1
13317	0	-1
13329	0	-1
13351	0	-1
13365	0	-1
13372	0	-1
13411	0	-1
13443	0	-1
13460	0	-1
13508	2	13233
13508	4	13241
13509	2	13238
13509	4	13244
13513	0	-1
13550	0	-1
13562	0	-1
13563	0	-1
13576	0	-1
13590	0	-1
13603	0	-1
13659	0	-1
13663	0	-1
13701	0	-1
13708	0	-1
13724	0	-1
13730	0	-1
13749	0	-1
13751	0	-1
13760	0	-1
13792	0	-1
13808	0	-1
13831	0	-1
13863	0	-1
13869	0	-1
13878	0	-1
13912	0	-1
13914	0	-1
13934	0	-1
13941	0	-1
13962	0	-1
13975	0	-1
13989	0	-1
14002	0	-1
14005	0	-1
14034	0	-1
14052	0	-1
14057	0	-1
14092	0	-1
14097	0	-1
14130	0	-1
14146	0	-1
14160	0	-1
14176	0	-1
14183	0	-1
14239	0	-1
14242	0	-1
14264	0	-1
14272	0	-1
14303	2	14029
14303	4	14035
14304	0	-1
14309	0	-1
14346	1	14052
14346	3	14057
14427	0	-1
14433	0	-1
14442	0	-1
14505	0	-1
14522	0	-1
14528	0	-1
14529	0	-1
14553	0	-1
14562	0	-1
14577	0	-1
14579	0	-1
14596	0	-1
14616	0	-1
14629	0	-1
14630	0	-1
14703	2	14400
14703	4	14406
14715	0	-1
14725	0	-1
14730	0	-1
14739	0	-1
14766	0	-1
14773	0	-1
14787	0	-1
14788	0	-1
14801	0	-1
14823	0	-1
14852	1	14611
14861	0	-1
14862	0	-1
14873	0	-1
14922	0	-1
14924	0	-1
14942	0	-1
15010	0	-1
15031	0	-1
15033	0	-1
15061	0	-1
15066	0	-1
15073	0	-1
15093	0	-1
15117	0	-1
15126	0	-1
15134	0	-1
15170	0	-1
15175	1	14871
15197	0	-1
15198	0	-1
15203	0	-1
15218	0	-1
15249	0	-1
15251	0	-1
15266	0	-1
15277	0	-1
15278	0	-1
15299	0	-1
[truncated: 3,263 more rows]
