# Supplementary material for: Online legal driving behavior monitoring for self-driving vehicles
Source: Nat Commun. 2024 Jan 9;15:408. doi: 10.1038/s41467-024-44694-5 (PMC10776857; doi:10.1038/s41467-024-44694-5)
Supplement: Supplementary file 8 — Supplementary Code 1 [file 41467_2024_44694_MOESM8_ESM.zip › Supplementary Code/SIND analysis/monitor/changchun/cc_info_road_right.csv]

id	tti_diff	frame
67	-1.0	32
67	-1.0	50
67	-1.0	63
96	-1.0	217
140	-1.0	1
140	-1.0	27
140	-1.0	41
142	-1.0	69
142	-1.0	84
142	-1.0	92
145	-1.0	117
145	-1.0	131
145	-1.0	139
335	-1.0	563
335	-1.0	578
335	-1.0	589
455	-1.0	598
455	-1.0	607
850	-1.0	743
850	-1.0	766
850	-1.0	780
956	-1.0	322
1012	-1.0	833
1424	-1.0	431
1424	-1.0	440
1744	3.1122	1018
1830	-1.0	849
2264	-1.0	895
2412	-1.0	1069
2421	-1.0	825
2832	-1.0	965
3487	-1.0	2173
3487	-1.0	2187
3819	-1.0	1467
3819	-1.0	1516
3877	-1.0	1252
4694	-10.0	1828
4977	-1.0	1702
5181	-1.0	1770
5521	-1.0	2262
5521	-1.0	2278
5681	-1.0	2238
5681	-1.0	2358
5753	-1.0	2331
5753	-1.0	2396
5792	-1.0	1984
5858	-1.0	2343
6192	-1.0	2514
6193	-1.0	2624
6213	-1.0	2627
6213	-1.0	2645
6684	-1.0	2503
6684	-1.0	2512
6843	-1.0	2544
6949	-1.0	2667
7340	-1.0	3202
7513	-1.0	2826
7610	-1.0	2843
7799	-1.0	3275
8098	-1.0	3335
8433	-1.0	3322
8433	-1.0	3360
8509	-1.0	3285
8916	-1.0	3823
9134	-1.0	3849
9196	-1.0	3851
10213	-1.0	3874
10423	-1.0	4308
10423	-1.0	4350
10764	-1.0	4115
10764	-1.0	4168
11511	-1.0	4700
11907	-1.0	4425
12023	-1.0	4436
12024	-1.0	4717
12098	-1.0	4444
12170	-1.0	4486
12746	1.9946	5029
13170	-1.0	5106
13205	-1.0	5097
13209	-1.0	4888
13209	-1.0	4909
13688	-1.0	5419
13737	-1.0	5488
13737	-1.0	5502
13737	-1.0	5510
14090	-1.0	5628
14173	-1.0	5651
14202	-1.0	5238
14206	-1.0	5202
14670	-1.0	5877
14792	-1.0	5578
14816	-3.3	5846
15085	-1.0	5750
15439	-1.0	5910
15493	-1.0	5675
15493	-1.0	5699
16013	-1.0	6303
16320	-1.0	6324
16463	-1.0	6426
16782	-1.0	6105
16916	-1.0	6440
16948	-1.0	6663
17598	-1.0	6535
18258	-1.0	7112
19156	4.6	7042
19156	-1.0	7065
19185	-1.0	7190
19308	-1.0	7523
19353	-1.0	7220
19864	-1.0	7242
20340	-1.0	7330
20340	-1.0	7343
20576	-1.0	7991
20675	-1.0	8007
21437	-1.0	7617
21437	-1.0	7630
21546	-1.0	7842
21651	-1.0	7850
21651	-1.0	7861
22001	-1.0	8039
22097	-1.0	8195
22097	-1.0	8227
22277	5.3604	8245
22277	-1.0	8261
22543	2.3848	8270
22543	1.4826	8285
23022	-1.0	8563
23022	-1.0	8576
23098	-1.0	8579
23098	-1.0	8591
23098	-1.0	8604
23469	-1.0	8774
23469	-1.0	8821
23637	-1.0	8434
23637	-1.0	8444
23943	-1.0	9063
23976	-1.0	8843
24594	-1.0	8901
24594	-1.0	8921
24594	-1.0	8934
24643	-1.0	9155
24668	-1.0	8962
24800	-1.0	8977
25074	-1.0	8930
26024	-1.0	9285
26024	-1.0	9322
26097	-1.0	9291
26829	-1.0	9630
28674	-1.0	10038
29110	-1.0	10390
29112	-1.0	10606
29112	3.2202	10619
29243	-3.4	10641
29313	-1.0	10426
29382	-1.0	10340
29382	-1.0	10431
29570	-1.0	10377
29570	-1.0	10431
29570	-1.0	10442
29776	-1.0	10519
29960	-1.0	10980
30444	-1.0	11038
30444	-1.0	11202
30851	-1.0	11249
30887	-1.0	11268
31270	-1.0	11291
31304	-1.0	11274
31382	-1.0	11312
31781	-1.0	11052
31781	-1.0	11418
31814	-1.0	11298
31944	-1.0	11328
31997	3.3773	11424
31997	1.1453	11435
33349	-1.0	11610
33496	-1.0	11861
33496	-1.0	11880
33672	-1.0	11948
34004	-1.0	12372
34004	-1.0	12393
34726	-1.0	12102
34726	-1.0	12122
35153	-1.0	12546
35153	-1.0	12558
35620	-1.0	12695
35620	-1.0	12709
35620	-1.0	12716
35676	-1.0	12864
35802	-1.0	12446
35927	-1.0	12491
36352	-1.0	12777
36508	-1.0	12795
38099	-1.0	13136
38427	-1.0	13296
38518	-1.0	13821
38757	-1.0	13648
38809	-1.0	13663
39061	-1.0	13859
39130	-1.0	13884
39365	-1.0	13683
39481	-1.0	13781
39595	-1.0	14169
40154	-1.0	14240
40154	-1.0	14336
40636	-1.0	14374
40636	-1.0	14426
41062	-1.0	14605
41062	-1.0	14618
41388	-1.0	14680
41456	-1.0	14459
41456	-1.0	14471
41456	-1.0	14483
41567	-1.0	14507
41955	-1.0	14514
41955	-1.0	14521
42361	-1.0	14561
42465	-1.0	15096
42600	-1.0	14975
43207	-1.0	14812
43403	-1.0	15195
50	-1.0	16
50	-1.0	29
61	-1.0	0
122	-1.0	300
125	-7.3	220
125	-1.0	245
266	-1.0	581
266	-1.0	599
301	-1.0	606
301	-1.0	619
500	-1.0	391
749	-1.0	993
749	-1.0	1017
749	-1.0	1031
1031	-1.0	828
1043	-1.0	984
1043	-1.0	994
1232	-1.0	1097
1356	-1.0	1299
1394	-1.0	1299
1404	-1.0	1423
1509	-1.0	1430
1606	-1.0	1783
1668	-1.0	1551
1691	-1.0	1570
1745	-1.0	2177
1788	-1.5	1863
1800	-1.0	2198
1800	-1.0	2212
1897	-1.0	1924
2084	-1.0	2026
2158	-1.0	2098
2401	-1.0	2629
2734	-1.0	2776
2779	-1.0	2795
3061	-1.0	2856
3088	-1.0	2876
3094	-1.0	3498
3151	-1.0	3512
3168	-1.0	3525
3249	-1.0	3549
3430	-1.0	3188
3451	-1.0	3193
3752	-1.0	3542
3752	-1.0	3556
3980	-1.0	4143
4282	0.3	4136
4282	-1.0	4169
4299	-1.0	3994
4314	-1.0	4237
4330	-1.0	4029
4330	-1.0	4046
4443	-1.0	4544
4443	-1.0	4561
4453	-7.8	4246
4453	-1.0	4258
4613	-1.0	4377
4631	-1.0	4428
4840	-1.0	4904
4840	-1.0	4931
4971	-1.0	5087
5005	-1.0	4691
5208	-1.0	5065
5208	-1.0	5078
5209	-1.0	5356
5320	-1.0	5433
5433	-1.0	5400
5507	-1.0	5727
5701	-1.0	5834
6134	-1.0	5805
6134	-1.0	5821
6286	-1.0	6241
6351	-1.0	6213
6351	-1.0	6231
6907	-1.0	7016
6971	-1.0	6709
7513	-1.0	7352
7513	-1.0	7408
7716	-1.0	7540
7779	5.4	7749
7779	2.5533	7761
7790	-1.0	7681
7860	-1.0	7696
8286	-1.0	8627
8499	-1.0	8301
8868	-1.0	8607
8868	-1.0	8628
8993	-1.0	9012
8993	-1.0	9032
8993	-1.0	9049
9025	-1.0	8838
9025	-1.0	8846
9030	-1.0	8950
9089	-1.0	8953
9089	-1.0	8966
9398	-1.0	9778
9534	-1.0	9802
9534	-1.0	9849
9629	-1.0	9506
9643	-1.0	9578
9669	-1.0	9590
9896	-1.0	10125
9896	-1.0	10143
10003	-1.0	10058
10065	-1.0	10163
10089	-1.0	10001
10475	-1.0	10314
10604	-1.0	10396
10655	-1.0	10986
10687	-1.0	10620
10687	-1.0	10861
10746	-1.0	11023
10746	-1.0	11043
10770	-1.0	11037
10770	-1.0	11063
10788	-1.0	10880
10922	-1.0	10924
10922	1.3	10951
10953	4.5	10972
10953	1.5147	10989
11056	-1.0	10904
11335	-1.0	11096
11376	-1.0	11198
11432	-1.0	11371
11432	-1.0	11407
11539	-1.0	11377
11539	-1.0	11431
11540	-1.0	11423
11716	-1.0	11775
11716	-1.0	11830
11833	-1.0	11607
11857	-1.0	11794
11881	-1.0	11798
11901	-1.0	12082
11901	-1.0	12102
11901	-1.0	12118
11918	-1.0	12221
12000	-1.0	12175
12000	-1.0	12201
12026	-1.0	12199
12026	-1.0	12217
12165	-1.0	12202
12165	-1.0	12226
12165	-1.0	12239
12226	-1.0	12019
12398	-1.0	12228
12398	-1.0	12240
12429	-1.0	12318
12488	-1.0	12291
12488	-1.0	12306
12565	-1.0	12373
12884	-1.0	13016
12884	-1.0	13035
13111	-1.0	13000
13111	-1.0	13045
13127	-1.0	13070
13244	-1.0	13084
13248	-1.0	13115
13372	-1.0	13235
13508	-1.0	13256
13508	-1.0	13274
13603	2.1043	13690
13603	-1.0	13698
13659	-1.0	13803
13749	-1.0	13518
13749	-1.0	13533
13808	-1.0	13814
13962	-1.0	14128
14002	-1.0	14190
14002	-1.0	14255
14303	-1.0	14048
14346	-1.0	14070
14596	-1.0	14328
14596	-1.0	14345
14629	-1.0	14633
14703	-1.0	14416
14730	-1.0	14637
15175	-1.0	15296
15278	-1.0	15358
15299	-1.0	15457
15539	-1.0	15211
15539	-1.0	15220
15828	-1.0	15510
45	-1.0	395
48	-1.0	3
48	-1.0	13
48	-1.0	20
78	-1.0	246
78	-1.0	255
86	-1.0	99
86	-1.0	110
98	3.0092	280
106	-1.0	390
146	-1.0	103
146	-1.0	124
772	-1.0	817
772	-1.0	824
856	-1.0	1018
951	-1.0	1461
951	-1.0	1471
1031	-1.0	1500
1031	-1.0	1538
1031	-1.0	1554
1056	-1.0	1510
1056	-1.0	1539
1279	-1.0	1906
1324	-1.0	1665
1380	-1.0	1903
1476	-1.0	1771
1535	-1.0	2240
1552	-1.0	1945
1764	-1.0	2661
1764	-1.0	2674
1770	3.0644	2650
1770	2.9845	2671
1842	-1.0	2380
1925	-1.0	2436
2003	-1.0	2503
2003	-1.0	2517
2003	-1.0	2524
2124	1.2	2723
2744	-1.0	3631
2914	-1.0	3697
3068	-1.0	3891
3112	-1.0	3917
3440	-1.0	4727
3440	-1.0	4839
3473	-1.0	4634
3473	-1.0	4642
3757	-1.0	4761
3771	-1.0	5208
3999	-1.0	4988
3999	-1.0	4994
4210	-1.0	5434
4313	-1.0	5308
4370	-1.0	5899
4370	-1.0	5921
4472	-1.0	5923
4472	-1.0	5935
4499	-1.0	5599
4621	-1.0	5948
4621	-1.0	5957
4795	-1.0	5914
4917	-1.0	6276
4917	-1.0	6285
5157	-1.0	6335
5157	-1.0	6356
5187	-1.0	6732
5361	-1.0	6755
5361	-1.0	6788
5418	-1.0	6607
5442	-1.0	7033
5939	-1.0	7537
5947	-1.0	7227
5947	-1.0	7300
5974	-1.0	7324
6051	-1.0	7360
6085	-1.0	7548
6234	2.6143	7823
6234	-1.0	7848
6518	-1.0	8001
6518	-1.0	8013
6518	-1.0	8022
6796	-1.0	8585
6796	-1.0	8597
6802	-1.0	8679
7028	-1.0	8668
7028	-1.0	8694
7030	-1.0	9118
7268	-1.0	8829
7277	-1.0	9112
7548	-1.0	9450
7548	-1.0	9463
7548	-1.0	9470
7651	-1.0	9282
7681	-1.0	9394
7864	-1.0	10008
7864	-1.0	10025
7936	-1.0	9889
7936	-1.0	9927
8024	-1.0	10081
8547	-1.0	10423
8547	-1.0	10440
8547	-1.0	10451
8574	-1.0	10842
8574	-1.0	10862
8583	-1.0	10472
8583	-1.0	10499
8628	-1.0	10539
8628	-1.0	10560
8663	-1.0	10582
8663	-1.0	10604
8663	-1.0	10622
8736	-1.0	10885
8765	-1.0	10931
8765	-1.0	10958
9119	-1.0	11200
9181	-1.0	11219
9225	-1.0	11275
9305	-1.0	11319
9305	-1.0	11340
9340	-1.0	11361
9360	-1.0	11368
9360	-1.0	11377
9677	-1.0	11903
9677	-1.0	11915
9677	-1.0	11925
9890	-1.0	12091
9906	-1.0	12300
9906	-1.0	12352
9937	-1.0	12089
9937	-1.0	12109
10087	-1.0	12922
10087	-1.0	12937
10116	-1.0	12944
10116	-1.0	12956
10228	-1.0	12511
10228	-1.0	12533
10479	-1.0	12975
10543	-1.0	13001
10673	-1.0	13153
10743	-1.0	13487
10940	-1.0	13548
10940	-1.0	13589
11045	-1.0	13552
11045	-1.0	13607
11160	-1.0	13850
11160	-1.0	13860
11219	-1.0	13705
11373	-1.0	13726
11405	-1.0	14016
11469	-1.0	13774
11884	-1.0	14689
11884	-1.0	14713
12213	-1.0	14492
12213	-1.0	14509
12213	-1.0	14526
12247	-1.0	14500
38	-1.0	237
38	-1.0	252
109	-1.0	257
336	-1.0	428
404	-1.0	139
404	-1.0	152
1114	-1.0	818
1218	-1.0	510
1218	-1.0	521
1322	-1.0	563
1493	-1.0	1125
2351	1.3506	1210
2351	-1.0	1219
2517	-1.0	1282
2517	-1.0	1292
2680	-1.0	974
2897	-1.0	1457
2908	-1.0	1477
3724	-1.0	1507
4106	-1.0	1605
4106	-1.0	1655
6258	-1.0	2365
6258	-1.9	2391
6258	-1.0	2409
6507	-1.0	2474
6507	-1.0	2486
6653	-1.0	2722
6653	-1.0	2734
6726	-1.0	2743
6726	-1.0	2753
6977	-1.0	2920
8384	-1.0	3256
8433	-1.0	3206
8433	-1.0	3230
8682	-1.0	3306
58	-0.0	42
62	0.4	19
293	-1.0	147
409	-1.0	178
829	-1.0	432
829	-1.0	526
871	-1.0	482
871	-1.0	499
1516	-1.0	659
1516	-1.0	683
2071	-1.0	1323
2071	-1.0	1331
2367	-1.0	1016
2406	-1.0	1050
2406	-1.0	1063
2462	-1.0	1087
2541	-1.0	1109
2880	-1.0	1319
2880	-1.0	1350
2988	-1.0	1656
2988	-1.0	1669
3131	-1.0	1693
3297	-1.0	1710
3531	-1.0	1709
3622	-1.0	1748
3622	-1.0	1768
3775	-1.0	1620
3775	-1.0	1628
4003	-1.0	2322
4003	-1.0	2446
4099	-1.0	2189
4099	-1.0	2467
4250	-1.0	2196
4270	-1.0	1837
4358	-1.0	1845
4417	-1.0	2453
4417	-1.0	2471
4417	-1.0	2479
4557	-1.0	2499
4750	-1.0	2009
5267	-1.0	2326
5267	-1.0	2387
5362	-1.0	3067
5612	-1.0	3060
5815	-1.0	3121
5903	-1.0	3194
6019	-1.0	3214
6388	-1.0	2799
6691	-1.0	3261
6843	-1.0	3532
7169	-1.0	3109
7169	-1.0	3131
7495	-1.0	3309
7614	-1.0	3340
7949	-1.0	3868
7949	-1.0	3880
7949	-1.0	3888
8050	-4.9	3915
8050	-1.0	3956
8050	-1.0	3967
8283	-1.0	3971
8283	-1.0	4000
8338	-1.0	3997
8338	-1.0	4031
8420	-1.0	4114
9087	-1.0	3977
9211	-1.0	4348
9211	1.5081	4362
9556	-1.0	4196
9641	-1.0	4446
9673	-1.0	4082
9673	-1.0	4102
9712	-1.0	4252
10693	-1.0	4542
10731	-1.0	5044
10758	-1.0	4563
11200	-1.0	5285
11200	-1.0	5338
11250	-1.0	5050
11942	-1.0	5132
12448	-1.0	5958
12805	-1.0	5407
12893	-1.0	5424
12893	-1.0	5477
13380	-1.0	6072
13756	-1.0	5850
13765	-1.0	6113
13879	-1.0	6636
13958	-1.0	6690
14043	-1.0	6705
14232	-1.0	6734
14513	-1.0	6851
14704	-1.0	6648
15154	-1.0	7140
15154	-1.0	7157
15225	-1.0	7111
15390	-1.0	7119
16428	-1.0	7666
16655	-1.0	7173
16686	-1.0	7160
17395	-1.0	7568
17395	-1.0	7604
17603	-7.5	8005
17610	-1.0	8042
18141	-1.0	7774
18543	-1.0	8485
18636	-1.0	8475
18636	-1.0	8508
18734	-1.0	8492
18734	-1.0	8526
19060	-1.0	8563
19060	-1.0	8655
19195	-1.0	8673
19195	-1.0	8768
19294	-1.0	8685
19294	-1.0	8788
19371	-1.0	9240
19489	-1.0	9264
19821	-1.0	8426
20983	-1.0	9300
20983	-1.0	9313
21397	-1.0	9459
21469	-1.0	9496
22181	-1.0	9285
22709	-1.0	9795
22709	-1.0	9808
23246	-1.0	9538
23514	-1.0	9658
23514	2.4432	9680
23534	-1.0	9586
23595	-1.0	9602
23647	-1.0	10139
23716	-1.0	10158
23716	-1.0	10261
23804	-1.0	10293
24070	-1.0	10359
24488	-1.0	9874
24733	-1.0	9905
25798	-1.0	10341
25798	-1.0	10396
25816	-1.0	10485
26246	-1.0	11224
26466	-1.0	11241
26804	-1.0	11299
27494	-1.0	11493
27494	-1.0	11511
28195	-1.0	11356
28268	-1.0	11356
28268	-1.0	11369
28268	-1.0	11375
28449	3.9562	11469
28449	4.9347	11481
28512	-1.0	11991
28892	-1.0	11578
28971	-1.0	11647
28972	-1.0	11592
29235	-1.0	12241
29235	-1.0	12265
29458	-1.0	11820
29804	-1.0	12438
29804	-1.0	12452
29900	-1.0	12036
29900	-1.0	12082
30042	-1.0	12277
30042	-1.0	12309
30191	-1.0	12767
30296	-1.0	12891
30310	-1.0	12310
30310	-1.0	12335
30367	1.9896	12368
30367	2.1661	12378
30608	-1.0	12960
30834	-1.0	13039
30886	-1.0	13058
30962	-1.0	13049
30962	-1.0	13077
31103	-1.0	12692
31233	-1.0	12709
32194	-1.0	13077
32194	-1.0	13100
32270	-1.0	13108
32270	-1.0	13143
32438	-1.0	13130
32438	-1.0	13158
32591	-1.0	13672
32591	-1.0	13699
32646	-1.0	13190
32664	-1.0	13740
32866	-1.0	13725
33165	-1.0	13395
33208	-1.0	13849
33208	-1.0	13874
33355	-1.0	13894
33355	-1.0	13929
33445	-1.0	13433
33445	-1.0	13454
34511	-1.0	13963
34543	-2.2	14163
34619	-1.0	13994
34643	-1.0	13930
34643	-1.0	13952
34834	-1.0	14046
34834	-1.0	14065
34834	-1.0	14075
34932	-1.0	14560
35306	-1.0	14633
35306	-1.0	14668
35669	-1.0	14307
35725	-1.0	14699
35787	-1.0	14394
35858	-1.0	14420
36316	-1.0	14760
36358	-1.0	14800
36786	-1.0	14884
36786	-1.0	14900
36786	-1.0	14908
37384	-1.7	15488
37384	-1.0	15565
37579	-1.0	15182
37828	-1.0	15703
37861	-1.0	15293
38622	-1.0	15724
38810	-1.0	15860
39078	-1.0	15781
38	-1.0	70
38	-1.0	97
89	-1.0	433
89	-1.0	478
11212	-1.0	8179
11212	-1.0	8202
14174	-1.0	10418
14174	-1.0	10434
19006	-1.0	13603
19006	-1.0	13660
20933	-1.0	15320
65	-1.0	265
65	-1.0	326
107	-1.0	15
107	-1.0	25
305	-1.0	169
652	-1.0	768
1687	-1.0	786
1687	-1.0	832
1800	-1.0	632
1800	-1.0	642
1800	-1.0	651
1884	-1.0	1307
2140	-1.0	893
2536	-1.0	1319
3221	-1.0	1550
3221	-1.0	1567
3502	-1.0	1432
3706	-1.0	1448
4204	-1.0	1869
4204	-1.0	1875
4384	-1.0	1966
4384	-1.0	2001
4448	-1.0	1787
4932	-1.0	2378
5292	-1.0	2486
5292	-1.0	2496
5429	-10.0	2035
5429	-1.0	2092
6290	-1.0	2547
6839	-1.0	3122
6839	-1.0	3159
6933	-1.0	3185
7155	-1.0	3209
7210	-1.0	3218
7210	-1.0	3302
7217	-1.0	3224
7984	-1.0	3519
8406	-1.0	4122
8643	-1.0	3495
8643	-1.0	3541
9114	-1.0	3563
9218	-1.0	4121
9218	-1.0	4144
9374	-1.0	3682
9583	-1.0	3725
10694	-1.0	4456
10903	-1.0	4680
10903	4.2	4698
11158	-1.0	4507
11318	-1.0	4599
11652	-1.0	4588
11652	-1.0	4617
11757	-1.0	4800
11757	-1.0	4812
11988	2.2594	5057
11988	-1.0	5066
12306	-7.4	5090
12306	-1.0	5402
12364	-1.0	5426
12527	-1.0	5464
13027	-1.0	5480
13624	-1.0	5979
13820	-1.0	5608
14080	-1.0	6074
14080	-1.0	6086
14485	-1.0	5721
14656	-1.0	6371
14656	-1.0	6439
15148	-1.0	6436
15148	-1.0	6447
15366	-1.0	6119
15586	-1.0	6161
16090	-1.0	6716
16168	-1.0	6508
16408	-1.6	6674
16408	-1.0	6707
16408	-1.0	6722
16810	-1.0	7137
16857	-1.0	7163
18010	-1.0	7181
18168	-1.0	7251
18177	-1.0	7486
18177	-1.0	7507
18177	-1.0	7519
19006	-1.0	7603
19006	-1.0	7662
19006	-1.0	7676
19182	-1.0	7692
19182	-1.0	7703
19247	-1.0	7707
