# Supplementary material for: Online legal driving behavior monitoring for self-driving vehicles
Source: Nat Commun. 2024 Jan 9;15:408. doi: 10.1038/s41467-024-44694-5 (PMC10776857; doi:10.1038/s41467-024-44694-5)
Supplement: Supplementary file 8 — Supplementary Code 1 [file 41467_2024_44694_MOESM8_ESM.zip › Supplementary Code/SIND analysis/readme.txt]

1. Project Initialization: Navigate to the 'NC File' directory, which should be treated as the root directory for this Python project. Ensure you're utilizing Python version 3.9.13. Note: Using alternative versions may cause incompatibility issues with the pickle library, potentially leading to errors.

2. Monitor Directory: The monitor folder is dedicated to real-time monitoring of four key intersections located in Tianjin, Chongqing, Changchun, and Xi'an. For detailed instructions on how to execute the real-time monitoring scripts, please refer to the readme files located within each respective sub-directory.

3. Threshold Analysis Directory: The threshold analysis folder contains programs designed for threshold analysis regarding road right compliance at the aforementioned four-way intersections. Again, consult the readme files in each specific sub-directory for guidance on program execution.
