# Supplementary material for: Online legal driving behavior monitoring for self-driving vehicles
Source: Nat Commun. 2024 Jan 9;15:408. doi: 10.1038/s41467-024-44694-5 (PMC10776857; doi:10.1038/s41467-024-44694-5)
Supplement: Supplementary file 8 — Supplementary Code 1 [file 41467_2024_44694_MOESM8_ESM.zip › Supplementary Code/SIND analysis/threshold analysis/changchun/output_data cc.xlsx]

## Sheet: Sheet1
type	tti_diff	acc_min	d_rss	d_real	lat_max_str
left_1	3.5861	-0.375968	9.24476	20.0053	0.253562
left_1	1.25222	-1.20037	28.4528	14.9206	0.304676
left_1	4.43502	-0.147724	8.46123	17.6322	1.0262
left_1	3.36176	0.839287	22.8215	21.4296	0.0272449
left_1	5.0902	0.170868	17.2796	26.4808	0.53328
left_1	3.2294	-1.38421	14.457	16.5036	0.467243
left_1	3.71509	-1.03959	12.2311	20.0574	0.254723
left_1	9.32089	1.57053	6.32592	24.7452	0.152775
left_1	2.68167	-0.41716	23.1111	19.0069	0.325788
left_1	1.53203	-2.58705	23.8488	13.9726	0.423646
left_1	2.09903	-0.972102	25.9802	14.9508	0.492138
left_1	2.55415	-1.47315	17.9641	17.086	0.358624
left_1	2.90298	-1.47315	10.7862	14.7252	0.899145
left_1		-0.75984			1.17411
left_1	3.36715	-0.526754	3.67057	10.6581	0.939575
left_1	13.7834	0.231641	2.34672	23.9201	0.113626
left_1	9.70667	0.689083	4.72279	24.615	0.317155
left_1	4.80193	0.275464	12.7165	22.0778	0.0912084
left_1	4.96394	-0.089492	12.0232	21.6578	0.304975
left_1	2.75083	-0.127246	17.5567	15.8939	0.511326
left_1	6.09375	1.51437	13.5551	26.1076	0.0490519
left_1	2.62266	-0.573095	21.7641	20.2349	0.773214
left_1		0.668664			0.776539
left_1	9.73311	0.26756	1.83096	15.414	0.686795
left_1	6.31787	-0.0473969	3.73277	15.2571	0.727161
left_1	95.819	0.342017	0.388884	25.2801	0.326653
left_1	2.24829	-1.18337	23.6395	17.1484	0.391173
left_1	469.427	-0.0131491	0.000313352	19.3561	0.209765
left_1	3.34875	-1.53311	20.6598	18.1718	0.124907
left_1	11.7011	1.04854	3.443	25.0652	0.0797563
left_1	2.41195	-0.843312	22.5039	18.1996	0.465155
left_1	3.77083	-0.907364	20.2563	23.7898	0.106332
left_1	2.11536	-1.25341	21.9672	16.1796	0.299072
left_1	4.33995	0.166998	17.9538	21.7846	0.246724
left_1	2.56906	-1.01083	21.2862	16.9793	0.310374
left_1	3.45263	-1.32873	16.6015	19.4668	0.165921
left_1	2.37969	-2.09627	31.8655	20.7584	0.40229
left_1	1.12168	-1.64178	28.9185	11.7328	0.236526
left_1	6.54658	0.654229	8.78727	22.0214	0.262684
left_1	4.60341	0.109	15.7642	22.1105	0.258054
left_1	5.55891	0.665784	15.9805	26.5734	0.374729
left_1	1.56533	-1.26365	47.8012	18.7311	0.613164
left_1	4.66256	-0.601377	10.0163	21.6116	0.234879
left_1	5.71549	0.00709568	4.48003	15.506	0.81219
left_1	2.94878	-0.821638	9.43384	13.4888	1.01818
left_1	6.12672	0.701871	8.45253	21.4101	0.118169
left_1	2.40185	-0.570273	18.7129	14.9863	0.499283
left_1	2.81505	0.048639	24.0076	18.4786	0.281049
left_1	2.18072	-1.06625	23.5243	17.1291	0.300243
left_1	2.28234	-1.06625	16.1139	14.5669	0.732554
left_1		-0.331811			0.625203
left_1	5.22014	0.189498	10.3113	22.1883	0.207157
left_1	0.93512	-1.87641	24.5535	12.953	0.0704245
left_1	6.42076	-0.755912	9.13432	26.1004	0.223519
left_1	3.04875	-0.541473	10.6039	18.4899	0.610371
left_1	3.92686	-0.318264	7.21099	14.3652	0.261661
left_1	4.26094	-0.520058	13.1659	20.9004	0.221393
left_1	2.83819	-0.334219	12.5667	15.5758	0.183056
left_1	4.35947	-0.895045	6.84407	16.4656	0.363807
left_1	4.83334	-1.67303	8.26168	17.5211	0.4938
left_1	4.6092	1.14451	19.9787	24.5841	0.276671
left_1	3.58684	-1.04656	11.333	17.2434	0.317715
left_1	3.08888	-0.722449	8.52787	14.692	0.307047
left_1	4.74865	1.48724	14.8887	21.571	0.223589
left_1	3.76219	-1.52525	5.05541	13.3554	0.643776
left_1	2.90595	-0.255835	18.2251	16.6972	0.120042
left_1	5.83826	-0.655026	7.8774	22.3676	0.359596
left_1	2.56251	-2.31688	18.1984	16.984	0.0995683
left_1	4.15516	0.251662	18.0995	21.8047	0.21084
left_1	2.94066	-0.438413	30.0178	23.1079	0.3556
left_1	3.28466	-0.512888	19.3745	19.3667	0.32141
left_1	5.2113	0.902092	13.0313	23.1205	0.217883
left_1	3.53552	0.00913988	19.1865	19.7825	0.43655
left_1	1.14055	-1.99866	39.5991	12.3516	0.363384
left_1	1.67438	-0.361553	24.6322	14.2535	0.721542
left_1	4.78929	1.01711	14.5005	22.6171	0.191252
left_1	3.88086	-0.848785	7.77562	14.6577	0.528919
left_1	8.01465	0.844912	8.16602	25.3151	0.161868
left_1	2.95233	-0.567878	23.8612	19.7319	0.40708
left_1		-0.0694366			0.81675
left_1	-17.2003	1.18722	85.1458	5.10968	0.363781
left_1	-12.735	2.20321	21.3917	5.79611	0.6091
left_1	3.73433	0.756448	15.344	19.327	0.131397
left_1	1.5676	-2.00608	35.1164	15.6228	0.344673
left_1	1.52906	-2.09937	23.4616	15.8148	0.285737
left_1	3.59213	0.295945	21.393	21.4016	0.477338
left_1	8.55596	0.0598921	5.69598	20.418	0.183723
left_1	4.25705	0.685915	11.822	19.1421	0.26312
left_1	2.68649	-1.08763	11.5301	14.0765	0.551737
left_1	3.65731	0.597217	20.823	22.536	0.389003
left_1	19.6244	2.21176	2.56944	24.2968	0.107212
left_1	74.7288	2.35634	0.770326	25.3211	0.12031
left_1	3.9323	-0.763925	8.87801	15.8608	0.488134
left_1	7.47275	2.05083	12.6838	29.139	0.150177
left_1	3.07601	-0.293385	21.8958	19.0865	0.375439
left_1	2.46761	-1.45656	28.1647	19.0936	0.35834
left_1		-1.99289			0.0792897
left_1		-2.31045			0.0732432
left_1	3.21802	0.924334	19.5231	17.9907	0.291037
left_1	4.93847	1.08765	14.9868	23.5079	0.219958
left_1	2.84499	-0.345228	32.5305	21.9756	0.223834
left_1	2.5728	-0.0814985	46.6539	22.1476	0.122172
left_1	3.69607	0.751229	16.076	17.9147	0.338886
left_1	5.61173	-0.655966	3.81334	13.8959	1.23758
left_1	2.12882	-1.14182	7.36298	11.9498	0.538729
left_1	3.99269	-1.14182	7.78791	17.7112	0.538729
left_1	4.62313	-1.42056	19.7274	25.998	0.247008
left_1	2.71705	-1.42056	19.1675	16.4128	0.480661
left_1	3.85327	-0.973538	18.121	18.9985	0.498893
left_1	2.64333	-1.64106	10.577	12.0331	1.06715
left_1	8.08542	0.624129	4.46552	20.7853	0.493188
left_1	3.37431	-1.38593	15.6045	16.8056	0.977786
left_1	4.76443	-0.790669	5.05364	15.0494	0.607264
left_1	1.99789	-0.166983	10.4687	16.9906	0.568112
left_1	5.63463	0.76461	12.9527	25.1043	0.301501
left_1	17.29	-0.0665177	0.80887	14.6273	0.631118
left_1	3.72633	-0.178339	13.8249	17.7805	0.225095
left_1	1.62465	-2.34362	41.0683	16.3029	0.660034
left_1	2.21279	-1.65489	8.20533	12.6031	0.534899
left_1	1.94189	-1.7616	24.8083	15.6571	0.470592
left_1	3.05816	-0.350694	17.3797	17.8038	0.494147
left_1	3.74345	-0.389233	25.3059	26.3845	0.162367
left_1	2.37299	-2.50262	16.3259	14.3576	0.619956
left_1	3.52208	-1.26778	15.56	20.5971	0.176055
left_1	3.95647	0.416146	13.4899	19.3338	0.218223
left_1	6.50485	0.144126	6.61098	20.818	0.341616
left_1	2.56215	-1.01336	17.5265	16.2805	0.50061
left_1	1.48682	-1.88386	27.2103	14.8706	0.187716
left_1	3.96196	0.255285	17.0561	21.1304	0.251886
left_1	4.37856	-1.41325	2.88234	12.205	0.769025
left_1	7.40338	-0.32765	1.59284	12.242	0.67235
left_1	5.7499	-0.01205	9.04356	21.0951	0.176918
left_1	2.65154	0.286875	27.875	19.4486	0.408976
left_1	1.82199	-0.521447	20.8798	16.1103	0.722356
left_1	0.868363	-3.8739	39.8845	13.645	0.257412
left_1	5.84985	-1.50685	3.04126	12.6379	0.853928
left_1	1.72528	-1.87585	39.6769	17.3895	0.300541
left_1	4.49465	-0.464735	21.2274	27.7752	0.0826107
left_1	5.71813	0.587559	11.2443	22.4451	0.102747
left_1	1.77284	-0.463466	39.6671	16.6435	0.262058
left_1	1.74373	-1.72735	26.4868	14.0293	0.359917
left_1	1.63106	-2.70134	13.8915	11.4519	0.593381
left_1	10.2145	0.124276	2.5377	20.4132	0.297935
left_1	1.85064	-1.13782	22.7169	14.1115	0.498072
left_1	3.27644	-0.233341	21.5738	21.5614	0.157759
left_1	3.06327	0.426229	26.8631	21.9408	0.151807
left_1	1.74415	-1.83206	22.5231	13.1792	0.655111
left_1	2.29489	-0.980902	11.467	12.4909	0.414965
left_1	2.86674	-1.15262	16.3588	17.4608	0.338178
left_1	2.4621	-1.42263	13.0221	14.1666	0.655795
left_1	2.14572	-0.527879	43.5516	20.3598	0.29338
left_1	5.52553	-1.20603	3.22912	14.349	0.926614
left_1	4.83662	-0.216221	8.45848	18.9959	0.14959
left_1		-1.60434			0.449159
left_1	2.8419	-1.51966	16.5498	19.4341	0.399864
left_1	2.24424	-0.678399	25.478	15.5174	0.249651
left_1	2.95632	0.302193	15.1662	14.5923	0.212331
left_1	5.17525	-0.395921	8.14847	17.8697	0.34803
left_1		-3.51541			0.155695
left_1	2.0765	-1.28263	36.7989	19.1936	0.325051
left_1	2.21676	-1.31359	8.77013	11.8094	0.97809
left_1	2.61821	-0.358057	21.7859	16.6215	0.527405
left_1	2.97897	-1.09776	9.28063	14.3664	0.442377
left_1		-0.426598			0.245076
left_1	3.51392	-0.357634	8.92936	16.1434	1.16246
left_1	2.26278	-0.278597	31.7763	19.5005	0.462338
left_1	2.51799	-1.36476	21.4926	16.7091	0.521382
left_1	1.92467	-1.11953	19.3022	14.0088	0.363888
left_1	1.71276	-1.96201	24.542	15.2377	0.283533
left_1	2.09454	-1.74418	11.4221	11.8621	0.963988
left_1	4.43911	-1.36035	9.69727	19.766	0.205434
left_1	3.43031	0.162025	15.5345	18.0952	0.390257
left_1	9.2919	-0.327437	5.51525	18.6409	0.305988
left_1	1.47491	-2.74803	48.9014	18.7214	0.549876
left_1	6.99153	0.986659	10.4466	26.578	0.250168
left_1	3.5451	-0.454087	16.0506	19.4568	0.345991
left_1	0.836635	-2.27343	21.4125	14.9935	0.359422
left_1	3.00884	-0.787733	12.2183	15.8895	0.398522
left_1	4.31376	0.997349	16.8228	20.0567	0.4607
left_1		1.10108			0.215179
left_1	1.63054	-1.06828	28.4004	14.1028	0.428371
str_1		-0.189469			0.604417
str_1		-0.743598			0.20827
str_1		-1.82765			0.540895
str_1	-3.27707	-0.263471	30.6022	10.453	0.337954
str_1	-1.61327	-1.79177	20.7715	9.28172	1.01778
str_1	-2.00048	0.628399	45.4084	5.62546	0.40779
str_1		0.523072			0.573546
str_1		-0.41716			0.974805
str_1		-0.161692			0.58837
str_1		-2.58705			0.80041
str_1	-4.73316	-0.734629	40.4501	7.44939	0.144602
str_1		-1.25594			0.810652
str_1		0.468633			0.709487
str_1		-0.320492			0.269026
str_1	-4.31099	-0.85957	63.5717	6.6878	0.355699
str_1	-1.76258	0.508297	76.2677	6.32398	0.377007
str_1		-0.530617			0.596784
str_1		-0.049634			0.50368
str_1	-1.1057	-0.00573447	34.0342	5.23623	0.557147
str_1		0.385607			0.628782
str_1		-0.111617			0.806681
str_1		-0.904841			0.736495
str_1		0.307123			0.529085
str_1		-1.0416			0.716761
str_1		0.226732			0.101637
str_1		-1.95442			1.25975
str_1		-0.35381			0.525866
str_1		-1.30375			0.486617
str_1		-0.298221			0.825157
str_1		0.149341			0.796729
str_1		-0.106824			0.643866
str_1		-0.509881			1.08808
str_1		0.70573			0.886853
str_1		-1.1735			0.908746
str_1		-0.402524			1.20069
str_1		-1.26365			1.03418
str_1		-0.41462			0.684016
str_1		0.644237			0.819922
str_1		0.482524			0.685418
str_1		-0.0459509			0.689437
str_1		-0.134907			0.981771
str_1	-2.03294	-1.02761	44.2548	7.22599	0.440625
str_1		-1.02761			0.669835
str_1		-0.761495			0.821517
str_1		-0.427777			1.0943
str_1		-0.340823			0.372323
str_1		0.617924			0.427101
str_1		0.880214			0.622432
str_1	-3.04436	0.436297	44.6704	5.68893	0.0961471
str_1		-0.859667			0.861045
str_1		-0.181542			0.544268
str_1		0.384253			0.527973
str_1	-3.84314	0.605974	44.3115	4.76511	0.12779
str_1		-0.596338			0.617306
str_1		-0.164327			0.0915049
str_1		-0.161413			0.629844
str_1		-0.161413			0.912384
str_1		0.669618			0.496696
str_1		0.669618			0.739473
str_1		-0.256283			0.704377
str_1	-4.01491	0.0497996	36.4436	5.56445	1.14754
str_1		0.329926			0.473714
str_1		0.245714			0.488909
str_1		-0.40073			0.425224
str_1		-0.347573			0.49154
str_1		-1.02793			0.523216
str_1		-0.0620139			0.228989
str_1		-0.0620139			0.374366
str_1		-0.196741			0.338006
str_1	-2.62185	-0.273509	64.1919	5.32708	0.120358
str_1		0.598043			0.707286
str_1		0.116428			0.203592
str_1		0.00029179			0.324025
str_1		0.56393			0.737578
str_1		-1.06056			0.490853
str_1	-2.15646	0.34621	75.9367	5.76158	0.424953
str_1	-3.82757	0.290126	55.5639	5.25788	0.316098
str_1		-1.3271			0.111688
str_1		-0.385701			0.463949
str_1		0.458991			0.394163
str_1		1.54478			0.919913
str_1	-4.59977	-1.08268	41.1991	7.04942	0.0419299
str_1		-0.550703			0.492222
str_1	-2.70417	0.383786	89.812	5.20705	0.231249
str_1		-0.596595			0.288196
str_1		0.291743			0.760682
str_1	-1.70632	0.211925	57.2229	6.33729	1.00301
str_1	-1.45501	-0.391414	56.9195	5.35042	0.659159
str_1		-0.192227			0.912206
str_1	-3.93007	-0.104575	34.7478	8.20486	1.71734
str_1	-2.20271	-0.158224	37.0796	7.0788	0.167258
str_1		-0.158224			0.265221
str_1		0.0692169			0.979495
str_1		0.0692169			1.15589
str_1		-0.55898			1.55729
str_1		0.571173			0.581178
str_1		0.571173			0.811434
str_1		1.03096			0.719733
str_1		0.43928			0.774786
str_1		0.477248			0.446828
str_1		-0.0127035			0.57774
str_1		0.66464			0.687685
str_1		0.469068			0.6601
str_1		-0.451788			0.594711
str_1	-5.62597	-0.374667	41.8593	5.55979	0.106691
str_1		0.206036			0.14253
str_1		-0.166063			0.440897
str_1		-0.200982			0.63854
str_1		1.48597			0.624155
str_1	-2.27021	1.01673	92.9104	5.17642	0.388268
str_1		0.419937			0.343189
str_1		0.145142			0.64542
str_1		-0.707219			0.559863
str_1		-0.707219			0.758389
str_1		-0.0690409			0.387261
str_1		0.19192			0.274738
str_1		2.18492			0.910196
str_1	-1.09975	-0.251264	55.5442	7.46334	0.150827
str_1		-0.201175			0.61827
str_1		-0.251437			0.89362
str_1		-0.118817			0.104845
str_1		-0.118817			0.108554
str_1		0.772404			1.31005
str_1		-0.367411			0.791611
str_1		-0.299384			0.583189
str_1	-3.40747	-0.673489	86.8216	9.04937	0.376146
str_1	-1.80295	-0.787396	85.3749	8.94469	0.552083
str_1		-0.39679			0.996539
str_1		0.359095			0.640368
str_1		0.109695			0.821128
str_1		0.109695			0.607651
str_1		1.04956			1.39683
str_1		0.741249			0.683461
str_1		0.0244901			1.06916
str_1		0.626113			1.08278
str_1		0.630949			0.621814
str_1		0.42948			0.979758
str_1		0.632705			0.727623
str_1		0.0189298			0.196566
str_1		0.0189298			0.335694
str_1		0.869884			0.505815
str_1		0.0376282			0.398392
str_1		0.951338			0.663333
str_1		-0.179041			0.980061
str_1		-0.83591			1.06408
str_1		0.576313			0.175938
str_1	-1.84241	-1.03437	71.4931	4.81031	0.0809712
str_1		-0.478317			0.0815166
str_1		-0.162992			0.823894
str_1		0.280446			0.912923
str_1		-0.433723			0.449451
str_1		1.42265			0.882173
str_1		0.17332			0.697803
str_1		0.121437			0.931998
str_1		-0.0553824			0.734812
str_1		0.462701			0.89299
str_1	-1.39726	-1.28307	35.5404	9.9142	0.435846
str_1		-0.378768			0.449636
str_1		-0.634001			0.420868
str_1		-1.34368			1.14871
str_1		-0.444102			0.463846
str_1		-0.658002			0.577155
str_1		0.0469183			0.879187
str_1		-0.163699			0.992136
str_1	-1.18666	-0.370892	32.6855	7.97111	0.486498
str_1		-0.524869			0.6201
str_1		-0.329264			1.06016
str_1	-2.27972	-1.25539	80.7326	6.17632	0.517853
str_1		-1.24762			1.07705
str_1	-1.76809	0.887421	175.91	5.20456	0.511794
str_1	-4.57561	-0.538687	64.0169	9.73494	0.600402
str_1		-0.317545			0.362518
str_1		0.280279			0.517633
str_1		-0.865499			0.182214
str_1		-0.93434			0.0377304
str_1		-1.06951			0.0377304
str_1		-0.717381			0.453601
str_1		-0.303189			0.56972
str_1		-1.1259			0.822411
str_1		-0.450035			0.678378
str_1		0.377865			0.594767
str_1		-1.15616			0.775126
str_1	-2.54727	0.442763	63.4363	5.98539	0.063247
str_1		-1.53922			0.689749
str_1		-0.534689			0.117248
str_1		-0.436942			0.593641
str_1		0.260609			0.503135
str_1		-2.0615			0.61209
str_1		-2.0615			0.89872
str_1		-1.50316			0.687107
str_1		-1.54206			0.799132
str_1		0.414276			0.783689
str_1	-6.05033	-1.64642	58.7157	4.95991	0.380013
str_1	-3.97823	-0.0636291	47.5964	7.64738	0.29108
str_1		0.701452			0.771454
str_1		0.244506			1.25799
str_1		0.638413			0.844479
str_1		0.525171			0.91686
str_1	-2.88565	0.412582	49.8834	5.57	0.185801
str_1		0.221783			0.617424
str_1		-0.00751636			0.880965
str_1		0.920391			0.839168
str_1		0.920391			1.06156
str_1		-0.106494			0.532929
str_1		0.639708			0.648614
str_1	-3.30165	1.10433	62.8764	9.31247	0.400854
str_1	-8.24729	-3.84947	71.5221	6.97822	1.61246
str_1		-3.84947			1.61246
str_1		-0.267002			0.651669
str_1		-0.575222			0.596738
str_1		0.795806			0.428899
str_1		-0.0907396			0.474461
str_1		-0.0726466			0.225899
str_1		-0.0726466			0.262175
str_1		1.16478			0.783363
str_1		-0.262839			0.358834
str_1	-0.489034	-0.213311	19.4806	7.02785	0.344529
str_1		-1.03847			0.418692
str_1		1.93844			0.418692
str_1		0.928291			0.547708
str_1		-1.82998			1.13304
str_1		-1.82998			1.36349
str_1		1.15467			0.706771
str_1		0.400244			0.304622
str_1		-0.105943			0.376821
str_1		1.10124			0.461058
str_1		-0.537059			0.701166
str_1	-1.94551	0.606667	35.9063	4.70404	0.132086
str_1	-3.18893	0.936499	44.247	6.08975	0.309942
str_1	-1.83012	0.155239	30.8618	4.41804	0.886964
str_1		-4.07921			1.02711
str_1		-0.334324			0.291902
str_1		0.079382			0.614353
str_1		-0.949831			0.662534
str_1		-0.949212			0.583966
str_1		0.033226			0.810694
str_1		-0.517841			0.376263
str_1		0.495933			0.361419
str_1		0.995802			0.623202
str_1		-0.481328			0.480457
str_1	-3.96678	0.847239	71.2037	6.0643	0.47482
str_1	-2.32608	-0.328257	28.1153	7.33017	0.2821
str_1		-0.579351			0.442075
str_1		-1.01543			0.871347
str_1		-0.394063			0.619356
str_1	-2.69086	-0.222611	52.7771	7.86736	0.911719
str_1		0.504331			1.6143
str_1		-1.01712			0.893639
str_1		1.09678			0.868156
str_1		0.551694			0.846301
str_1		0.191796			0.228028
str_1	-3.35181	-0.283229	67.3932	4.77324	0.282856
str_1		-0.283229			0.508079
str_1	-7.95428	0.762557	51.2128	5.12596	0.401142
str_1		0.739619			0.315165
str_1		-0.0802602			0.679093
str_1		-0.273381			0.693193
str_1		-1.69671			0.467544
str_1		0.525282			0.654647
str_1		0.102658			0.636739
str_1		0.102658			1.14041
str_1		0.410084			0.471993
left_give_way		0.196624			0.654705
left_give_way	-2.65904	-0.87288	24.2364	7.7294	0.575422
left_give_way		1.70808			0.636013
left_give_way		-0.102661			0.770028
left_give_way		1.00997			0.980152
left_give_way		0.543156			0.224808
left_give_way	-0.792429	0.672714	78.3114	4.22712	0.707497
left_give_way		0.557771			0.819654
left_give_way		0.753385			0.569968
left_give_way	-0.707213	0.0628235	54.7165	4.36241	0.11887
left_give_way	-3.35996	0.126612	50.7961	7.50308	0.669749
left_give_way	-7.50574	0.792634	8.83463	7.68945	0.617739
left_give_way		-0.451782			0.941669
left_give_way		1.04956			1.15272
left_give_way		0.232837			0.367264
left_give_way		1.15155			0.359335
left_give_way	-1.39633	0.938269	45.8744	7.78134	0.434311
left_give_way		-1.15127			0.438741
left_give_way	-3.33009	-1.15253	18.0944	8.82696	0.504274
left_give_way	-0.998081	-2.82083	31.5734	7.20271	0.3053
left_give_way		-0.600741			0.434817
left_give_way		0.33726			0.329812
left_give_way	-0.319181	1.52825	27.8594	4.63143	0.277986
left_give_way		-0.447979			0.174856
left_give_way	-2.0136	0.221783	28.5126	9.66552	0.486934
left_give_way	-0.00537274	0.436014	13.4549	7.78665	0.757035
left_give_way		0.160813			1.5716
left_give_way		-0.479375			0.600865
left_give_way	-1.65132	-0.227141	19.0459	7.77983	0.700596
left_give_way		-0.279453			0.413498
left_give_way		1.43164			1.23819
left_give_way		0.990893			0.728713
left_give_way	-2.85943	0.395156	47.0404	4.96369	0.232425
left_give_way		0.828291			0.659694
left_take_lead	1.90041	-0.253578	28.7311	14.9535	0.581604
left_take_lead	3.58184	-1.4728	6.75998	14.291	0.756029
left_take_lead	3.24471	-1.96304	3.97796	11.3061	1.06824
left_take_lead	2.66978	-2.77903	11.2458	14.9112	0.788478
left_take_lead	9.54293	0.629396	2.37621	18.1544	0.262529
left_take_lead	5.01776	-0.0450389	7.07723	15.632	0.531531
left_take_lead	3.34732	-1.68017	5.3403	11.7789	0.733145
left_take_lead	2.48595	-2.03656	8.96214	13.3463	0.86365
left_take_lead	9.99226	-0.0453111	0.696299	11.7312	0.974143
left_take_lead	4.03489	-1.62645	6.00996	13.8694	0.502908
left_take_lead	0.433787	-1.52525	17.5451	12.2158	0.347826
left_take_lead	5.28819	-1.96274	2.40778	8.9914	0.987872
left_take_lead	1.79023	-1.76823	21.944	13.9832	0.839799
left_take_lead	2.04565	-1.11929	19.6596	14.8608	0.592339
left_take_lead	1.23059	-0.14108	4.32817	7.29672	0.656278
left_take_lead	1.51887	-1.80062	25.0578	13.2609	0.968244
left_take_lead	3.25047	-1.08763	4.95054	11.4866	0.864828
left_take_lead	18.5571	1.30258	1.38625	16.041	0.761678
left_take_lead	6.18986	-2.50778	3.59487	13.627	1.15538
left_take_lead	2.39286	-4.2296	9.3511	13.1784	0.688296
left_take_lead	4.61675	-1.54528	5.72732	15.8627	0.347467
left_take_lead	2.50518	-1.30698	8.92052	13.1523	0.888983
left_take_lead	2.58486	-0.200907	24.3143	17.6348	0.589401
left_take_lead	8.91945	-0.082022	1.06899	11.0994	1.80397
left_take_lead	9.34835	-0.286061	2.52257	17.1415	0.269844
left_take_lead	1.74506	-1.14254	16.2275	15.6929	0.331826
left_take_lead	2.50862	-1.09884	8.51133	11.8913	0.81063
left_take_lead	0.0563219	-1.92534	21.4729	12.3842	0.742185
left_take_lead	4.2494	-1.92534	3.56396	12.1361	1.2281
left_take_lead	2.80526	-0.596002	16.4709	15.6633	0.676197
left_take_lead	2.30413	-0.842562	15.4952	13.7309	1.34792
left_take_lead	5.25824	-0.0318092	5.9135	16.5047	0.541549
left_take_lead	7.35673	0.239987	1.49178	12.4237	1.95411
left_take_lead	3.70844	-1.16983	4.7901	13.0051	0.652465
left_take_lead	5.21709	-1.96251	3.44127	13.4649	1.0844
left_take_lead	1.46192	-2.1399	11.7758	10.0533	0.988009
left_take_lead	1.42841	-2.95943	18.2275	13.1344	0.417474
left_take_lead	2.54129	-0.145874	4.82167	9.67457	0.89335
left_take_lead	3.16623	-0.991771	14.9068	16.6155	0.688375
left_take_lead	0.653324	-3.87564	22.4917	8.46335	0.670619
left_take_lead	1.33334	-2.90517	17.7841	10.9092	0.680691
left_take_lead	0.773976	-4.07921	59.9307	14.236	0.825982
other	7.90217	0.00266533	1.87955	12.2283	1.48653
other	2.35459	0.09806	6.36517	9.39994	1.6352
other	-5.14842	0.70565	5.37471	9.98297	0.344143
other	53.0672	0.482393	0.287383	13.0136	0.460107
other		-1.66518			0.719918
other		-2.82083			0.3053
other	2.86983	-1.69852	3.28631	9.75519	0.878622
other	4.18068	-2.87976	2.9519	11.5502	1.83921
other	1.53123	-1.43343	29.057	13.0221	0.54003
other	4.43565	-0.847848	3.31577	11.9109	0.669172
other	4.85522	-0.871266	2.73889	11.5367	0.925992
other	-1.62519	-0.117717	13.7039	6.98794	0.406242
other	9.20269	-0.169068	1.16808	11.6096	0.795456
other	16.4635	0.58494	0.773714	12.7227	0.855828
other		-1.9486			1.19305
