# Supplementary material for: Online legal driving behavior monitoring for self-driving vehicles
Source: Nat Commun. 2024 Jan 9;15:408. doi: 10.1038/s41467-024-44694-5 (PMC10776857; doi:10.1038/s41467-024-44694-5)
Supplement: Supplementary file 8 — Supplementary Code 1 [file 41467_2024_44694_MOESM8_ESM.zip › Supplementary Code/SIND analysis/threshold analysis/changchun/readme.txt]

Python version: 3.9.13

1. Run `main_read_sind.py`. This module is designated for data retrieval. Inside the `Supplementary Data` folder, we've provided a sample dataset for the intersection. After `main_read_sind` reads the tabular data, it organizes and saves the information as a pickle file. The input to this module is the `sind` table data for the respective intersection, and its output is the organized pickle file. Upon running this module, a `tp_info_xx.pkl` file will be generated.

2. Run `main_pet_mv_gos.py`. This module serves as the vehicle interaction extraction tool. Based on the `sind` dataset, it extracts interaction cases between straight-going and left-turning vehicles at the intersection. The extracted data includes participating vehicles, event timestamps, and the urgency of the interaction (time gap) among other details. It then saves this information in a new interaction data file. The input is the `tp_info_xx.pkl` file created in the first step, and the output is a pickle file that captures the interaction details. Executing this module will produce a `pet_mv_go_left_xx.pkl` file.

3. Run `main_tti.py`. This module focuses on interaction information extraction and the calculation of the TTI (Time To Interaction) metric. It retrieves the specific interaction processes from `sind` based on the information extracted in the previous step and calculates the TTI for the two vehicles during the interaction. This information is then stored in a new pickle data file. The input is the `pet_mv_go_left_xx.pkl` file from the second step, and the output is a pickle file detailing the interaction processes. After running this module, a `tti_all_info_box_based_xx.pkl` file will be created.

4. Run `main_letf_str_tti_4.py`. This module is designed for result analysis. Using the TTI metric sequence extracted in the previous step, this module sets specific monitoring trigger points, analyzes interaction characteristics, and extracts the TTI at different interaction feature trigger points to form the final `TTI_diff` metric. Additionally, this module calculates the rss distance and extracts metrics related to the straight-going vehicles. This module corresponds to the intersection right-of-way threshold analysis section in the paper. The input for this module is the `tti_all_info_box_based_xx.pkl` file from the third step. Its output is a data table that records the threshold analysis results. Upon executing this module, the final results will be presented in tabular format.
