# Supplementary material for: Online legal driving behavior monitoring for self-driving vehicles
Source: Nat Commun. 2024 Jan 9;15:408. doi: 10.1038/s41467-024-44694-5 (PMC10776857; doi:10.1038/s41467-024-44694-5)
Supplement: Supplementary file 8 — Supplementary Code 1 [file 41467_2024_44694_MOESM8_ESM.zip › Supplementary Code/SIND analysis/threshold analysis/changchun/sind_analysis_add_dir.py]

import re
import matplotlib.pyplot as plt
import pandas as pd
from collections import Counter
from shapely.geometry import Point, Polygon


def add_ret_dir_tp_event_mpr_info(tp_info_8_3_4):
    # detect if the tp is: wrong-way driving and its cardinal direction, add keys and values to info dict

    def detect_point_area(info):
        point_start = Point([info['State']['x'].iloc[0], info['State']['y'].iloc[0]])
        point_end = Point([info['State']['x'].iloc[-1], info['State']['y'].iloc[-1]])

        polygons = {

            's5': Polygon([(-26.92, -78.25), (-28.71, -20.92), (-23.75, -20.67), (-21.05, -77.97)]),
            's4': Polygon([(-21.05, -77.97), (-23.75, -20.67), (-20.57, -20.58), (-17.89, -77.93)]),
            's3': Polygon([(-11.48, -77.64), (-14.16, -20.29), (-11.87, -20.14), (-9.73, -77.59)]),
            's2': Polygon([(-14.58, -77.78), (-17.18, -20.43), (-14.16, -20.29), (-11.48, -77.64)]),
            's1': Polygon([(-17.89, -77.93), (-20.57, -20.58), (-17.18, -20.43), (-14.58, -77.78)]),

            'n5': Polygon([(-15.57, 12.51), (-18.14, 69.09), (-15.94, 69.29), (-13.35, 12.65)]),
            'n4': Polygon([(-18.69, 12.34), (-21.07, 68.77), (-18.14, 69.09), (-15.57, 12.51)]),
            'n3': Polygon([(-21.87, 12.28), (-24.33, 68.67), (-21.07, 68.77), (-18.69, 12.34)]),
            'n2': Polygon([(-30.41, 12.03), (-33.16, 68.23), (-27.56, 68.44), (-25.02, 12.24)]),
            'n1': Polygon([(-25.02, 12.24), (-27.56, 68.44), (-24.33, 68.67), (-21.87, 12.28)]),

            'w4': Polygon([(-94.43, 2.5), (-37.8, 4.62), (-37.49, -0.48), (-94.45, -2.39)]),
            'w3': Polygon([(-94.45, -2.39), (-37.49, -0.48), (-37.4, -3.81), (-94.13, -6.14)]),
            'w2': Polygon([(-94.19, -9.42), (-37.15, -6.81), (-37.11, -11.92), (-94.06, -14.26)]),
            'w1': Polygon([(-94.13, -6.14), (-37.4, -3.81), (-37.15, -6.81), (-94.19, -9.42)]),

            'e4': Polygon([(-5.68, -5.64), (53.57, -3.07), (53.66, -8.06), (-5.29, -10.70)]),
            'e3': Polygon([(-5.93, -2.63), (53.69, 0.32), (53.57, -3.07), (-5.68, -5.64)]),
            'e2': Polygon([(-6.13, 6.01), (54.00, 8.34), (54.14, 3.45), (-6.04, 0.96)]),
            'e1': Polygon([(-6.04, 0.96), (54.14, 3.45), (53.69, 0.32), (-5.93, -2.63)]),
        }

        start_area = None
        end_area = None

        for name, polygon in polygons.items():
            if polygon.contains(point_start):
                start_area = name
                if end_area is not None:
                    break
            if polygon.contains(point_end):
                end_area = name
                if start_area is not None:
                    break

        if start_area is None:
            start_area = 'NaN'
        if end_area is None:
            end_area = 'NaN'

        cardinal_direction = start_area + '_' + end_area

        # 定义x_y类型字典
        x_y = re.sub(r"\d+", '', cardinal_direction)

        return cardinal_direction, x_y

    for key, info in tp_info_8_3_4.items():
        if info['Type'] != 'ped':
            info['cardinal direction'], info['x_y'] = detect_point_area(info)

    return tp_info_8_3_4
