# Supplementary material for: Online legal driving behavior monitoring for self-driving vehicles
Source: Nat Commun. 2024 Jan 9;15:408. doi: 10.1038/s41467-024-44694-5 (PMC10776857; doi:10.1038/s41467-024-44694-5)
Supplement: Supplementary file 8 — Supplementary Code 1 [file 41467_2024_44694_MOESM8_ESM.zip › Supplementary Code/SIND analysis/threshold analysis/changchun/sind_analysis_mpr.py]

import math
import time

import numpy as np
import pandas as pd
from collections import defaultdict
from shapely.geometry import Point, Polygon
from shapely.affinity import rotate
import plotly.express as px


def future_traj(x, y, vx, vy, ax, ay, time_, heading_rad):
    """
    根据当前的位置，速度和加速度预测未来的轨迹
    Args:
        x (float): 当前横坐标
        y (float): 当前纵坐标
        vx (float): 当前横向速度
        vy (float): 当前纵向速度
        ax (float): 当前横向加速度
        ay (float): 当前纵向加速度
        time_ (int): 预设时间（秒）
        heading_rad (float): 当前方向角

    Returns:
        pd.DataFrame: 包含预测的轨迹和状态的dataframe
    """
    state = []
    for t in range(0, time_ + 1, 1):
        # 计算t时刻的速度和位置
        vx += ax * 0.1
        vy += ay * 0.1
        x += vx * 0.1
        y += vy * 0.1
        heading_rad = math.atan2(vy, vx)

        state.append([x, y, vx, vy, ax, ay, heading_rad])

    mp_traj = pd.DataFrame(state, columns=['x', 'y', 'vx', 'vy', 'ax', 'ay', 'heading_rad'])

    return mp_traj


def add_mpr(tp_info_n):
    """
    根据每个交通参与者的当前状态，计算其在未来五秒的轨迹
    Args:
        tp_info_n (dict): 存储了交通参与者信息的字典

    Returns:
        dict: 包含预测轨迹的新字典
    """
    tp_info_n_mpr = {}
    for idx, info in tp_info_n.items():
        mpr_all = {}
        for i in range(len(info['State'])):
            x = info['State']['x'].iloc[i]
            y = info['State']['y'].iloc[i]
            vx = info['State']['vx'].iloc[i]
            vy = info['State']['vy'].iloc[i]
            ax = info['State']['ax'].iloc[i]
            ay = info['State']['ay'].iloc[i]
            heading_rad = info['State']['heading_rad'].iloc[i]

            # 调用future_traj函数计算预测轨迹
            mpr = future_traj(x, y, vx, vy, ax, ay, time_=100, heading_rad=heading_rad)
            mpr_all[i] = mpr
        # 将预测轨迹添加到info中
        info['mpr'] = mpr_all
        # 添加到新的字典中
        tp_info_n_mpr[idx] = info
    return tp_info_n_mpr


def get_events_mpr(tp_info_n_mpr):
    event_info_n_mpr = {}
    event_count = 0
    start_event_frame = None
    car_num = 0
    mprttc = []
    time_init = time.time()

    n = len(tp_info_n_mpr)
    for i in range(n):
        tp1 = list(tp_info_n_mpr.values())[i]
        car_num += 1
        if car_num % 2 == 0:
            print(f"now processing {car_num} tps, use: {time.time() - time_init}")
        for j in range(i + 1, n):
            tp2 = list(tp_info_n_mpr.values())[j]

            # 筛选步骤，判断两个交通参与者是否有相交的时间帧
            if tp1['State']['frame_id'].iloc[-1] < tp2['State']['frame_id'].iloc[0] \
                    or tp2['State']['frame_id'].iloc[-1] < tp1['State']['frame_id'].iloc[0]:
                continue

            # 判断每一帧
            start_frame, end_frame = max(tp1['State']['frame_id'].iloc[0], tp2['State']['frame_id'].iloc[0]), \
                min(tp2['State']['frame_id'].iloc[-1], tp1['State']['frame_id'].iloc[-1])
            for frame in range(start_frame, end_frame + 1):

                # 判断是否都在场景中
                if frame < tp1['State']['frame_id'].iloc[0] \
                        or frame > tp1['State']['frame_id'].iloc[-1] \
                        or frame < tp2['State']['frame_id'].iloc[0] \
                        or frame > tp2['State']['frame_id'].iloc[-1]:
                    continue

                # 获取两个tp在当前帧的mpr信息
                mpr1 = tp1['mpr'][frame - tp1['State']['frame_id'].iloc[0]]
                mpr2 = tp2['mpr'][frame - tp2['State']['frame_id'].iloc[0]]
                for t in range(len(mpr1)):

                    # 创建形状
                    shape1 = create_shape(mpr1.iloc[t]['x'], mpr1.iloc[t]['y'], tp1['Class'], tp1['Width'],
                                          tp1['Length'], mpr1.iloc[t]['heading_rad'])
                    shape2 = create_shape(mpr2.iloc[t]['x'], mpr2.iloc[t]['y'], tp2['Class'], tp2['Width'],
                                          tp2['Length'], mpr2.iloc[t]['heading_rad'])

                    # 判断碰撞
                    if shape1.intersects(shape2):
                        if start_event_frame is None:
                            start_event_frame = frame
                            mprttc = []  # Reset mprttc for each new event
                        mprttc.append(t)
                        break
                else:
                    if start_event_frame is not None and len(mprttc) > 0:
                        event_count += 1
                        event_info_n_mpr[event_count] = {
                            'TPID': [tp1['ID'], tp2['ID']],
                            'start_frame': start_event_frame,
                            'end_frame': frame,  # The last frame of the event is the current frame
                            'mprttc': mprttc
                        }
                        start_event_frame = None

            # If there was an event ongoing at the end, record it now
            if start_event_frame is not None and len(mprttc) > 0:
                event_count += 1
                event_info_n_mpr[event_count] = {
                    'TPID': [tp1['ID'], tp2['ID']],
                    'start_frame': start_event_frame,
                    'end_frame': end_frame,  # The event ends on the last frame checked
                    'mprttc': mprttc
                }
                start_event_frame = None

    return event_info_n_mpr


def create_shape(x, y, tp_class, width, length, heading):
    if tp_class == 'pedestrian':
        return Point(x, y).buffer(0.3)
    else:
        bbox = Polygon(
            [(x - length / 2, y - width / 2), (x + length / 2, y - width / 2), (x + length / 2, y + width / 2),
             (x - length / 2, y + width / 2)])
        rotated_bbox = rotate(bbox, np.degrees(heading), origin=(x, y))
        return rotated_bbox
