# Supplementary material for: Online legal driving behavior monitoring for self-driving vehicles
Source: Nat Commun. 2024 Jan 9;15:408. doi: 10.1038/s41467-024-44694-5 (PMC10776857; doi:10.1038/s41467-024-44694-5)
Supplement: Supplementary file 8 — Supplementary Code 1 [file 41467_2024_44694_MOESM8_ESM.zip › Supplementary Code/SIND analysis/threshold analysis/changchun/sind_analysis_others.py]

from shapely.geometry import Point, LineString
from itertools import combinations


def get_events_point(tp_info_n_mpr):
    tp_num = 0

    event_info_n_point = {}
    keys_list = list(tp_info_n_mpr.keys())

    for tp1, tp2 in combinations(keys_list, 2):

        tp_num += 1
        if tp_num % 3000 == 0:
            print(f"now {tp_num} tps were processed")

        tp1_info = tp_info_n_mpr[tp1]
        tp2_info = tp_info_n_mpr[tp2]

        # Exclude TPs that are stationary throughout the scene
        if tp1_info['InitialFrame'] > tp2_info['FinalFrame'] or tp1_info['FinalFrame'] < tp2_info['InitialFrame']:
            continue
        if (abs(tp1_info['State']['vx']).mean() < 0.01 and abs(tp1_info['State']['vy']).mean() < 0.01) \
                or (abs(tp1_info['State']['vx']).mean() < 0.01 and abs(tp1_info['State']['vy']).mean() < 0.01):
            # print(f"when discard the static tp, the tp_num is: {tp1} or {tp2}")
            continue

        if tp1_info['Type'] != 'mv' or tp2_info['Type'] != 'mv':
            continue

        tp1_path = LineString(list(zip(tp1_info['State']['x'], tp1_info['State']['y'])))
        tp2_path = LineString(list(zip(tp2_info['State']['x'], tp2_info['State']['y'])))

        # 检查是否有交点
        if tp1_path.intersects(tp2_path):
            intersection_points = tp1_path.intersection(tp2_path)

            if intersection_points.geom_type == 'Point':
                intersection_points = [intersection_points]
            elif intersection_points.geom_type == 'MultiPoint':
                intersection_points = intersection_points.geoms

            for point in intersection_points:
                point_info = {}

                tp1_arrival_frame = tp1_info['State'].apply(lambda row: Point(row['x'], row['y']).distance(point),
                                                            axis=1).idxmin()
                tp1_arrival_frame = tp1_info['State'].loc[tp1_arrival_frame, 'frame_id']

                tp2_arrival_frame = tp2_info['State'].apply(lambda row: Point(row['x'], row['y']).distance(point),
                                                            axis=1).idxmin()
                tp2_arrival_frame = tp2_info['State'].loc[tp2_arrival_frame, 'frame_id']

                point_info['id'] = (tp1, tp2)
                point_info['info_1'] = {
                    'id': tp1_info['ID'],
                    'ArrivalFrame': tp1_arrival_frame,
                    'Class': tp1_info['Class'],
                    'Length': tp1_info['Length'],
                    'Width': tp1_info['Width'],
                    'CrossType': tp1_info['CrossType'],
                    'Violation': tp1_info['Signal_Violation_Behavior'],
                    'x_y': tp1_info['x_y'],
                    'cardinal direction': tp1_info['cardinal direction']
                }
                point_info['info_2'] = {
                    'id': tp2_info['ID'],
                    'ArrivalFrame': tp2_arrival_frame,
                    'Class': tp2_info['Class'],
                    'Length': tp2_info['Length'],
                    'Width': tp2_info['Width'],
                    'CrossType': tp2_info['CrossType'],
                    'Violation': tp2_info['Signal_Violation_Behavior'],
                    'x_y': tp2_info['x_y'],
                    'cardinal direction': tp1_info['cardinal direction']
                }
                point_info['arrival_time_gap'] = abs(tp2_arrival_frame - tp1_arrival_frame) / 10
                if tp1_arrival_frame < tp2_arrival_frame:
                    point_info['First_Arrival_ID'] = tp1_info['ID']
                    point_info['Second_Arrival_ID'] = tp2_info['ID']
                else:
                    point_info['First_Arrival_ID'] = tp2_info['ID']
                    point_info['Second_Arrival_ID'] = tp1_info['ID']
                    point_info['info_1'], point_info['info_2'] = point_info['info_2'], point_info['info_1']

                event_info_n_point[f'Point_{tp1}_{tp2}'] = point_info

    return event_info_n_point


def get_events_point_mv(tp_info_n_mpr):
    tp_num = 0
    i = 0
    event_info_n_point = {}
    keys_list = list(tp_info_n_mpr.keys())

    # 遍历所有TP的组合
    for tp1, tp2 in combinations(keys_list, 2):

        tp_num += 1
        if tp_num % 3000 == 0:
            print(f"now {tp_num} tps were processed")

        tp1_info = tp_info_n_mpr[tp1]
        tp2_info = tp_info_n_mpr[tp2]

        # Exclude TPs that are stationary throughout the scene
        if tp1_info['InitialFrame'] > tp2_info['FinalFrame'] or tp1_info['FinalFrame'] < tp2_info['InitialFrame']:
            continue
        if (abs(tp1_info['State']['vx']).mean() < 0.01 and abs(tp1_info['State']['vy']).mean() < 0.01) \
                or (abs(tp1_info['State']['vx']).mean() < 0.01 and abs(tp1_info['State']['vy']).mean() < 0.01):
            # print(f"when discard the static tp, the tp_num is: {tp1} or {tp2}")
            continue

        if tp1_info['Type'] != 'mv' or tp2_info['Type'] != 'mv':
            continue

        go_ahead = False
        if (tp1_info['x_y'] in ['e_w', 'w_e', 's_n', 'n_s']) and (tp2_info['x_y'] in ['e_s', 's_w', 'w_n', 'n_e']) or \
           (tp2_info['x_y'] in ['e_w', 'w_e', 's_n', 'n_s']) and (tp1_info['x_y'] in ['e_s', 's_w', 'w_n', 'n_e']):
            go_ahead = True

        if not go_ahead:
            continue

        tp1_path = LineString(list(zip(tp1_info['State']['x'], tp1_info['State']['y'])))
        tp2_path = LineString(list(zip(tp2_info['State']['x'], tp2_info['State']['y'])))

        # 检查是否有交点
        if tp1_path.intersects(tp2_path):
            intersection_points = tp1_path.intersection(tp2_path)

            if intersection_points.geom_type == 'Point':
                intersection_points = [intersection_points]
            elif intersection_points.geom_type == 'MultiPoint':
                intersection_points = [intersection_points.geoms[0]]

            for point in intersection_points:
                point_info = {}

                tp1_arrival_frame = tp1_info['State'].apply(lambda row: Point(row['x'], row['y']).distance(point),
                                                            axis=1).idxmin()
                tp1_arrival_frame = tp1_info['State'].loc[tp1_arrival_frame, 'frame_id']

                tp2_arrival_frame = tp2_info['State'].apply(lambda row: Point(row['x'], row['y']).distance(point),
                                                            axis=1).idxmin()
                tp2_arrival_frame = tp2_info['State'].loc[tp2_arrival_frame, 'frame_id']

                point_info['id'] = (tp1, tp2)
                point_info['info_1'] = tp1_info
                point_info['info_2'] = tp2_info
                point_info['arrival_time_gap'] = abs(tp2_arrival_frame - tp1_arrival_frame) / 10

                if tp1_arrival_frame < tp2_arrival_frame:
                    point_info['First_Arrival_ID'] = tp1_info['ID']
                    point_info['Second_Arrival_ID'] = tp2_info['ID']
                    point_info['frame_id_intersection'] = [tp1_arrival_frame, tp2_arrival_frame]

                else:
                    point_info['First_Arrival_ID'] = tp2_info['ID']
                    point_info['Second_Arrival_ID'] = tp1_info['ID']
                    point_info['info_1'], point_info['info_2'] = point_info['info_2'], point_info['info_1']
                    point_info['frame_id_intersection'] = [tp2_arrival_frame, tp1_arrival_frame]

                event_info_n_point[i] = point_info
                i += 1

    return event_info_n_point
