# Supplementary material for: Online legal driving behavior monitoring for self-driving vehicles
Source: Nat Commun. 2024 Jan 9;15:408. doi: 10.1038/s41467-024-44694-5 (PMC10776857; doi:10.1038/s41467-024-44694-5)
Supplement: Supplementary file 8 — Supplementary Code 1 [file 41467_2024_44694_MOESM8_ESM.zip › Supplementary Code/SIND analysis/threshold analysis/chongqing/main_pet_mv_gos.py]

import sind_analysis_others as sa
import pickle


with open("tp_info_cq.pkl", "rb") as f:
    tp_info_cq = pickle.load(f)


pet_cp = {}
for key, item in tp_info_cq.items():
    pet_cp[key] = sa.get_events_point_mv(item)
    a = 0

a = 0

with open("pet_mv_go_left_cq.pkl", "wb") as f:
    pickle.dump(pet_cp, f)
