# Supplementary material for: Online legal driving behavior monitoring for self-driving vehicles
Source: Nat Commun. 2024 Jan 9;15:408. doi: 10.1038/s41467-024-44694-5 (PMC10776857; doi:10.1038/s41467-024-44694-5)
Supplement: Supplementary file 8 — Supplementary Code 1 [file 41467_2024_44694_MOESM8_ESM.zip › Supplementary Code/SIND analysis/threshold analysis/chongqing/output_data cq.xlsx]

## Sheet: Sheet1
type	tti_diff	acc_min	d_rss	d_real	lat_max_str
left_1	2.67321	-0.352767	18.6655	16.0318	0.203139
left_1	4.70254	0.0799774	7.74911	16.8217	0.192258
left_1	2.63352	-0.810934	16.5193	16.5697	0.0499676
left_1	3.69509	-0.50944	12.8727	17.9358	0.0743238
left_1	2.90097	-0.880015	16.495	17.8257	0.0356218
left_1	4.90735	-0.251151	15.6322	24.5056	0.0396878
left_1	1.644	-1.35944	21.5589	12.8539	0.25476
left_1	1.60375	-0.41761	21.964	11.3678	0.528164
left_1	4.91008	-0.661587	15.5139	22.1839	0.388447
left_1	3.28192	0.21701	33.4597	23.4203	0.0276406
left_1	2.91527	-2.3899	15.9007	13.1215	0.172324
left_1	2.39591	-1.24386	21.2136	17.6229	0.483254
left_1	1.86416	-1.73161	14.2734	12.2646	0.189176
left_1	3.12716	-0.893265	25.1629	20.4525	0.00671676
left_1	9.95691	-0.196346	0.36516	8.04428	0.0962302
left_1	9.14542	1.07307	7.57907	28.4569	0.0728648
left_1	1.64143	-1.53715	24.0349	12.7093	0.270448
left_1	3.01584	-0.863502	21.1338	19.5604	0.0324255
left_1	6.03628	0.741885	8.84104	21.5896	0.0490218
left_1	2.63391	-1.32868	16.1394	15.1702	0.33409
left_1	11.1219	0.71573	4.01714	23.9705	0.0216718
left_1	4.27207	0.031605	12.9492	20.3846	0.350436
left_1	2.53335	-0.388695	20.8485	12.311	0.243894
left_1	3.06962	-0.197502	20.2312	18.7854	0.515426
left_1		-0.114089			0.033688
left_1	2.83548	-0.900121	28.9707	21.0654	0.262183
left_1	4.56774	1.17804	18.6598	24.3048	0.13358
left_1	7.26816	1.3792	13.6108	31.3593	0.0707716
left_1	4.19931	-0.497912	12.5834	20.3025	0.159802
left_1	3.46051	0.0328976	20.4013	20.8241	0.122782
left_1	3.87466	0.308031	15.9541	19.9709	0.229423
left_1	3.52889	-0.206976	15.6566	18.0907	0.179029
left_1	2.52216	-0.28309	25.556	17.7723	0.123167
left_1	6.05793	0.0697577	11.123	24.1991	0.0358001
left_1	2.82476	-0.359812	11.3903	15.0573	0.286837
left_1	3.43151	-0.27199	19.625	20.2134	0.0627773
left_1	2.93576	-0.363952	17.427	16.8235	0.0898697
left_1	9.50067	1.58918	8.50779	29.3598	0.0322629
left_1	2.95424	-0.722608	15.2753	16.322	0.350138
left_1	3.51801	-0.722608	9.05034	15.8107	0.364248
str_1		-0.356736			0.211175
str_1		0.601014			0.511716
str_1		1.09083			0.17498
str_1	-1.90308	-0.231673	38.3176	9.67025	0.50176
str_1		0.732409			0.418175
str_1		0.674949			0.344528
str_1		0.689812			0.584546
str_1		0.3007			0.359046
str_1	-1.01377	-2.49311	7.9504	8.18694	0.49091
str_1		-0.0418686			0.155324
str_1		-0.607424			0.28301
str_1	-2.72877	0.60199	43.3883	9.81625	1.07768
str_1	-4.47129	-0.42554	26.5025	9.78409	0.382102
str_1		0.0272137			0.0571469
str_1		0.631634			0.21948
str_1		0.938454			0.245685
str_1		0.756928			0.0999103
str_1		0.393262			0.580753
str_1		0.941654			0.715063
str_1		-1.2272			2.27783
str_1		-0.235531			0.122782
str_1		-0.772231			0.229703
str_1		-1.26849			0.316806
str_1		-0.28309			0.536151
str_1	-2.92819	-0.359191	19.7755	8.86158	0.35479
str_1	-2.52171	-0.430784	46.6465	7.94327	0.235762
str_1		-0.941005			0.167541
str_1		0.75891			0.00977203
str_1	-4.72837	0.918475	34.5807	8.40312	0.206489
str_1		-0.339015			0.0849737
str_1		-1.20782			0.0594069
str_1		0.410303			0.15933
str_1		-0.69988			0.152453
str_1		0.191595			0.240546
left_give_way		0.295689			0.588547
left_give_way		0.310622			0.202866
left_take_lead	5.24502	-0.557392	7.60065	17.7839	0.0842427
left_take_lead	3.83948	-1.22675	27.3218	26.7126	0.402724
left_take_lead	1.34411	-2.03772	12.3004	9.46737	0.141284
left_take_lead	2.76011	-1.20782	6.08216	11.0086	0.436507
