# Supplementary material for: Online legal driving behavior monitoring for self-driving vehicles
Source: Nat Commun. 2024 Jan 9;15:408. doi: 10.1038/s41467-024-44694-5 (PMC10776857; doi:10.1038/s41467-024-44694-5)
Supplement: Supplementary file 8 — Supplementary Code 1 [file 41467_2024_44694_MOESM8_ESM.zip › Supplementary Code/SIND analysis/threshold analysis/chongqing/sind_analysis_add_dir.py]

import re
import matplotlib.pyplot as plt
import pandas as pd
from collections import Counter
from shapely.geometry import Point, Polygon


def add_ret_dir_tp_event_mpr_info(tp_info_8_3_4):
    # detect if the tp is: wrong-way driving and its cardinal direction, add keys and values to info dict

    def detect_point_area(info):
        point_start = Point([info['State']['x'].iloc[0], info['State']['y'].iloc[0]])
        point_end = Point([info['State']['x'].iloc[-1], info['State']['y'].iloc[-1]])

        polygons = {
            's5': Polygon([(-5.97, -26.49), (-6.47, 2.09), (-3.19, 2.09), (-2.56, -26.49)]),
            's4': Polygon([(-2.56, -26.49), (-3.19, 2.09), (-0.11, 2.13), (0.58, -26.45)]),
            's3': Polygon([(6.23, -26.35), (5.60, 2.11), (8.96, 2.12), (9.33, -26.37)]),
            's2': Polygon([(3.51, -26.38), (2.80, 2.09), (5.60, 2.11), (6.23, -26.35)]),
            's1': Polygon([(0.58, -26.45), (-0.11, 2.13), (2.80, 2.09), (3.51, -26.38)]),
            'n5': Polygon([(4.47, 33.21), (3.89, 63.28), (7.44, 63.41), (8.07, 33.13)]),
            'n4': Polygon([(1.42, 33.11), (0.48, 63.21), (3.89, 63.28), (4.47, 33.21)]),
            'n3': Polygon([(-7.78, 33.12), (-8.36, 63.03), (-5.22, 63.00), (-4.34, 33.04)]),
            'n2': Polygon([(-4.34, 33.04), (-5.22, 63.00), (-2.37, 63.14), (-1.59, 33.10)]),
            'n1': Polygon([(-1.59, 33.10), (-2.37, 63.14), (0.48, 63.21), (1.42, 33.11)]),
            'w5': Polygon([(-45.03, 25.22), (-14.46, 25.48), (-14.46, 21.45), (-44.92, 21.45)]),
            'w4': Polygon([(-44.92, 21.45), (-14.46, 21.45), (-14.39, 18.25), (-44.83, 18.28)]),
            'w3': Polygon([(-44.56, 12.45), (-14.34, 12.62), (-14.35, 9.02), (-44.42, 9.29)]),
            'w2': Polygon([(-44.66, 15.18), (-14.37, 15.30), (-14.34, 12.62), (-44.56, 12.45)]),
            'w1': Polygon([(-44.83, 18.28), (-14.39, 18.25), (-14.37, 15.30), (-44.66, 15.18)]),
            'e5': Polygon([(16.37, 12.90), (51.01, 12.96), (50.97, 9.68), (16.44, 9.22)]),
            'e4': Polygon([(16.34, 16.17), (51.03, 16.25), (51.01, 12.96), (16.37, 12.90)]),
            'e3': Polygon([(16.18, 25.35), (50.95, 24.95), (50.99, 21.82), (16.21, 21.79)]),
            'e2': Polygon([(16.21, 21.79), (50.99, 21.82), (50.96, 19.18), (16.28, 19.04)]),
            'e1': Polygon([(16.28, 19.04), (50.96, 19.18), (51.03, 16.25), (16.34, 16.17)]),
        }

        start_area = None
        end_area = None

        for name, polygon in polygons.items():
            if polygon.contains(point_start):
                start_area = name
                if end_area is not None:
                    break
            if polygon.contains(point_end):
                end_area = name
                if start_area is not None:
                    break

        if start_area is None:
            start_area = 'NaN'
        if end_area is None:
            end_area = 'NaN'

        cardinal_direction = start_area + '_' + end_area

        # 定义x_y类型字典
        x_y = re.sub(r"\d+", '', cardinal_direction)

        return cardinal_direction, x_y

    for key, info in tp_info_8_3_4.items():
        if info['Type'] != 'ped':
            info['cardinal direction'], info['x_y'] = detect_point_area(info)

    return tp_info_8_3_4
