# Supplementary material for: Online legal driving behavior monitoring for self-driving vehicles
Source: Nat Commun. 2024 Jan 9;15:408. doi: 10.1038/s41467-024-44694-5 (PMC10776857; doi:10.1038/s41467-024-44694-5)
Supplement: Supplementary file 8 — Supplementary Code 1 [file 41467_2024_44694_MOESM8_ESM.zip › Supplementary Code/SIND analysis/threshold analysis/tianjin/main_tti.py]

import pickle
import ana_check_cut as ac


# ego: turn left // obj: straight cross

with open("pet_mv_go_left_tj.pkl", "rb") as f:
    pet_mv_go_left = pickle.load(f)


# create dict map, record the key of direction
dir_set = ['e1_w4', 'e2_w5', 'e3_w6', 'w1_e4', 'w2_e5', 'w3_e6', 'n1_s3', 'n2_s4', 's1_n3', 's2_n4']
dir_left_turn = ['w_n', 'w_n', 'w_n', 'e_s', 'e_s', 'e_s', 's_w', 's_w', 'n_e', 'n_e']
shape = ['x', 'x', 'x', 'x', 'x', 'x', 'y', 'y', 'y', 'y', ]
dir_mapping = {
    'e1_w4': ('e1_w4', 'w_n', 'x'),
    'e2_w5': ('e2_w5', 'w_n', 'x'),
    'e3_w6': ('e3_w6', 'w_n', 'x'),
    'w1_e4': ('w1_e4', 'e_s', 'x'),
    'w2_e5': ('w2_e5', 'e_s', 'x'),
    'w3_e6': ('w3_e6', 'e_s', 'x'),
    'n1_s3': ('n1_s3', 's_w', 'y'),
    'n2_s4': ('n2_s4', 's_w', 'y'),
    's1_n3': ('s1_n3', 'n_e', 'y'),
    's2_n4': ('s2_n4', 'n_e', 'y')
}
first_tp_dir = ['LeftTurn', 'StraightCross']

tti = {}
acc_str_tti_seg = []

who_first = 'dont_care'

if who_first == 'dont_care':
    for key, value in dir_mapping.items():      # iterate direction
        curr_dir_set, curr_dir_left_turn, curr_shape = value
        for file, item in pet_mv_go_left.items():

            i = 0
            if file not in tti:     # Since not every event has a qualified tti, don't record it repeatedly
                tti[file] = {}

            current_file_max_key = max(tti[file].keys(), default=0)  # get max value of key

            for event, info in item.items():    # iterate all event
                if info['arrival_time_gap'] > 5:    # skip, if time gap > 5
                    continue

                tp1 = info['info_1']
                tp2 = info['info_2']

                if tp1['x_y'] in ['e_w', 'w_e', 's_n', 'n_s']:  # identify str and left vehicle
                    str_tp = tp1
                    left_tp = tp2
                else:
                    str_tp = tp2
                    left_tp = tp1

                if ((tp1['cardinal direction'] == curr_dir_set) and (tp2['x_y'] == curr_dir_left_turn) or
                        (tp2['cardinal direction'] == curr_dir_set) and (tp1['x_y'] == curr_dir_left_turn)):

                    # get traj of encroach segments
                    str_encroach_seg, left_encroach_seg = ac.get_encroach_traj(tp1, tp2, i, file)
                    if (str_encroach_seg is None) or (left_encroach_seg is None):   # skip, if none
                        continue

                    # reset, adjust index
                    str_encroach_seg = str_encroach_seg.reset_index(drop=True)
                    left_encroach_seg = left_encroach_seg.reset_index(drop=True)

                    # get frame when tp is closest to intersection point
                    frame_id_target_1 = info['frame_id_intersection'][0]
                    frame_id_target_2 = info['frame_id_intersection'][1]

                    # get the frame of str inside crossroad
                    frame_in = ac.get_str_in_crossroad_frame(str_tp)
                    frame_encroach = left_encroach_seg['frame_id'].iloc[0]

                    # skip the case: frame_end < frame_start
                    if frame_in > frame_encroach:
                        continue

                    # get traj of tti recorded segment
                    tp1_tti_seg, tp2_tti_seg, str_tti_seg, left_tti_seg, start_value \
                        = ac.get_tti_traj_box(tp1, tp2, frame_id_target_1, frame_id_target_2, frame_in)

                    # reset, adjust index
                    tp1_tti_seg = tp1_tti_seg.reset_index(drop=True)
                    tp2_tti_seg = tp2_tti_seg.reset_index(drop=True)
                    str_tti_seg = str_tti_seg.reset_index(drop=True)
                    left_tti_seg = left_tti_seg.reset_index(drop=True)

                    # add direction
                    tp1_tti_info = {
                        'state_seg': tp1_tti_seg,
                        'x_y': tp1['x_y']
                    }

                    tp2_tti_info = {
                        'state_seg': tp2_tti_seg,
                        'x_y': tp2['x_y']
                    }

                    tti_str, tti_left = ac.get_time_to_intersection(tp1_tti_info, tp2_tti_info)
                    i += 1

                    current_file_max_key += 1
                    tti[file][current_file_max_key] = {}

                    # add info to tti dict
                    tti[file][current_file_max_key]['left'] = tti_left
                    tti[file][current_file_max_key]['str'] = tti_str
                    tti[file][current_file_max_key]['tti_start'] = start_value
                    tti[file][current_file_max_key]['tti_end'] = frame_id_target_1
                    tti[file][current_file_max_key]['tp1'] = tp1
                    tti[file][current_file_max_key]['tp2'] = tp2
                    tti[file][current_file_max_key]['str_seg_encroach'] = str_encroach_seg
                    tti[file][current_file_max_key]['left_seg_encroach'] = left_encroach_seg
                    tti[file][current_file_max_key]['str_seg_tti'] = str_tti_seg
                    tti[file][current_file_max_key]['left_seg_tti'] = left_tti_seg

                    len_tti = min(len(tti_str), len(tti_left))

                    if tp1_tti_info['x_y'] in ['e_w', 'w_e', 's_n', 'n_s']:
                        acc_str_tti_seg.append(tp1_tti_seg['a_lon'].iloc[:len_tti].tolist())
                    if tp2_tti_info['x_y'] in ['e_w', 'w_e', 's_n', 'n_s']:
                        acc_str_tti_seg.append(tp2_tti_seg['a_lon'].iloc[:len_tti].tolist())


a = 0

with open("tti_all_info_box_based.pkl", "wb") as f:
    pickle.dump(tti, f)
