# Supplementary material for: Online legal driving behavior monitoring for self-driving vehicles
Source: Nat Commun. 2024 Jan 9;15:408. doi: 10.1038/s41467-024-44694-5 (PMC10776857; doi:10.1038/s41467-024-44694-5)
Supplement: Supplementary file 8 — Supplementary Code 1 [file 41467_2024_44694_MOESM8_ESM.zip › Supplementary Code/SIND analysis/threshold analysis/tianjin/output_data tj.xlsx]

## Sheet: Sheet1
type	tti_diff	acc_min	d_rss	d_real	lat_max_str
left_1	2.57036	-0.95196	25.4252	18.1751	0.103912
left_1	9.27369	0.753116	5.11765	24.984	0.310324
left_1	2.30307	-0.538222	46.2776	21.8303	0.170388
left_1	4.3682	-0.491091	21.3087	27.029	0.00359286
left_1	4.39445	-0.533302	17.7384	24.869	0.0149832
left_1		-0.305228			0.0294357
left_1	5.1037	-0.119845	11.4864	21.5303	0.509162
left_1	5.84001	1.31008	24.9539	34.1902	0.0245927
left_1	2.69689	-0.848064	13.2669	16.7495	0.264047
left_1	5.87898	0.524722	11.8618	24.0721	0.0342147
left_1	2.17199	-2.01255	47.1301	21.492	0.0798495
left_1	5.76524	-0.863476	13.2618	27.0487	0.77261
left_1		0.490153			0.0276491
left_1	3.87034	-0.776778	16.2165	20.156	0.0362756
left_1	2.40858	-1.0693	42.2929	19.7016	0.474472
left_1	4.10485	-0.164851	10.2922	17.6535	0.466269
left_1	5.36785	-0.163963	9.79185	19.8214	0.227539
left_1	3.30775	-0.84548	28.7426	23.0567	0.154059
left_1	3.00664	0.00602248	17.6295	18.2267	0.0348371
left_1	7.4527	0.0781999	9.58437	28.6799	0.0825642
left_1	2.26851	-1.54954	47.8576	21.5395	0.088885
left_1	6.89923	0.0512877	7.82987	24.6234	0.241927
left_1	11.8607	0.906957	5.94593	31.8133	0.0757604
left_1	2.69454	-2.07409	16.0522	14.4369	0.268673
left_1	9.08313	0.831529	7.13393	29.0086	0.0263401
left_1	14.3263	0.758308	2.93941	27.3133	0.109351
left_1	8.27567	1.08791	6.19959	23.9971	0.220241
left_1	3.1319	-0.35694	27.3459	22.0956	0.0887501
left_1	4.44367	0.806719	18.3409	24.2269	0.138351
left_1	8.05377	-0.0331554	6.49773	23.8493	0.0335957
left_1	3.07457	-0.75137	18.8948	19.0456	0.0469507
left_1	4.63347	-0.406761	16.2902	23.2417	0.137513
left_1	6.72307	-0.114667	6.81863	21.6472	0.132998
left_1	2.9676	-0.0770863	13.8653	14.4327	1.19494
left_1	7.84488	0.3328	5.75444	23.1241	0.0248346
left_1	4.93868	-0.171324	10.1136	20.3747	0.282932
left_1	6.70054	0.761788	9.93608	25.4134	0.225161
left_1	8.69935	0.724324	6.95853	26.071	0.0230334
left_1	3.19126	-0.850056	47.3516	26.9512	0.197761
left_1	2.53002	-0.966491	31.537	19.6574	0.0869471
left_1		0.586949			0.443147
left_1	12.6452	0.646013	4.21367	27.8677	0.0611847
left_1	1.03288	-2.2026	41.7928	14.719	0.399795
left_1	7.74116	1.15366	8.47011	24.9273	0.0267521
left_1	2.84082	-0.308165	33.0522	21.4481	0.0441238
left_1	2.46585	-1.13245	21.3314	15.1839	0.0454167
left_1	4.81305	0.60971	15.3843	24.5649	0.0500503
left_1	3.09972	-0.264098	20.8405	18.1198	0.163729
left_1	5.41448	-0.22898	7.98621	18.7367	0.202596
left_1	5.05921	-0.476599	6.19254	16.3168	0.133034
left_1	4.20892	0.62512	21.5727	24.5384	0.0867202
left_1	4.57643	0.034799	16.1751	24.0471	0.257887
left_1	11.2296	-0.138073	5.13058	26.7012	0.0938361
left_1	5.27226	-0.196031	12.8219	21.9157	0.332354
left_1	3.47669	-0.5263	13.1814	16.7003	0.0960937
left_1	2.224	-0.76423	19.6618	14.2811	0.208028
left_1	6.1718	0.74911	8.82882	22.4128	0.157539
left_1	3.75113	-0.14636	10.8465	16.3942	0.13325
left_1	2.45846	-1.22266	53.4897	24.6425	0.554282
left_1	2.46564	-1.22258	21.723	16.2346	0.276077
left_1	3.90164	0.569294	23.5244	23.3966	0.0981543
left_1	1.94059	-0.234649	17.4137	12.0125	0.35056
left_1	3.18964	-0.257716	19.5223	17.8619	0.235819
left_1	4.30279	-0.115445	15.8668	20.3114	0.207926
left_1	7.29181	0.591509	7.45151	23.9596	0.0858196
left_1	7.59428	0.941141	8.31076	25.3701	0.0380243
left_1	5.07724	-0.196733	16.6917	28.8145	0.112666
left_1	4.26081	0.356602	19.2715	23.2233	0.051572
left_1	3.61201	-0.530923	32.7026	29.05	0.044684
left_1	4.58286	0.0374259	13.9129	21.7777	0.205862
left_1	6.39855	0.0252241	13.0898	26.6359	0.3906
left_1	38.4503	1.62344	1.05818	29.343	0.0449272
left_1	4.34638	0.365754	13.64	20.5727	0.254775
left_1	3.4124	-0.447167	13.5613	17.6433	0.44757
left_1	2.85242	-1.36679	6.83375	12.6353	0.116519
left_1	6.50243	-1.36679	2.63819	13.9697	0.165432
left_1	2.16022	-0.524607	20.1863	14.3123	0.293557
left_1	5.13209	-0.0515096	12.6837	21.4912	0.136782
left_1	6.36358	-0.314363	7.77161	21.6783	0.249908
left_1	2.69795	-1.09414	38.8394	23.7251	0.0594924
left_1	3.2746	-0.360829	12.8184	15.3958	0.190166
left_1	3.58573	-0.691605	10.1664	16.2473	0.195312
left_1	2.12246	-0.938938	34.866	17.7766	0.191151
left_1	9.36004	1.1806	7.5874	29.8084	0.0278464
left_1	4.0975	0.266683	14.4472	19.4275	0.108138
left_1	2.87348	-0.502315	15.8067	15.4022	0.133297
left_1	2.82352	-0.745564	17.6294	15.9901	0.56461
left_1	9.18444	0.405618	5.06889	24.5756	0.0538131
left_1	2.34983	-0.540969	28.3129	17.7551	0.103944
left_1	11.0347	1.26186	5.50104	28.1757	0.0991594
left_1	3.78017	-0.101865	15.7408	18.9283	0.205088
left_1	3.69677	-0.594921	11.0385	16.7671	0.377088
left_1	5.02531	-0.300529	8.6328	19.8173	0.086082
left_1	6.45436	1.03065	12.3476	27.0921	0.0247462
left_1	4.04585	0.0687791	15.8717	20.8099	0.119816
left_1	6.04437	-0.205746	8.41527	21.939	0.173162
left_1	5.33904	0.138209	12.8821	22.8973	0.264949
left_1	2.19735	-0.800152	21.5654	15.3787	0.55937
left_1	2.45935	-0.795666	38.5418	19.2167	0.0521618
left_1	2.27295	-1.54783	26.1305	15.0151	0.453071
left_1	7.21878	0.250124	6.0994	20.9379	0.269804
left_1	10.2663	1.18451	6.37146	28.8781	0.0363195
left_1	4.00375	-0.708489	18.9228	22.3088	0.119377
left_1	2.35492	-1.07268	15.3832	14.4096	0.0284309
left_1	5.32318	0.0328309	11.8481	22.0462	0.0730526
left_1	7.54105	0.321008	7.12488	23.3924	0.0907318
left_1	5.74487	0.395253	9.0785	21.6683	0.13004
left_1	5.8381	-0.0762296	14.5842	27.6766	0.113979
left_1	6.52205	0.394465	10.5496	24.8297	0.26653
left_1	4.817	0.128067	18.0886	25.3001	0.472846
left_1	4.7668	-0.244067	16.5184	24.0281	0.47009
left_1	2.0015	-2.65072	48.9348	20.2475	0.165818
left_1	2.14576	0.0751658	26.5431	15.2943	0.0531853
left_1	5.03775	-0.113534	14.3702	22.1712	0.155713
left_1	7.34874	0.244291	11.0001	27.4698	0.23616
left_1	6.61053	0.102351	14.1878	30.6127	0.0894627
left_1	4.9524	0.197161	9.80244	19.8506	0.172372
left_1	7.88984	0.46702	5.87116	21.9795	0.0583184
left_1		0.153877			0.150899
left_1	4.66736	0.00601583	15.2893	21.9104	0.0709675
left_1	3.96361	-0.344559	19.079	22.1261	0.648665
left_1	14.3217	1.04948	3.46933	30.0154	0.0650343
str_1		0.580158			0.69451
str_1	-3.05508	-0.101034	31.003	9.74164	0.616968
str_1		-0.350626			0.143969
str_1		0.742323			0.48508
str_1		0.518115			0.266424
str_1		0.791918			0.0468235
str_1		0.544876			0.124836
str_1	-1.69084	0.495931	29.777	10.9539	0.538325
str_1		-0.184285			0.136868
str_1	-3.25828	-1.4291	26.9968	6.4774	0.508961
str_1		-0.14292			0.581762
str_1		-1.42891			0.103534
str_1		-0.288905			0.273462
str_1		-0.742846			0.294941
str_1		0.309178			0.68205
str_1		0.0441701			0.0322562
str_1		-0.586876			0.0706397
str_1		0.299141			0.316169
str_1		0.0881926			0.311478
str_1	-7.51999	-0.366941	18.5001	7.69179	0.134188
str_1		-0.278688			0.622591
str_1		-0.00728746			0.0397038
str_1		-0.33237			0.0998477
str_1		0.187114			0.228544
str_1		-0.129897			0.50923
str_1		0.112211			0.430418
str_1		-0.573786			0.661229
str_1		0.734931			0.175002
str_1		-0.374036			0.212762
str_1		0.22894			0.318808
str_1		0.0615569			0.295622
str_1		0.0891529			0.568599
str_1		0.649863			0.0448967
str_1		-1.30143			0.175406
str_1	-2.16753	-1.25106	80.3428	10.2397	0.628785
str_1		-0.609022			0.180215
str_1		0.0460991			0.0155289
str_1		0.252351			0.249561
str_1	-2.09831	-0.127415	66.1193	7.68314	1.48899
str_1		-0.62536			0.396483
str_1		0.0632675			0.426096
str_1		-0.0960912			0.507347
str_1		-0.0960912			0.616601
str_1		-0.0743306			0.22254
str_1		0.167628			0.415678
str_1		-0.225054			0.149137
str_1		-0.395092			0.255474
str_1		-0.37377			0.407621
str_1		0.102351			0.259526
str_1	-4.23391	-0.114805	41.0224	7.56061	0.388242
left_give_way	-1.92776	-0.228921	43.7029	6.46361	0.83339
left_give_way		0.123671			0.53329
left_give_way	-2.12292	0.173169	33.9007	8.50217	0.768899
left_give_way	-0.993739	-0.0167594	28.6341	6.47613	0.706711
left_give_way	-0.0383587	0.120353	25.5746	7.22667	0.851074
left_give_way	-1.53145	0.0031319	29.9702	6.00444	0.377006
left_give_way	-2.37883	-0.266959	14.4969	6.08316	0.934082
left_give_way		0.215196			0.18505
left_give_way		-0.398486			0.366302
left_give_way		0.923135			0.29343
left_give_way		-0.163566			0.216506
left_give_way	-0.074616	-0.227302	14.3228	5.38748	0.922981
left_give_way	-3.86535	0.210554	26.5936	6.50176	0.277532
left_take_lead	3.95221	-0.614708	8.49511	15.7162	0.367133
left_take_lead	3.99245	-0.776778	6.2315	13.4233	0.0666966
left_take_lead	2.24612	-1.26416	18.5322	13.8541	0.529293
left_take_lead	1.95708	-0.394855	28.8355	15.3418	0.128175
left_take_lead	2.56174	-0.746952	13.702	14.5591	0.476249
left_take_lead	2.26734	-0.209277	24.9904	15.7365	0.149109
left_take_lead	2.21689	-1.03428	21.6256	14.6626	0.342126
left_take_lead	2.01737	-1.23278	21.126	13.9051	0.419983
other	-1.23116	0.391976	33.2679	12.9063	1.06993
