# Supplementary material for: Online legal driving behavior monitoring for self-driving vehicles
Source: Nat Commun. 2024 Jan 9;15:408. doi: 10.1038/s41467-024-44694-5 (PMC10776857; doi:10.1038/s41467-024-44694-5)
Supplement: Supplementary file 8 — Supplementary Code 1 [file 41467_2024_44694_MOESM8_ESM.zip › Supplementary Code/SIND analysis/threshold analysis/tianjin/sind_analysis_add_dir.py]

import re

from shapely.geometry import Point, Polygon


def add_ret_dir_tp_event_mpr_info(tp_info_8_3_4):
    # detect if the tp is: wrong-way driving and its cardinal direction, add keys and values to info dict

    def detect_point_area(info):
        point_start = Point([info['State']['x'].iloc[0], info['State']['y'].iloc[0]])
        point_end = Point([info['State']['x'].iloc[-1], info['State']['y'].iloc[-1]])

        polygons = {
            's4': Polygon([(7.25, -9.84), (6.93, -0.56), (10.77, -0.24), (11.09, -10.05)]),
            's3': Polygon([(10.77, -0.24), (11.09, -10.05), (14.61, -10.05), (14.61, -0.45)]),
            's1': Polygon([(14.61, -0.45), (14.61, -10.05), (18.24, -9.95), (18.02, -0.24)]),
            's2': Polygon([(18.02, -0.24), (18.24, -9.95), (22.18, -10.05), (22.61, -0.13)]),
            'n2': Polygon([(5.12, 43.7), (4.8, 32.29), (9.17, 32.18), (9.06, 43.59)]),
            'n1': Polygon([(9.06, 43.59), (9.17, 32.18), (12.8, 32.18), (12.58, 43.59)]),
            'n3': Polygon([(12.58, 43.59), (12.8, 32.18), (16.96, 32.39), (16.74, 43.59)]),
            'n4': Polygon([(16.74, 43.59), (16.96, 32.39), (20.58, 32.61), (20.05, 43.7)]),
            'w6': Polygon([(-26.56, 25.57), (-1.6, 25.57), (-1.71, 21.94), (-26.56, 21.73)]),
            'w5': Polygon([(-26.56, 21.73), (-1.71, 21.94), (-1.71, 18.96), (-26.56, 18.74)]),
            'w4': Polygon([(-26.56, 18.74), (-1.71, 18.96), (-1.71, 16.18), (-26.56, 15.86)]),
            'w1': Polygon([(-26.56, 15.86), (-1.71, 16.18), (-1.71, 12.98), (-26.56, 12.77)]),
            'w2': Polygon([(-26.56, 12.77), (-1.71, 12.98), (-1.6, 10.1), (-26.56, 9.89)]),
            'w3': Polygon([(-26.56, 9.89), (-1.6, 10.1), (-1.6, 6.48), (-26.56, 6.16)]),
            'e3': Polygon([(31.57, 26.1), (58.02, 26.63), (58.12, 22.8), (31.25, 22.58)]),
            'e2': Polygon([(31.25, 22.58), (58.12, 22.8), (58.02, 19.6), (31.25, 19.28)]),
            'e1': Polygon([(31.25, 19.28), (58.02, 19.6), (57.91, 16.5), (31.25, 16.18)]),
            'e4': Polygon([(31.25, 16.18), (57.91, 16.5), (58.12, 13.62), (31.25, 13.41)]),
            'e5': Polygon([(31.25, 13.41), (58.12, 13.62), (58.12, 10.42), (31.25, 10)]),
            'e6': Polygon([(31.25, 10), (58.12, 10.42), (58.02, 6.8), (30.93, 7.12)]),
        }

        start_area = None
        end_area = None

        for name, polygon in polygons.items():
            if polygon.contains(point_start):
                start_area = name
                if end_area is not None:
                    break
            if polygon.contains(point_end):
                end_area = name
                if start_area is not None:
                    break

        if start_area is None:
            start_area = 'NaN'
        if end_area is None:
            end_area = 'NaN'

        cardinal_direction = start_area + '_' + end_area

        # 定义逆行类型字典
        retrograde_types = {
            'normal': ['s1_n3', 's1_n4', 's1_e4', 's1_e5', 's1_e6', 's1_w4', 's1_w5', 's1_w6',
                       's2_n3', 's2_n4', 's2_e4', 's2_e5', 's2_e6', 's2_w4', 's2_w5', 's2_w6',
                       'n1_s3', 'n1_s4', 'n1_w6', 'n1_w5', 'n1_w4', 'n1_e4', 'n1_e5', 'n1_e6',
                       'n2_s3', 'n2_s4', 'n2_w6', 'n2_w5', 'n2_w4', 'n2_e4', 'n2_e5', 'n2_e6',
                       'w1_e4', 'w1_e5', 'w1_e6', 'w1_s3', 'w1_s4', 'w1_n3', 'w1_n4', 'w2_e4',
                       'w2_e5', 'w2_e6', 'w2_s3', 'w2_s4', 'w2_n3', 'w2_n4', 'w3_e4', 'w3_e5',
                       'w3_e6', 'w3_s3', 'w3_s4', 'w3_n3', 'w3_n4', 'e1_w4', 'e1_w5', 'e1_w6',
                       'e1_n3', 'e1_n4', 'e1_s3', 'e1_s4', 'e2_w4', 'e2_w5', 'e2_w6', 'e2_n3',
                       'e2_n4', 'e2_s3', 'e2_s4', 'e3_w4', 'e3_w5', 'e3_w6', 'e3_n3', 'e3_n4',
                       'e3_s3', 'e3_s4'],
            'front_retrograde': ['s3_n3', 's3_n4', 's3_e4', 's3_e5', 's3_e6', 's3_w4', 's3_w5', 's3_w6',
                                 's4_n3', 's4_n4', 's4_e4', 's4_e5', 's4_e6', 's4_w4', 's4_w5', 's4_w6',
                                 'n3_s3', 'n3_s4', 'n3_w6', 'n3_w5', 'n3_w4', 'n3_e4', 'n3_e5', 'n3_e6',
                                 'n4_s3', 'n4_s4', 'n4_w6', 'n4_w5', 'n4_w4', 'n4_e4', 'n4_e5', 'n4_e6',
                                 'w4_e4', 'w4_e5', 'w4_e6', 'w4_s3', 'w4_s4', 'w4_n3', 'w4_n4', 'w5_e4',
                                 'w5_e5', 'w5_e6', 'w5_s3', 'w5_s4', 'w5_n3', 'w5_n4', 'w6_e4', 'w6_e5',
                                 'w6_e6', 'w6_s3', 'w6_s4', 'w6_n3', 'w6_n4', 'e4_w4', 'e4_w5', 'e4_w6',
                                 'e4_n3', 'e4_n4', 'e4_s3', 'e4_s4', 'e5_w4', 'e5_w5', 'e5_w6', 'e5_n3',
                                 'e5_n4', 'e5_s3', 'e5_s4', 'e6_w4', 'e6_w5', 'e6_w6', 'e6_n3', 'e6_n4',
                                 'e6_s3', 'e6_s4'],
            'rear_retrograde': ['s1_n1', 's1_n2', 's1_e1', 's1_e2', 's1_e3', 's1_w1', 's1_w2', 's1_w3',
                                's2_n1', 's2_n2', 's2_e1', 's2_e2', 's2_e3', 's2_w1', 's2_w2', 's2_w3',
                                'n1_s1', 'n1_s2', 'n1_w1', 'n1_w2', 'n1_w3', 'n1_e1', 'n1_e2', 'n1_e3',
                                'n2_s1', 'n2_s2', 'n2_w1', 'n2_w2', 'n2_w3', 'n2_e1', 'n2_e2', 'n2_e3',
                                'w1_e1', 'w1_e2', 'w1_e3', 'w1_s1', 'w1_s2', 'w1_n1', 'w1_n2', 'w2_e1',
                                'w2_e2', 'w2_e3', 'w2_s1', 'w2_s2', 'w2_n1', 'w2_n2', 'w3_e1', 'w3_e2',
                                'w3_e3', 'w3_s1', 'w3_s2', 'w3_n1', 'w3_n2', 'e1_w1', 'e1_w2', 'e1_w3',
                                'e1_n1', 'e1_n2', 'e1_s1', 'e1_s2', 'e2_w1', 'e2_w2', 'e2_w3', 'e2_n1',
                                'e2_n2', 'e2_s1', 'e2_s2', 'e3_w1', 'e3_w2', 'e3_w3', 'e3_n1', 'e3_n2',
                                'e3_s1', 'e3_s2'],
            'full_retrograde': ['s3_n1', 's3_n2', 's3_e1', 's3_e2', 's3_e3', 's3_w1', 's3_w2', 's3_w3',
                                's4_n1', 's4_n2', 's4_e1', 's4_e2', 's4_e3', 's4_w1', 's4_w2', 's4_w3',
                                'n3_s1', 'n3_s2', 'n3_w1', 'n3_w2', 'n3_w3', 'n3_e1', 'n3_e2', 'n3_e3',
                                'n4_s1', 'n4_s2', 'n4_w1', 'n4_w2', 'n4_w3', 'n4_e1', 'n4_e2', 'n4_e3',
                                'w4_e1', 'w4_e2', 'w4_e3', 'w4_s1', 'w4_s2', 'w4_n1', 'w4_n2', 'w5_e1',
                                'w5_e2', 'w5_e3', 'w5_s1', 'w5_s2', 'w5_n1', 'w5_n2', 'w6_e1', 'w6_e2',
                                'w6_e3', 'w6_s1', 'w6_s2', 'w6_n1', 'w6_n2', 'e4_w1', 'e4_w2', 'e4_w3',
                                'e4_n1', 'e4_n2', 'e4_s1', 'e4_s2', 'e5_w1', 'e5_w2', 'e5_w3', 'e5_n1',
                                'e5_n2', 'e5_s1', 'e5_s2', 'e6_w1', 'e6_w2', 'e6_w3', 'e6_n1', 'e6_n2',
                                'e6_s1', 'e6_s2']
        }

        # 检查cardinal_direction是否在逆行类型字典中
        retrograde_type = 'unknown'
        for r_type, directions in retrograde_types.items():
            if cardinal_direction in directions:
                retrograde_type = r_type
                break

        # 定义x_y类型字典
        x_y = re.sub(r"\d+", '', cardinal_direction)

        return cardinal_direction, retrograde_type, x_y

    for key, info in tp_info_8_3_4.items():
        if info['Type'] != 'ped':
            # info['CrossType'] = str(info['CrossType'][0])
            # info['Direction'] = str(info['Direction'][0])
            # info['Signal_Violation_Behavior'] = str(info['Signal_Violation_Behavior'][0])
            info['cardinal direction'], info['retrograde_type'], info['x_y'] = detect_point_area(info)

    return tp_info_8_3_4
