# Supplementary material for: Online legal driving behavior monitoring for self-driving vehicles
Source: Nat Commun. 2024 Jan 9;15:408. doi: 10.1038/s41467-024-44694-5 (PMC10776857; doi:10.1038/s41467-024-44694-5)
Supplement: Supplementary file 8 — Supplementary Code 1 [file 41467_2024_44694_MOESM8_ESM.zip › Supplementary Code/SIND analysis/threshold analysis/tianjin/sind_analysis_others.py]

import matplotlib.pyplot as plt
import pandas as pd
from collections import Counter
from shapely.geometry import Point, LineString
from itertools import combinations


# 绘制交通流密度。输入：某个文件夹的轨迹data。输出：密度的时序df（fig）
def plot_traffic_density(tp_info_n, folder):
    frames_counter = Counter()

    # 计数每一帧中出现的轨迹数量
    for idx, info in tp_info_n.items():
        frames_counter.update(info['State']['frame_id'].values)

    # 构建dataframe
    min_frame = int(min(frames_counter.keys()))
    max_frame = int(max(frames_counter.keys()))
    traffic_density = pd.DataFrame(0, index=range(min_frame, max_frame + 1), columns=['tp_num'])

    # 更新dataframe的值
    for frame, count in frames_counter.items():
        traffic_density.at[frame, 'tp_num'] = count

    plt.figure(figsize=(10, 2))
    plt.plot(traffic_density, linewidth=1, color='orange')

    plt.xlabel('Frame', fontsize=8)
    plt.ylabel('Traffic Density', fontsize=8)
    plt.title(f'Traffic Density: {folder}', fontsize=8)
    plt.ylim(0, 40)
    plt.axhline(y=31)

    plt.xticks(fontsize=8)
    plt.yticks(fontsize=8)
    plt.tight_layout()

    plt.show()

    return traffic_density


def get_events_point_mv(tp_info_n_mpr):
    tp_num = 0
    i = 0
    event_info_n_point = {}
    keys_list = list(tp_info_n_mpr.keys())

    # 遍历所有TP的组合
    for tp1, tp2 in combinations(keys_list, 2):

        tp_num += 1
        if tp_num % 3000 == 0:
            print(f"now {tp_num} tps were processed")

        tp1_info = tp_info_n_mpr[tp1]
        tp2_info = tp_info_n_mpr[tp2]

        # Exclude TPs that are stationary throughout the scene
        if tp1_info['InitialFrame'] > tp2_info['FinalFrame'] or tp1_info['FinalFrame'] < tp2_info['InitialFrame']:
            continue
        if (abs(tp1_info['State']['vx']).mean() < 0.01 and abs(tp1_info['State']['vy']).mean() < 0.01) \
                or (abs(tp1_info['State']['vx']).mean() < 0.01 and abs(tp1_info['State']['vy']).mean() < 0.01):
            # print(f"when discard the static tp, the tp_num is: {tp1} or {tp2}")
            continue

        if tp1_info['Type'] != 'mv' or tp2_info['Type'] != 'mv':
            continue

        go_ahead = False
        if (tp1_info['x_y'] in ['e_w', 'w_e', 's_n', 'n_s']) and (tp2_info['x_y'] in ['e_s', 's_w', 'w_n', 'n_e']) or \
           (tp2_info['x_y'] in ['e_w', 'w_e', 's_n', 'n_s']) and (tp1_info['x_y'] in ['e_s', 's_w', 'w_n', 'n_e']):
            go_ahead = True

        if not go_ahead:
            continue

        tp1_path = LineString(list(zip(tp1_info['State']['x'], tp1_info['State']['y'])))
        tp2_path = LineString(list(zip(tp2_info['State']['x'], tp2_info['State']['y'])))

        # 检查是否有交点
        if tp1_path.intersects(tp2_path):
            intersection_points = tp1_path.intersection(tp2_path)

            if intersection_points.geom_type == 'Point':
                intersection_points = [intersection_points]
            elif intersection_points.geom_type == 'MultiPoint':
                intersection_points = [intersection_points.geoms[0]]

            for point in intersection_points:
                point_info = {}

                tp1_arrival_frame = tp1_info['State'].apply(lambda row: Point(row['x'], row['y']).distance(point),
                                                            axis=1).idxmin()
                tp1_arrival_frame = tp1_info['State'].loc[tp1_arrival_frame, 'frame_id']

                tp2_arrival_frame = tp2_info['State'].apply(lambda row: Point(row['x'], row['y']).distance(point),
                                                            axis=1).idxmin()
                tp2_arrival_frame = tp2_info['State'].loc[tp2_arrival_frame, 'frame_id']

                point_info['id'] = (tp1, tp2)
                point_info['info_1'] = tp1_info
                point_info['info_2'] = tp2_info
                point_info['arrival_time_gap'] = abs(tp2_arrival_frame - tp1_arrival_frame) / 10

                if tp1_arrival_frame < tp2_arrival_frame:
                    point_info['First_Arrival_ID'] = tp1_info['ID']
                    point_info['Second_Arrival_ID'] = tp2_info['ID']
                    point_info['frame_id_intersection'] = [tp1_arrival_frame, tp2_arrival_frame]

                else:
                    point_info['First_Arrival_ID'] = tp2_info['ID']
                    point_info['Second_Arrival_ID'] = tp1_info['ID']
                    point_info['info_1'], point_info['info_2'] = point_info['info_2'], point_info['info_1']
                    point_info['frame_id_intersection'] = [tp2_arrival_frame, tp1_arrival_frame]

                event_info_n_point[i] = point_info
                i += 1

    return event_info_n_point
