# Supplementary material for: Online legal driving behavior monitoring for self-driving vehicles
Source: Nat Commun. 2024 Jan 9;15:408. doi: 10.1038/s41467-024-44694-5 (PMC10776857; doi:10.1038/s41467-024-44694-5)
Supplement: Supplementary file 8 — Supplementary Code 1 [file 41467_2024_44694_MOESM8_ESM.zip › Supplementary Code/SIND analysis/threshold analysis/xi'an/main_read_sind.py]

import os
import pickle
import sind_analysis_read as rs
import sind_analysis_add_dir as sa


current_dir = os.path.dirname(os.path.abspath(__file__))
for _ in range(4):
    current_dir = os.path.dirname(current_dir)
path_sind = os.path.join(current_dir, 'Supplementary Data', 'SINDdataset', 'Data', "xi'an")

sind = rs.read_sind(path_sind)

tp_info_cc = rs.get_tp_info_folder(sind)   # read and process the sind to tp_info


for file, info in tp_info_cc.items():
    info_added = sa.add_ret_dir_tp_event_mpr_info(info)

    tp_info_cc[file] = info_added

with open("tp_info_xa.pkl", "wb") as f:
    pickle.dump(tp_info_cc, f)
