# Supplementary material for: Online legal driving behavior monitoring for self-driving vehicles
Source: Nat Commun. 2024 Jan 9;15:408. doi: 10.1038/s41467-024-44694-5 (PMC10776857; doi:10.1038/s41467-024-44694-5)
Supplement: Supplementary file 8 — Supplementary Code 1 [file 41467_2024_44694_MOESM8_ESM.zip › Supplementary Code/SIND analysis/threshold analysis/xi'an/output_data xa.xlsx]

## Sheet: Sheet1
type	tti_diff	acc_min	d_rss	d_real	lat_max_str
left_1	2.89951	-0.639696	22.3128	18.5363	1.47747
left_1	3.00601	-0.650456	18.7368	17.553	0.340127
left_1	6.17042	-0.562436	3.3593	13.4716	7.24788
left_1	8.57074	0.363664	2.74393	16.8823	3.98887
left_1	3.76937	0.760792	43.9843	28.8342	1.9849
left_1	5.93752	-1.71051	2.74215	12.5219	3.25336
left_1	5.00091	0.742757	15.5342	22.7566	2.70051
left_1	5.23867	-0.695581	2.723	11.1242	4.65969
left_1	7.799	-0.695581	1.88847	12.5121	4.31927
left_1	13.5123	0.23067	1.72996	18.3246	1.7256
left_1		-0.437014			1.6016
left_1	2.68958	-0.759967	10.7731	13.6878	5.08284
left_1	4.20015	-0.795216	6.61468	15.2936	5.86763
left_1	2.0686	-1.31686	15.6002	12.7502	2.01298
left_1	3.54619	-0.245497	12.3278	15.4116	3.41968
left_1	1.21643	-2.83139	67.919	16.4757	2.62987
left_1	3.0919	-1.03387	25.903	20.9496	3.36764
left_1	6.02632	-0.400959	10.0345	22.1951	1.14092
left_1	5.46092	0.00684374	4.46107	14.657	0.91049
left_1	3.69728	-0.664951	23.4196	25.7692	1.94178
left_1	2.76234	-0.394597	31.8405	20.1731	2.17915
left_1	2.17625	-0.594612	13.1264	14.3791	3.03239
left_1	4.79881	-1.15743	7.10872	20.378	3.4578
left_1	5.06421	-1.19715	5.56237	15.9009	1.979
left_1		-0.491863			0.956412
left_1	3.804	-1.30209	10.0477	19.3531	2.49211
left_1	8.72003	-0.158069	1.44785	13.3264	1.23602
left_1	16.9972	1.12162	1.9254	21.634	2.0985
left_1	4.05683	-1.23231	4.4707	11.1512	7.1372
left_1	2.82401	-1.09617	25.3695	18.8139	3.27855
left_1	5.11016	-0.352101	4.36871	13.253	7.09422
left_1	-22.0522	1.14378	16.8073	6.05008	2.97982
left_1	6.32341	0.63066	22.7244	32.7638	2.4729
left_1	3.1041	-0.212366	35.3849	23.2575	3.99762
left_1	5.70256	-0.728802	19.5446	28.1538	3.60419
left_1	4.67272	0.0111655	23.4939	25.821	4.57236
left_1	2.74702	-0.396132	54.7612	24.2244	5.14446
left_1	6.57213	-0.25231	3.89046	16.4708	2.02101
left_1	2.46409	-1.20448	20.0742	15.1438	4.44259
left_1	3.77022	-0.319121	38.7478	28.5745	2.07275
left_1	3.05967	-1.16964	33.7347	22.8104	5.79777
left_1	6.64074	1.04743	18.4684	31.7593	3.46847
left_1	5.61203	0.127809	14.5496	24.3577	3.12348
left_1	6.29186	-0.235084	15.906	28.1456	2.91245
left_1	3.3784	-0.130736	37.9987	25.2035	5.66889
left_1	2.00246	-1.497	81.2808	24.0232	3.2909
left_1	4.1876	0.578655	28.0094	26.6513	3.39629
left_1	2.68218	-0.738517	35.2313	21.3385	2.50434
left_1	5.46775	0.974562	30.612	34.547	3.05018
left_1	7.29079	0.588045	19.467	34.228	2.91609
left_1	4.13481	0.244702	29.1981	26.3249	3.59547
left_1	3.15617	-0.123231	38.6332	23.8059	6.18542
left_1	4.4306	0.412331	30.0683	28.6295	3.29527
left_1	4.37247	-0.0991635	30.1357	27.7055	4.83193
left_1	6.12642	0.547429	27.9242	37.0045	2.80011
left_1	4.9533	0.25526	26.0305	29.9365	2.16099
left_1	7.80938	0.245675	17.2192	35.96	1.76687
left_1	3.17982	-0.383125	26.3733	19.9798	6.28265
left_1	4.28033	-1.01674	16.3904	21.455	4.35526
left_1	3.03955	-0.412951	31.9445	22.1622	3.00133
left_1	3.30451	-0.331372	96.4973	38.3035	2.17311
left_1	2.78937	-0.852432	24.2753	17.077	5.1803
str_1	-3.35938	-0.45766	22.7245	21.2601	3.69518
str_1		1.01322			4.07797
str_1		0.396675			1.94955
str_1		-0.426847			4.10153
str_1	-3.79296	-0.217848	38.1175	7.94053	3.30792
str_1		0.380489			4.16651
str_1		-0.198198			1.88687
str_1		-0.197039			2.85648
str_1		0.844213			2.80093
str_1	-3.07069	0.704547	69.5315	16.7368	1.21915
str_1		0.0717288			6.05195
str_1		-0.169035			3.1077
str_1		-0.169035			1.09708
str_1		-0.596201			1.23325
str_1		-0.448716			2.17114
str_1	-3.3526	0.0472716	36.0426	8.4899	2.3775
str_1		0.265219			3.40861
str_1	-7.34266	0.0121267	37.1477	8.23277	1.80468
str_1		-0.0846175			6.35917
str_1		0.632112			5.11581
str_1		0.281315			6.17289
str_1		0.316484			1.85954
str_1		-0.217669			5.09957
str_1		1.47969			3.52256
str_1		1.76674			1.32235
str_1		-0.271232			1.31573
str_1		-0.655385			0.379351
str_1	-2.1917	0.00232203	46.813	6.38613	1.91429
str_1	-1.0517	0.00232203	47.0573	5.65926	3.42587
str_1		-1.59836			5.75793
str_1		-1.47925			4.46173
str_1	-5.95613	-0.0746386	43.5476	21.9786	3.82306
str_1	-2.87636	0.0469694	48.9846	17.6674	3.30017
str_1		-0.335459			1.63688
str_1		0.217102			3.59963
str_1		0.0563996			2.38228
str_1		-0.960966			3.68974
str_1		-0.379488			3.9947
str_1		-0.453963			3.3588
str_1		-0.342221			1.79671
str_1		0.680167			1.32602
str_1		-0.0879213			0.824389
str_1		-0.0879213			2.47502
str_1		-0.10506			1.94716
str_1		-0.231527			2.19432
str_1		-0.147588			3.86983
str_1		-0.253808			3.91272
str_1		0.388045			4.58393
str_1	-3.43472	-0.20867	29.3128	8.12328	3.92539
str_1		-0.20867			4.88384
str_1		0.384874			1.76384
str_1	-2.21574	0.792952	48.9539	13.63	2.50214
str_1		-0.269552			1.33645
str_1		-0.269552			1.93005
str_1		-0.269552			4.67836
str_1		-0.228366			3.71768
str_1		-0.0685139			2.03248
str_1		-0.0269879			5.14625
str_1		0.35689			2.38388
str_1		0.0149459			2.30339
str_1	-2.58856	-1.80928	66.4501	10.5671	5.40176
str_1	-4.44428	-1.80928	26.4767	14.0175	6.12252
str_1		-0.575896			0.458255
str_1		-1.4023			6.37825
str_1		-1.08861			4.5557
str_1		0.253326			5.96347
str_1		0.302763			1.52519
str_1		0.719572			0.280711
str_1		0.579296			1.12645
str_1		0.579296			3.50741
str_1		1.11978			0.894083
str_1		0.632636			1.82184
str_1		0.366231			2.63733
str_1		0.614647			3.34056
str_1		-0.307025			1.81637
str_1		-0.19802			4.47813
str_1		0.550491			0.643599
str_1		0.424335			0.66443
str_1		0.294263			3.78463
str_1		-0.239548			1.25741
str_1		-0.239548			3.8923
str_1	-6.90719	-0.676988	50.1198	24.5906	2.89679
str_1		-0.324837			3.03264
str_1		-0.226873			3.86001
str_1		-0.474006			6.48742
str_1		-0.433298			3.05974
str_1		0.135886			2.35343
str_1		-0.305931			3.76834
str_1		-0.519259			3.67253
str_1		0.55299			1.62365
str_1	-4.49269	0.0379856	23.0255	9.55177	1.35867
str_1	-2.41389	0.0379856	20.2767	8.87298	3.19585
str_1		-0.186596			0.771285
str_1		-0.602016			3.86518
str_1		-1.16513			1.5558
str_1		0.23964			3.10562
str_1		0.386262			2.5779
str_1	-3.05582	0.681166	57.443	9.40112	3.27216
str_1		-0.299812			3.534
str_1		-0.299812			4.69636
str_1		-0.425825			3.72518
str_1		0.182761			3.30264
str_1		-0.021843			5.25665
str_1	-2.43974	-0.349264	75.2408	16.0837	3.94811
str_1	-2.72025	0.586365	51.0547	15.9585	3.98076
str_1		0.530787			4.22111
str_1		-0.145437			2.47768
str_1		-0.0301042			4.84935
str_1	-2.08013	-1.68353	18.5178	7.63581	1.06378
str_1		0.140679			1.4752
str_1		0.228518			1.36972
str_1		-0.0760821			3.24117
str_1		0.174121			5.62984
str_1		-0.140859			3.04495
str_1		-0.990979			3.15822
str_1		-0.990979			3.15822
str_1		0.731718			1.90301
str_1		0.474593			1.92446
str_1		0.474593			3.22454
str_1		0.888504			3.86964
str_1		-0.048148			2.943
str_1		-0.434093			2.00219
str_1		0.76403			2.07908
str_1		0.11195			1.3738
str_1		0.622881			3.21798
str_1		-0.064305			3.48804
str_1		0.127809			6.42767
str_1		0.321622			6.39388
str_1		-0.324253			4.51363
str_1	-3.11777	0.805538	43.4208	8.38083	1.9046
str_1		-0.386955			3.56022
str_1		-0.28417			0.84048
str_1		0.247745			3.28367
str_1		0.182177			2.19136
str_1		0.253853			0.361423
str_1		-0.48178			4.89535
str_1		-0.388143			3.87249
str_1		0.635323			4.42532
str_1		-0.239945			3.67114
str_1		0.523057			2.52868
str_1	-2.52404	0.493155	67.9586	11.2519	2.35042
str_1		0.0502923			2.84449
str_1		-0.508158			0.999477
str_1		0.118539			3.15135
str_1		0.635918			4.50855
str_1		0.838831			3.86511
str_1		0.0736897			2.07436
str_1		-0.237522			2.33883
str_1		-0.237522			3.15
str_1		0.650945			3.57179
str_1		0.305368			2.55779
str_1		-0.231827			4.49828
str_1		-0.00953246			3.58824
str_1		0.036414			2.15704
str_1		0.18913			1.27966
str_1		0.358855			1.08926
str_1		-0.185749			1.73997
str_1		0.185441			2.50085
str_1		0.0834383			1.69248
str_1		0.199682			1.41035
str_1		0.594191			2.31847
str_1		0.249446			4.43003
str_1		0.0529796			0.49141
str_1		0.166871			3.24796
str_1		-0.011814			1.27691
str_1		0.212591			0.34902
str_1		-0.338484			1.14698
str_1		0.270844			1.32989
str_1		-0.502907			1.73907
str_1		-0.543861			6.72704
str_1		-0.139874			7.1244
str_1		0.124751			5.33364
str_1		-0.214269			7.19316
str_1		0.191254			6.13703
str_1		-1.01198			2.05774
str_1		-1.01198			3.2366
left_give_way		-0.260546			5.18836
left_give_way		0.0275184			5.71969
left_give_way		0.191254			4.62759
left_take_lead	3.25146	-0.460964	4.67053	10.2917	6.39734
left_take_lead	1.55169	-0.344796	41.0863	18.6443	2.99432
left_take_lead	3.4242	-0.894589	5.56243	12.514	4.70546
left_take_lead	2.61931	-0.363032	21.5046	16.1255	6.09992
left_take_lead	2.69612	-0.818603	22.4787	16.5007	6.40344
left_take_lead	3.48273	-0.525596	17.0459	17.7225	6.64951
left_take_lead	3.91359	0.363278	36.1616	27.9513	5.52444
left_take_lead	3.92698	-0.52408	29.0077	25.5908	5.18817
left_take_lead	5.43069	-1.38676	4.17742	13.5267	5.34918
other	3.96369	-0.998085	11.9781	17.5718	4.04136
