# Supplementary material for: Online legal driving behavior monitoring for self-driving vehicles
Source: Nat Commun. 2024 Jan 9;15:408. doi: 10.1038/s41467-024-44694-5 (PMC10776857; doi:10.1038/s41467-024-44694-5)
Supplement: Supplementary file 8 — Supplementary Code 1 [file 41467_2024_44694_MOESM8_ESM.zip › Supplementary Code/SIND analysis/threshold analysis/xi'an/sind_analysis_read.py]

import os
import pandas as pd


# func: read and save the sind. Input: path of sind. Output: my sind
def read_sind(path):
    SinD = {}

    # 列出路径下的所有文件夹
    folders = [f for f in os.listdir(path) if os.path.isdir(os.path.join(path, f))]

    # 遍历每个子文件夹
    for folder in folders[0:2]:
        SinD[folder] = {}
        folder_path = os.path.join(path, folder)

        # 列出文件夹下的所有csv文件
        csv_files = [f for f in os.listdir(folder_path) if f.endswith('.csv')]

        # 读取每个csv文件，并将其保存为dataframe
        for csv_file in csv_files:
            csv_path = os.path.join(folder_path, csv_file)
            SinD[folder][csv_file] = pd.read_csv(csv_path)

    return SinD


# func: process and save the sind, folder by folder, tp by tp. Input: my sind. Output: tp_info_all
def get_tp_info_folder(SinD):
    tp_info_all = {}

    for folder, df_dict in SinD.items():

        if len(df_dict) == 0:
            continue

        tp_info_all[folder] = {}

        veh_tracks = df_dict.get('Veh_smoothed_tracks_RawId.csv')
        ped_tracks = df_dict.get('Ped_smoothed_tracks_RawId.csv')

        for tp_id in pd.concat([veh_tracks, ped_tracks])['track_id'].unique():
            tp_info = {
                'State': None,
                'ID': tp_id,
                'InitialFrame': None,
                'FinalFrame': None,
                'Frame_nums': None,
                'Width': None,
                'Length': None,
                'Class': None,
                'Type': None,
                'CrossType': None,
                'Signal_Violation_Behavior': None
            }

            veh_track_tp = veh_tracks[veh_tracks['track_id'] == tp_id]
            ped_track_tp = ped_tracks[ped_tracks['track_id'] == tp_id]

            # Concatenate veh and ped dataframes
            df_tp = pd.concat([veh_track_tp, ped_track_tp])

            tp_info['State'] = df_tp
            tp_info['InitialFrame'] = df_tp['timestamp_ms'].min()
            tp_info['FinalFrame'] = df_tp['timestamp_ms'].max()
            tp_info['Frame_nums'] = len(df_tp)
            tp_info['Width'] = df_tp['width'].iloc[0]
            tp_info['Length'] = df_tp['length'].iloc[0]
            tp_info['Class'] = df_tp['agent_type'].iloc[0]

            if tp_info['Class'] in ['truck', 'car', 'bus']:
                tp_info['Type'] = 'mv'
            elif tp_info['Class'] in ['motorcycle', 'bicycle', 'tricycle']:
                tp_info['Type'] = 'nmv'
            elif tp_info['Class'] == 'pedestrian':
                tp_info['Type'] = 'ped'

            tp_info_all[folder][tp_id] = tp_info

    return tp_info_all
