# Supplementary material for: Online legal driving behavior monitoring for self-driving vehicles
Source: Nat Commun. 2024 Jan 9;15:408. doi: 10.1038/s41467-024-44694-5 (PMC10776857; doi:10.1038/s41467-024-44694-5)
Supplement: Supplementary file 9 — Source Data [file 41467_2024_44694_MOESM9_ESM.zip]

Archive with 29 entries (22 files):
- Source Data/
- Source Data/Fig4/
- Source Data/Fig4/fig4c.xlsx
- Source Data/Fig4/fig4d.xlsx
- Source Data/Fig5/
- Source Data/Fig5/fig5a.xlsx
- Source Data/Fig5/fig5b.xlsx
- Source Data/Fig5/fig5c.xlsx
- Source Data/Fig5/fig5g.xlsx
- Source Data/Fig5/fig5h.xlsx
- Source Data/Fig6/
- Source Data/Fig6/fig6a.xlsx
- Source Data/Fig6/fig6b.xlsx
- Source Data/Fig6/fig6d.xlsx
- Source Data/Fig6/fig6e.xlsx
- Source Data/Fig7/
- Source Data/Fig7/fig7a.xlsx
- Source Data/Fig7/fig7b.xlsx
- Source Data/Fig7/fig7c.xlsx
- Source Data/Fig7/fig7d.xlsx
- Source Data/Fig8/
- Source Data/Fig8/fig8a.xlsx
- Source Data/Fig8/fig8b.xlsx
- Source Data/Fig8/fig8c.xlsx
- Source Data/Fig9/
- Source Data/Fig9/fig9c.xlsx
- Source Data/Fig9/fig9d.xlsx
- Source Data/Fig9/fig9e.xlsx
- Source Data/Table 1.xlsx
