# Supplementary material for: Online legal driving behavior monitoring for self-driving vehicles
Source: Nat Commun. 2024 Jan 9;15:408. doi: 10.1038/s41467-024-44694-5 (PMC10776857; doi:10.1038/s41467-024-44694-5)
Supplement: Supplementary file 9 — Source Data [file 41467_2024_44694_MOESM9_ESM.zip › Source Data/Fig4/fig4c.xlsx]

## Sheet: fig4c
t_cl (s)	Number
0.9025	3
1.1075	14
1.3125	38
1.5175	71
1.7225	123
1.9275	171
2.1325	211
2.3375	190
2.5425	180
2.7475	124
2.9525	109
3.1575	103
3.3625	87
3.5675	59
3.7725	53
3.9775	46
4.1825	38
4.3875	25
4.5925	23
4.7975	20
5.0025	23
5.2075	7
5.4125	16
5.6175	12
5.8225	5
6.0275	5
6.2325	6
6.4375	1
6.6425	5
6.8475	1
7.0525	2
7.2575	3
7.4625	1
7.6675	2
7.8725	0
8.0775	1
8.2825	1
8.4875	0
8.6925	0
8.8975	0
9.1025	1
9.3075	0
9.5125	0
9.7175	0
9.9225	1
10.1275	0
10.3325	0
10.5375	1
10.7425	0
10.9475	1
