# Supplementary material for: Online legal driving behavior monitoring for self-driving vehicles
Source: Nat Commun. 2024 Jan 9;15:408. doi: 10.1038/s41467-024-44694-5 (PMC10776857; doi:10.1038/s41467-024-44694-5)
Supplement: Supplementary file 9 — Source Data [file 41467_2024_44694_MOESM9_ESM.zip › Source Data/Fig4/fig4d.xlsx]

## Sheet: fig4d
TTC_ini (s)	t_cl/TTC_ini
9.76786	0.13309
9.08571	0.157757
8.69369	0.161036
9.82099	0.162916
9.37712	0.163519
9.32927	0.16793
9.5	0.168421
9.87562	0.168766
9.43033	0.169665
9.55833	0.170881
8.55414	0.171457
9.0933	0.172288
6.05793	0.176078
9.60687	0.176957
9.2007	0.181146
9.85278	0.18269
7.64159	0.183208
6.28298	0.185687
7.30526	0.18708
8.88153	0.187655
9.70541	0.192333
8.06081	0.198491
6.14286	0.200775
9.14467	0.204126
9.3	0.204301
8.0124	0.208011
9.59836	0.208369
4.7983	0.208407
8.66216	0.211648
5.66364	0.211878
7.70165	0.212076
10	0.213333
7.60092	0.214886
8.21801	0.214975
9.99	0.216884
6.86395	0.218533
7.93038	0.218569
8.97101	0.219225
8.49716	0.219681
8.34337	0.22373
6.82653	0.224614
8.61176	0.22837
9.03641	0.228704
9.84375	0.230265
9.93548	0.231494
8.2027	0.231631
8.1866	0.232086
8.18657	0.232088
9.26357	0.233891
8.39509	0.234264
8.38312	0.234599
9.63415	0.235274
8.34923	0.235551
7.80556	0.243416
6.2758	0.244325
7.57514	0.25082
6.76852	0.251163
9.13011	0.251914
7.67978	0.256084
7.25517	0.257288
9.45506	0.257358
7.49528	0.25794
7.20806	0.258969
5.64574	0.259783
8.82331	0.260673
3.06723	0.260821
7.51351	0.261751
8.64	0.262346
6.60156	0.262564
9.63983	0.262799
7.72122	0.263343
8.33974	0.263797
7.43305	0.264584
5.152	0.265269
9.5137	0.266283
6.85644	0.267389
9.34058	0.267649
7.33333	0.268182
3.5945	0.26893
9.52349	0.269509
6.3042	0.269662
9.62573	0.273572
9.96259	0.27436
5.64762	0.277403
7.4466	0.277532
6.94179	0.278506
8.21223	0.28007
8.40367	0.281623
9.11462	0.285256
6.89094	0.285399
9.31557	0.286259
5.35352	0.286416
5.3374	0.287281
9.03863	0.287654
6.36392	0.288082
6.69718	0.288679
7.59155	0.289796
5.38889	0.290722
7.21676	0.290989
6.98305	0.291181
5.34511	0.293103
8.37429	0.294552
6.55252	0.295052
7.20833	0.295954
7.6384	0.296746
6.72189	0.297535
6.69545	0.29871
7.58367	0.298888
6.52062	0.301607
4.73871	0.302473
9.70803	0.305589
6.97479	0.305863
6.86145	0.306058
8.46739	0.30706
8.12217	0.307799
8.22083	0.30816
4.96181	0.309027
6.57465	0.309269
7.52985	0.309878
6.65625	0.310485
4.39375	0.311048
5.35714	0.311111
7.38393	0.311487
5.5539	0.312093
8.71812	0.313523
8.07661	0.313663
8.81183	0.317755
9.29412	0.319198
6.78144	0.3195
7.60476	0.319975
7.36207	0.321468
7.55233	0.322197
6.20139	0.322508
9.3932	0.322929
6.69231	0.323755
6.17488	0.323893
9.55208	0.324537
5.53968	0.324928
5.93783	0.325596
6.83415	0.32679
6.25918	0.330182
8.85955	0.331093
6.72763	0.331965
9.19421	0.333543
8.35185	0.335255
5.76053	0.335617
3.27297	0.336086
7.33333	0.336364
3.46333	0.336862
7.19903	0.338009
6.68939	0.338845
3.93333	0.338983
6.64706	0.341003
9.28161	0.341176
7.02703	0.341538
8.77841	0.341748
8.35784	0.342991
4.85057	0.343602
9.40789	0.343683
9.28636	0.344591
3.19021	0.344805
9.81707	0.349731
8.47748	0.349947
4.75893	0.350219
5.84516	0.353569
7.23629	0.354694
6.57821	0.354707
8.60452	0.356402
4.65556	0.357995
8.42157	0.360186
8.39946	0.361134
6.64198	0.361338
5.62156	0.361703
4.05197	0.361964
6.17	0.361967
5.49621	0.363887
5.67059	0.364454
8.77095	0.364841
7.48083	0.365378
8.75197	0.365632
4.46667	0.365672
5.46429	0.366013
4.8119	0.367145
8.98188	0.367406
4.62658	0.367442
7.98284	0.367455
4.66216	0.371787
6.80097	0.372496
9.65046	0.373039
5.44688	0.373302
6.39691	0.375181
6.89531	0.377068
5.3607	0.379304
6.56863	0.380597
7.53169	0.380614
3.85246	0.380709
5.60351	0.380714
9.36496	0.384412
5.19703	0.384835
4.83462	0.386104
4.64978	0.387115
4.64925	0.387159
5.92949	0.387892
4.63333	0.388489
3.94382	0.388794
6.07513	0.389566
5.30422	0.389627
7.4385	0.389863
6.73077	0.391238
6.2973	0.391702
5.43817	0.392289
5.32463	0.394394
5.48266	0.395185
8.1814	0.395206
6.65314	0.400813
8.88514	0.40142
5.20899	0.403149
4.76359	0.405857
4.58769	0.406886
8.59021	0.407441
3.49932	0.409604
9.84074	0.409861
3.225	0.413437
3.95	0.413502
7.71875	0.414575
5.38494	0.414737
5.29204	0.415719
8.49074	0.41614
4.45186	0.4193
4.68345	0.419918
7.22059	0.420095
5.69423	0.421479
7.54651	0.424037
6.50983	0.424999
4.38961	0.425247
5.84507	0.427711
5.21978	0.42786
6.22727	0.428224
6.07113	0.428256
5.21	0.428663
8.15686	0.429087
5.10663	0.430813
5.17839	0.431279
5.86777	0.431737
5.46774	0.432842
5.74829	0.434912
5.964	0.441538
5.8012	0.442437
5.4069	0.443878
7.64151	0.444938
6.88991	0.445095
5.00314	0.446386
9.0137	0.447467
6.02239	0.448327
3.78446	0.449206
4.82275	0.449259
9.85893	0.449677
5.10465	0.450569
4.05	0.452675
7.26378	0.454309
5.77933	0.455647
4.9537	0.45757
4.76371	0.461825
6.47697	0.463179
4.45808	0.463577
2.94404	0.464214
7.9551	0.46511
2.7925	0.465533
4.13469	0.467588
3.91736	0.468003
4.39789	0.469923
5.81437	0.4701
3.89197	0.471055
5.29425	0.472211
2.81667	0.473373
4.00647	0.474233
4.13967	0.475078
8.41667	0.475248
6.16135	0.476086
6.69565	0.477922
3.06034	0.479249
6.725	0.480793
3.87917	0.481203
4.53114	0.485529
3.08919	0.485564
4.99355	0.487295
3.82806	0.487627
3.48596	0.487671
4.22807	0.488797
4.41379	0.490885
7.575	0.492849
6.88699	0.493685
7.70991	0.497196
6.60368	0.499721
4.65659	0.501082
6.2483	0.50147
6.25362	0.506373
4.20294	0.507581
2.88197	0.50891
6.93088	0.509796
7.89545	0.510842
2.671	0.511668
3.69415	0.514327
3.62172	0.515409
4.64423	0.51677
6.2853	0.519731
5.57049	0.5206
4.19979	0.523836
4.20243	0.531438
2.42963	0.535061
4.8561	0.535409
4.79375	0.535419
2.22444	0.539461
5.57237	0.544353
3.22727	0.547418
5.24603	0.552799
5.96627	0.553109
2.88987	0.553659
9.97619	0.557995
2.90035	0.56315
4.48378	0.564999
8.65	0.566474
4.7	0.567376
6.14887	0.569211
5.79054	0.569895
4.01887	0.5723
4.30769	0.572619
3.77215	0.574385
4.16719	0.575928
3.87192	0.576802
3.49719	0.581419
3.53639	0.5844
5.58475	0.584927
5.04714	0.587791
6.32377	0.590365
7.55385	0.59131
4.14045	0.595749
3.24319	0.596121
2.33969	0.59837
2.75915	0.604052
4.00829	0.607076
2.96324	0.607444
6.09023	0.607531
6.28293	0.610119
1.99868	0.617073
4.98674	0.621648
5.74789	0.626317
2.54774	0.628008
4.74438	0.632327
3.25439	0.63504
5.17222	0.638024
3.34191	0.638357
5.62647	0.639833
4.43681	0.653622
3.20488	0.655251
2.5761	0.659912
3.58219	0.660676
4.93156	0.6624
3.37151	0.662414
3.71667	0.663677
3.6087	0.674297
2.68718	0.682252
8.2114	0.686038
4.22494	0.6864
3.35451	0.695581
2.62645	0.698026
7.24176	0.704249
2.48774	0.71015
4.11628	0.712618
2.66559	0.712788
1.9976	0.717529
4.5	0.718519
1.75949	0.719904
3.89081	0.728212
4.52174	0.729808
2.87284	0.742586
2.495	0.748163
3.19277	0.751698
2.94937	0.757225
3.36765	0.762154
3.05837	0.762935
3.18224	0.775135
4.6747	0.777234
2.62955	0.836646
2.82328	0.83827
4.04831	0.839857
1.85811	0.843152
3.02073	0.871755
3.20385	0.894758
2.49472	0.895223
4.20954	0.942303
2.75167	0.956996
2.57391	0.958333
2.30457	1.01248
2.83858	1.02164
1.35495	1.03324
4.83257	1.06913
2.57385	1.07491
2.68493	1.10493
2.19469	1.10874
1.51746	1.12029
2.70312	1.18382
3.32043	1.18458
1.23464	1.45792
4.38723	1.50436
4.05357	1.79266
1.88889	2.25882
