# Supplementary material for: Online legal driving behavior monitoring for self-driving vehicles
Source: Nat Commun. 2024 Jan 9;15:408. doi: 10.1038/s41467-024-44694-5 (PMC10776857; doi:10.1038/s41467-024-44694-5)
Supplement: Supplementary file 9 — Source Data [file 41467_2024_44694_MOESM9_ESM.zip › Source Data/Fig5/fig5a.xlsx]

## Sheet: fig5a
Minimun acceleration (m/s^2)	Number
-1.8977	1
-1.8131	1
-1.7285	0
-1.6439	1
-1.5593	1
-1.4747	3
-1.3901	2
-1.3055	1
-1.2209	5
-1.1363	4
-1.0517	6
-0.9671	7
-0.8825	8
-0.7979	13
-0.7133	14
-0.6287	21
-0.5441	38
-0.4595	53
-0.3749	73
-0.2903	99
-0.2057	136
-0.1211	180
-0.0365	131
0.0481	126
0.1327	72
0.2173	39
0.3019	27
0.3865	12
0.4711	9
0.5557	4
0.6403	3
0.7249	2
0.8095	5
0.8941	2
0.9787	2
1.0633	2
1.1479	0
1.2325	1
1.3171	0
1.4017	0
1.4863	2
1.5709	1
1.6555	1
1.7401	0
1.8247	0
1.9093	0
1.9939	0
2.0785	0
2.1631	0
2.2477	1
