# Supplementary material for: Online legal driving behavior monitoring for self-driving vehicles
Source: Nat Commun. 2024 Jan 9;15:408. doi: 10.1038/s41467-024-44694-5 (PMC10776857; doi:10.1038/s41467-024-44694-5)
Supplement: Supplementary file 9 — Source Data [file 41467_2024_44694_MOESM9_ESM.zip › Source Data/Fig5/fig5b.xlsx]

## Sheet: fig5b
Deviation from the centerline (m)	Number
-0.9861	92
-0.9655	88
-0.9449	93
-0.9243	111
-0.9037	238
-0.8831	278
-0.8625	466
-0.8419	554
-0.8213	836
-0.8007	1212
-0.7801	1852
-0.7595	2221
-0.7389	3065
-0.7183	3540
-0.6977	4568
-0.6771	5186
-0.6565	6504
-0.6359	7497
-0.6153	8814
-0.5947	11709
-0.5741	12657
-0.5535	16853
-0.5329	18491
-0.5123	22998
-0.4917	23201
-0.4711	25487
-0.4505	27507
-0.4299	31207
-0.4093	33842
-0.3887	43065
-0.3681	43808
-0.3475	51814
-0.3269	52568
-0.3063	62340
-0.2857	60351
-0.2651	64179
-0.2445	65513
-0.2239	70809
-0.2033	73614
-0.1827	86705
-0.1621	81691
-0.1415	92054
-0.1209	84876
-0.1003	89151
-0.0797	88790
-0.0591	82493
-0.0385	82304
-0.0179	77590
0.0027	76636
0.0233	77149
0.0439	80027
0.0645	68602
0.0851	69697
0.1057	60501
0.1263	57520
0.1469	45907
0.1675	41860
0.1881	37480
0.2087	35093
0.2293	32238
0.2499	31266
0.2705	24510
0.2911	22857
0.3117	18548
0.3323	16349
0.3529	12246
0.3735	10336
0.3941	8036
0.4147	6949
0.4353	6155
0.4559	4964
0.4765	4115
0.4971	2923
0.5177	2577
0.5383	1997
0.5589	1614
0.5795	1352
0.6001	1139
0.6207	892
0.6413	617
0.6619	474
0.6825	470
0.7031	352
0.7237	325
0.7443	141
0.7649	106
0.7855	74
0.8061	71
0.8267	59
0.8473	30
0.8679	39
0.8885	39
0.9091	19
0.9297	2
