# Supplementary material for: Online legal driving behavior monitoring for self-driving vehicles
Source: Nat Commun. 2024 Jan 9;15:408. doi: 10.1038/s41467-024-44694-5 (PMC10776857; doi:10.1038/s41467-024-44694-5)
Supplement: Supplementary file 9 — Source Data [file 41467_2024_44694_MOESM9_ESM.zip › Source Data/Fig5/fig5g.xlsx]

## Sheet: fig5g
delta_v (m/s)	d_cl (m)
-4.52926	40.935
-4.15635	46.375
-3.78268	19.875
-3.7237	26.95
-3.57953	32.435
-3.5077	33.02
-3.5031	24.43
-3.35261	31.685
-3.24077	25.665
-3.23417	17.27
-3.02445	49.03
-3.01634	25.65
-2.92462	39.83
-2.87667	28.26
-2.81437	38.39
-2.75767	23.025
-2.72882	36.16
-2.69894	38.515
-2.69588	33.46
-2.5624	20.795
-2.55416	46.215
-2.54848	31.645
-2.49651	14.62
-2.32511	40.65
-2.26622	34.45
-2.1938	12.445
-2.15062	26.42
-2.1213	31.29
-2.08238	40.35
-2.06	24.965
-2.0405	25.095
-2.02981	19.865
-2.00254	20.98
-1.9489	25.65
-1.94628	28.715
-1.8997	37.675
-1.88224	43.625
-1.87536	40.54
-1.85611	31.95
-1.84444	21.795
-1.82816	38.89
-1.75663	25.06
-1.68109	18.6
-1.67465	33.335
-1.6485	44.28
-1.63519	25.68
-1.61324	21.39
-1.59227	46.845
-1.57725	14.375
-1.57636	16.185
-1.5525	24.725
-1.54145	10.05
-1.47839	12.42
-1.43373	22.015
-1.4012	34.78
-1.39279	12.04
-1.38554	8.085
-1.37308	15.62
-1.36422	15.275
-1.34227	22.26
-1.33057	13.16
-1.30351	23.73
-1.26797	29.32
-1.26536	9.86
-1.21468	24.04
-1.21143	24.925
-1.20447	23.455
-1.2025	13.345
-1.2008	22.99
-1.15232	39.36
-1.14394	10.145
-1.10557	11.7
-1.0807	20.335
-1.05247	30.24
-1.04523	11.9
-1.02182	38.245
-1.02065	12.055
-0.995263	19.085
-0.989194	13.615
-0.958824	22.83
-0.932456	42.63
-0.895938	31.905
-0.893956	15.935
-0.886111	47.845
-0.881261	38.075
-0.881101	10.915
-0.854512	21.955
-0.832708	27.01
-0.828444	24.595
-0.821639	22.46
-0.803521	32.2
-0.801304	33.135
-0.751556	16.83
-0.7325	31.59
-0.708077	5.885
-0.700874	14.72
-0.688415	19.81
-0.636275	16.065
-0.628475	25.95
-0.625119	21.59
-0.622949	26.75
-0.598193	14.455
-0.582826	21.185
-0.557692	13.99
-0.557241	23.895
-0.553929	35.585
-0.535905	11.955
-0.502371	7.295
-0.4957	12.755
-0.486832	15.45
-0.472778	27.59
-0.467538	5.115
-0.447763	11.96
-0.446857	16.99
-0.441231	11.905
-0.437031	20.17
-0.426977	31.375
-0.426575	18.975
-0.417083	33.995
-0.416	22.54
-0.405979	6.55
-0.374324	17.33
-0.369167	7.53
-0.35962	12.115
-0.328462	32.25
-0.318706	7.18
-0.314211	36.2
-0.309535	6.77
-0.299677	7.975
-0.247541	27.33
-0.244516	11.23
-0.238028	24.335
-0.234196	25.41
-0.223258	31.18
-0.211979	24.255
-0.209577	10.275
-0.204074	24.755
-0.201472	20.48
-0.194179	20.18
-0.1932	7.335
-0.173333	15.335
-0.151724	12.215
-0.130667	13.515
-0.128235	28.505
-0.125224	44.48
-0.124796	9.02
-0.111321	7.615
-0.106538	5.57
-0.095	43.005
-0.0341667	19.46
-0.0328358	9.355
0.00240741	20.87
0.0092623	4.69
0.0165591	11.76
0.0305825	4.185
0.0336709	5.715
0.0675581	9.305
0.08125	19.525
0.0844	9.1
0.0892857	2.88
0.108261	21.92
0.114265	35.515
0.131237	6.935
0.146761	34.855
0.151905	6.02
0.163889	10.745
0.164552	12.9
0.175132	20.925
0.175806	29.39
0.191212	15.39
0.216533	6.425
0.217042	16.18
0.23125	30.515
0.25169	14.705
0.254	8.455
0.263276	16.925
0.264688	31.1
0.2648	48.255
0.269403	12.025
0.269683	12.445
0.270182	19.18
0.273929	11.49
0.274694	9.045
0.331392	10.365
0.335455	3.15
0.348976	17.74
0.350506	9.565
0.370179	8.595
0.373293	27.305
0.379931	17.14
0.398837	15.385
0.401406	32.595
0.406667	28.425
0.4134	30.635
0.452927	8.16
0.4575	38.225
0.490519	8.525
0.493109	15.09
0.496456	19.36
0.499479	5.07
0.506019	5.01
0.510517	6.35
0.513558	16.53
0.518571	22.45
0.519717	17.66
0.520306	5.485
0.539412	25.81
0.560976	5.87
0.566351	14.435
0.569512	38.71
0.572727	19.67
0.58049	3.13
0.585532	11.07
0.597089	25.335
0.605844	27.015
0.610755	21.06
0.613235	34.005
0.616885	31.835
0.623148	9.26
0.623238	37.63
0.6374	12.185
0.645034	1.105
0.647324	12.87
0.657183	7.175
0.671067	12.47
0.67152	1.89
0.677273	15.675
0.680448	11.62
0.68125	9.22
0.715636	43.315
0.716364	16.93
0.716667	39.865
0.740123	9.69
0.746262	8.47
0.7625	13.33
0.77027	7.875
0.777429	41.565
0.808049	14.89
0.856377	14.755
0.856778	7.495
0.863947	7.345
0.897843	1.11
0.908197	8.44
0.917719	7.165
0.925657	45.585
0.928173	4.78
0.956364	41.96
0.957241	40.855
0.961339	9.335
0.962791	25.295
0.965333	48.785
0.973037	38.03
0.973125	28.465
0.976923	12.545
0.982576	14.74
0.988644	5.005
1.00429	10.58
1.02804	7.99
1.033	7.91
1.05463	12.02
1.05622	7.275
1.07503	11.155
1.08861	5.475
1.10333	7.835
1.10894	8.14
1.11058	8.48
1.12066	20.265
1.13216	24.73
1.13282	2.13
1.15098	3.565
1.15197	10.74
1.17289	38.945
1.2264	25.895
1.23418	8.08
1.2381	37.675
1.24525	33.92
1.26467	10.68
1.2732	9.54
1.28092	16.94
1.29174	8.11
1.29618	8.06
1.30187	18.485
1.30545	24.37
1.30696	15.8
1.31936	3.26
1.3244	17.535
1.37453	7.54
1.3747	5.905
1.37923	38.645
1.4084	9.66
1.41264	12.73
1.41726	34.435
1.41797	7.025
1.44926	11.305
1.45343	2.895
1.45671	7.315
1.49057	21.77
1.49313	9.295
1.50022	10.48
1.5164	7.63
1.52483	16.935
1.53758	6.975
1.5494	2.265
1.55607	32.59
1.5625	2.465
1.56346	6.29
1.56808	7.075
1.56897	16.29
1.58733	5.42
1.58925	7.265
1.59658	33.825
1.6003	22.945
1.62763	1.365
1.63	10.435
1.65216	7.65
1.65599	12.505
1.65758	7.275
1.66139	13.875
1.68736	7.475
1.71284	11.33
1.71833	1.84
1.72592	7.535
1.72901	6.975
1.73818	18.085
1.7392	26.59
1.73983	4.595
1.74125	3.355
1.74486	22.83
1.76255	5.355
1.76262	11.53
1.7643	0.74
1.79395	16.065
1.79662	30.165
1.79914	23.94
1.80072	18.43
1.80183	3.565
1.80937	20.835
1.81429	14.56
1.8167	7.415
1.8225	10.16
1.83419	29.485
1.8424	34.27
1.85122	13.88
1.85227	5.095
1.87453	14.54
1.87509	22.78
1.88227	1.82
1.88292	39.18
1.89368	14.255
1.89454	12.54
1.897	22.315
1.91456	3.99
1.92831	3.77
1.94494	6.365
1.94837	25.48
1.95204	31.685
1.95797	41.96
1.96432	7.64
2.00377	4.99
2.00622	11.44
2.00731	29.645
2.00934	34.065
2.01782	5.9
2.02182	30.3
2.02549	9.455
2.04403	10.675
2.05957	13.35
2.07638	2.355
2.09953	14.475
2.10955	16.18
2.12293	20.525
2.12982	11.515
2.13175	16.17
2.13288	6.965
2.14	4.89
2.14267	31.415
2.14288	2.29
2.14917	6.095
2.15245	20.98
2.15957	24.505
2.17941	22.09
2.18543	14.915
2.19	2.755
2.19759	3.51
2.20219	1.12
2.20591	33.355
2.2063	6.64
2.20909	10.2
2.21258	6.865
2.21436	9.425
2.22181	15.395
2.22359	6.04
2.23026	1.815
2.25431	20.265
2.25926	16.43
2.27776	28.65
2.29089	5.42
2.29258	2.025
2.29404	3.695
2.29527	21.145
2.29759	4.805
2.30254	38.08
2.31059	7.54
2.32281	21.805
2.32935	13.315
2.33573	13.84
2.33873	2.835
2.34313	11.65
2.34372	3.845
2.35131	5.885
2.38827	8.13
2.39105	2.085
2.4031	12.865
2.42652	1.21
2.4401	11.09
2.44833	27.415
2.45137	0.385
2.45203	5.32
2.45373	20.92
2.4562	1.78
2.45885	1.33
2.46311	34.04
2.47393	9.32
2.48409	0.94
2.49466	31.105
2.49565	1.665
2.53565	3.955
2.53685	3.99
2.53969	4.985
2.5407	19.145
2.54471	0.77
2.54477	18.15
2.54621	1.98
2.55151	0.625
2.57412	11.22
2.61316	4.37
2.62094	22.5
2.63719	7.72
2.64273	7.33
2.64326	1.445
2.6515	13.295
2.65416	42.93
2.65492	9.795
2.66075	5.93
2.66426	23.07
2.678	8.495
2.67932	31.5
2.67984	32.45
2.70682	6.125
2.71364	19.855
2.71774	14.365
2.71829	7.63
2.71866	7.89
2.71875	9.875
2.72512	17.455
2.73478	34.275
2.74387	14.835
2.7441	4.87
2.74452	29.08
2.74651	4.53
2.75082	6.72
2.75728	1.275
2.76537	35.37
2.76792	7.005
2.76966	33.38
2.77468	34.405
2.7775	47.68
2.78311	19.11
2.79507	5.605
2.7954	10.99
2.79583	7.54
2.8075	32.14
2.80896	2.44
2.82683	5.185
2.83103	15.735
2.8549	8.55
2.86106	26.05
2.86466	11.51
2.86825	6.81
2.87732	11.95
2.87738	0.53
2.87781	4.55
2.89175	30.615
2.89686	0.415
2.89689	1.705
2.89833	8.745
2.90198	15.41
2.91734	27.395
2.92831	9.24
2.92911	8.49
2.94806	3.16
2.95526	13.43
2.96983	14.66
2.97364	1.425
2.97865	3.5
2.98812	11.62
2.99214	6.71
2.995	18.13
3.00769	7.42
3.01286	44.695
3.02286	7.335
3.04026	12.065
3.04658	6.71
3.04848	9.265
3.04976	4.99
3.07394	5.36
3.08987	11.835
3.10585	49.245
3.13979	18.635
3.14911	5.325
3.16012	11.195
3.16395	1.15
3.16717	8.79
3.16895	7.78
3.17983	13.56
3.18417	7.465
3.18531	7.555
3.19911	6.645
3.19932	28.015
3.20431	16.345
3.21065	10.63
3.21477	3.605
3.21913	15.88
3.23337	18.3
3.24646	2.42
3.25839	3.69
3.26364	6.82
3.29303	2.23
3.31143	7.845
3.31548	39.29
3.31617	7.615
3.31707	11.475
3.31815	5.74
3.31944	11.25
3.32083	10.715
3.32365	14.115
3.34486	19.625
3.35171	2.29
3.35846	5.89
3.35881	42.195
3.36321	9.205
3.38603	3.8
3.40146	2.35
3.435	4.87
3.45024	5.845
3.47571	13.345
3.48327	7.465
3.49442	0.105
3.50163	27.215
3.50508	4.5
3.52	7.07
3.53577	2.23
3.53638	14.005
3.55982	24.12
3.56103	5.11
3.56778	7.48
3.59061	45.81
3.59405	5.495
3.59863	10.57
3.63845	3.46
3.64274	2.605
3.64763	2.2
3.66833	15.99
3.68115	11.265
3.68639	6.005
3.69274	2.39
3.70295	17.255
3.71378	8.325
3.72155	7.765
3.73013	21.5
3.73293	23
3.74069	6.54
3.75742	3.725
3.77506	19.035
3.78343	1.52
3.79725	1.895
3.8078	7.33
3.80831	32.25
3.84636	6.39
3.85288	32.995
3.87295	23.285
3.8777	7.74
3.87912	11.9
3.90576	6.94
3.95721	3.96
3.96591	2.17
3.96714	14.065
3.96817	36.375
3.99235	15.225
4.00641	1.265
4.04052	8.435
4.04672	4.305
4.04861	17.835
4.05312	7.425
4.05983	26.27
4.06407	2.765
4.10571	3.25
4.10915	3.115
4.12284	9.595
4.12375	22.515
4.165	4.06
4.18011	37.74
4.21455	7.04
4.25638	26.38
4.2635	9.49
4.27563	10.065
4.29017	49.085
4.29788	39.615
4.31049	6.305
4.31623	9.76
4.33452	1.99
4.38441	9.76
4.38583	11.13
4.40897	32.265
4.41264	1.255
4.45471	29.79
4.4567	1.105
4.46212	26.045
4.49113	2.53
4.51487	0.35
4.54486	8.935
4.55807	17.825
4.58051	8.15
4.58517	14.63
4.61248	2.085
4.61888	33.795
4.63012	32.55
4.63254	11.045
4.64357	15.075
4.65204	5.08
4.65225	13.34
4.66328	6.79
4.6981	5.715
4.70224	10.12
4.71877	1.96
4.72889	13.155
4.73265	3.1
4.75081	10.945
4.78068	10.99
4.81321	11.605
4.82419	22.08
4.82518	0.055
4.83	5.23
4.85922	10.885
4.87054	9.33
4.93481	6.595
4.98009	14.04
5.01642	5.7
5.0222	12.035
5.03017	30.415
5.06694	7.935
5.08921	7.9
5.10892	20.695
5.15667	3.675
5.17156	3.245
5.21853	8.06
5.24016	21.23
5.34902	9.025
5.44171	10.845
5.45034	4.08
5.45433	7.25
5.47041	8.635
5.529	11.265
5.54358	7.4
5.575	6.205
5.59173	23.78
5.61346	2.12
5.67823	13.385
5.72034	9.89
5.72149	13.11
5.73	45.955
5.73121	13.095
5.73877	14.645
5.7544	21.9
5.79939	12.865
5.81456	27.375
5.83648	13.26
5.92907	18.66
5.94341	3.41
5.95442	37.66
5.965	7.555
6.09239	2.295
6.10241	18.45
6.1387	19.025
6.17471	14.74
6.17812	3.22
6.21793	6.07
6.23083	14.075
6.2494	14.19
6.36823	3.815
6.50589	21.175
6.55419	5.46
6.5597	4.22
6.57207	47.695
6.5787	19.28
6.58667	0.9
6.65547	34.78
6.65921	8.94
6.68273	27.295
6.72119	9.865
6.74209	18.975
6.75023	43.77
7.15817	13.625
7.21174	26.845
7.52039	19.165
7.95959	37.26
9.3225	24.99
9.95623	8.075
