# Supplementary material for: Online legal driving behavior monitoring for self-driving vehicles
Source: Nat Commun. 2024 Jan 9;15:408. doi: 10.1038/s41467-024-44694-5 (PMC10776857; doi:10.1038/s41467-024-44694-5)
Supplement: Supplementary file 9 — Source Data [file 41467_2024_44694_MOESM9_ESM.zip › Source Data/Fig6/fig6a.xlsx]

## Sheet: Marked data points
Index	[TTI_str, TTI_left] (s)
1	[None, None]
2	[3.907754426519058, 1.3861867658446096]
3	[0.10085743812621416, 3.023677695063641]
4	[None, None]
5	[10.695368897321783, 1.0406186122011434]
6	[None, None]
7	[3.055201425348792, 0.7422112882732641]
8	[5.176187091117193, 0.8760696875140095]
9	[5.640483945215836, 1.3368126638500009]
10	[None, None]
11	[None, None]
12	[None, None]
13	[None, None]
14	[6.300235688055557, 1.2140842902385336]
15	[6.302565576300928, 0.30088464243628577]
16	[5.480058650870028, 2.6501967774005903]
17	[7.513925915391768, 1.3911791158934514]
18	[5.374874100521139, 1.4907121654308209]
19	[3.087621350124346, 0.973185916906421]
20	[7.595798796934828, 1.8916338612350678]
21	[None, None]
22	[4.5913927274670865, 0.7893978329149776]
23	[4.596075829480462, 0.6908221119065973]
24	[1.6496546961522864, 3.2665557347499488]
25	[0.30505693091451047, 2.208919657204628]
26	[None, None]
27	[3.198092086348009, 0.8401293833831545]
28	[5.100195491680477, 1.0120516174830902]
29	[7.323985797030234, 1.793764416704558]
30	[3.9685427809840257, 0.702134466852785]
31	[5.056900793754224, 2.04281857349994]
32	[0.7192936319624957, 2.780182376764409]
33	[9.435137469861884, 1.6690614532895307]
34	[None, None]
35	[3.1952758911579804, 0.9830865973626953]
36	[1.0438144802499287, 4.25014450065916]
37	[10.730590122602655, 3.5207332041431445]
38	[13.525487697443292, 1.2714292291594247]
39	[3.2759266751201097, 0.7759422292082682]
40	[None, None]
41	[None, None]
42	[9.675550337927168, 0.30734839071850645]
43	[10.044778522593155, 1.2925795726296418]
44	[4.3114912250588295, 1.1958662434811402]
45	[5.932910639742029, 1.3500811610366952]
46	[2.6859458638503173, 0.5174956940380577]
47	[11.080978043411207, 2.5149675770899886]
48	[4.459323091398096, 1.4381049744402306]
49	[5.767914326143037, 1.207463666223145]
50	[None, None]
51	[7.3704291159619, 0.6207560142106867]
52	[4.337070499231177, 1.3394044363141575]
53	[8.682525170808141, 0.7267367886509121]
54	[5.853738479235624, 0.9626003905503996]
55	[8.299658596882157, 1.303341705078745]
56	[10.535114990387717, 1.3495363686539341]
57	[3.795168753745469, 0.587136546578399]
58	[3.7899754133748575, 1.240213982545926]
59	[None, None]
60	[15.803635769313557, 2.0479943899929305]
61	[3.0980283024262962, 2.111117135552761]
62	[10.096329884305987, 1.8689503628360553]
63	[2.003298687625093, 2.8960738791235947]
64	[None, None]
65	[3.563107348669865, 0.7303149085888928]
66	[2.6027938360453504, 0.20058856437140124]
67	[None, None]
68	[5.401430563938324, 0.5244757101066134]
69	[3.5788601019926505, 0.509313792221031]
70	[5.797281795143019, 0.3976700085354756]
71	[5.451727616455045, 0.489749287254401]
72	[17.018934490337383, 1.3468691110110294]
73	[5.012571034330905, 0.7213899335793994]
74	[5.388784133277486, 0.8121686897544553]
75	[None, None]
76	[15.031426463288025, 2.629653986723194]
77	[6.5191645864154975, 1.260544591912992]
78	[4.320344317909543, 0.8735923324805287]
79	[3.705724478157498, 1.4216747787869672]
80	[8.003675602458971, 1.5963503461781834]
81	[3.3045186671157003, 3.19199573465418]
82	[4.241852008627736, 0.5039089537892134]
83	[3.0205632330329566, 0.6124177805980947]
84	[3.9307423681228975, 1.447742712911823]
85	[5.414658304947901, 1.348946950821991]
86	[None, None]
87	[None, None]
88	[None, None]
89	[2.5417351876897807, 0.6189031375880844]
90	[3.8756760408619098, 0.7081314411427393]
91	[4.996490615982002, 0.7065187694530586]
92	[8.559706654826526, 0.9851169035433659]
93	[9.136863119210584, 1.140281047522831]
94	[6.06384368475624, 0.9731935063316343]
95	[0.9887148300195745, 8.5820747625841]
96	[None, None]
97	[6.01990320255249, 1.7092351671893258]
98	[4.283959387425938, 0.702764321674178]
99	[None, None]
100	[5.25886270357584, 0.6628623462790262]
101	[7.591405302726667, 1.1528465496014642]
102	[2.2760198692931097, 3.583073375639475]
103	[None, None]
104	[2.0565972455619677, 4.1428082557854555]
105	[5.487223919883527, 1.0919960541109694]
106	[5.16319515113272, 1.7436364670997404]
107	[4.477170856343965, 1.8671998552268168]
108	[8.722150787854568, 2.2317736350151343]
109	[2.811555308421781, 0.8689852401864147]
110	[3.85553942857297, 1.7494433721224445]
111	[None, None]
112	[None, None]
113	[None, None]
114	[7.450782786705079, 1.864274202026213]
115	[7.560202864115881, 1.2463680934060437]
116	[3.1701097794175586, 0.5142633922195962]
117	[4.3518029718264675, 1.0905394706586555]
118	[None, None]
119	[None, None]
120	[4.746525230820472, 1.2002399832290007]
121	[3.112517343173945, 1.0207846629710988]
122	[10.998590649945347, 1.157505083652174]
123	[4.780108067046256, 0.6260557818918774]
124	[3.3392946868533966, 0.5048346740583398]
125	[3.2718733063881267, 0.5050255281292538]
126	[None, None]
127	[None, None]
128	[10.62807043417562, 1.206870057479334]
129	[3.4907569238317055, 1.0754208518056254]
130	[13.036684579147767, 1.3890827087180186]
131	[4.657734838882118, 0.8346770095980841]
132	[None, None]
133	[4.632050376563912, 0.9434735447510904]
134	[None, None]
135	[None, None]
136	[None, None]
137	[5.766049239688035, 0.7972610439428818]
138	[None, None]
139	[8.471637635871144, 1.7994500328870717]
140	[None, None]
141	[4.037389394315881, 1.4726665199709004]
142	[None, None]
143	[0.9873420414565275, 3.1100196060448444]
144	[4.461138374636147, 0.39211889019099394]
145	[None, None]
146	[3.010681216172116, 0.769075861666499]
147	[8.423598597789466, 2.1499977670604866]
148	[6.463264850248332, 1.1400672154013682]
149	[3.020565706632937, 0.8364114546759344]
150	[3.449633068226947, 0.9184227440261407]
151	[2.8220170423776665, 0.6372418785249309]
152	[8.984082750726893, 1.498069710980028]
153	[None, None]
154	[None, None]
155	[None, None]
156	[12.41091055032913, 1.3118385238924049]
157	[5.4605048912375365, 1.4175299534125148]
158	[3.2325238262396723, 0.9064578361650224]
159	[5.835061422434013, 0.5227281322662123]
160	[8.75243368503124, 1.116403905644553]
161	[6.702565674270162, 0.7724177396666738]
162	[0.2997714802313931, 2.3480908804990728]
163	[3.665053763590035, 1.429032567225662]
164	[7.140037600767797, 1.32324159039037]
165	[None, None]
166	[7.02102311361478, 0.4041773502891757]
167	[5.4831591739540695, 0.6908630659893784]
168	[2.831161340557537, 2.8078029789858334]
169	[None, None]
170	[None, None]
171	[None, None]
172	[5.9293858217635185, 1.1119556089279399]
173	[None, None]
174	[0.5062861640670012, 4.440589953459565]
175	[None, None]
176	[2.5607255656145007, 0.6347292298585748]
177	[None, None]
178	[2.6538500829229816, 0.49842586526510974]
179	[None, None]
180	[5.8709683476500265, 0.8201912755234364]
181	[8.265832689111676, 0.7454319354149932]
182	[3.072762054631509, 1.1516707258885086]
183	[None, None]
184	[8.082060523387748, 1.3923062606006162]
185	[None, None]
186	[0.6965787745580843, 5.039665503810538]
187	[6.531871382204432, 1.5638007755609116]
188	[10.317787229621363, 2.0363645784290214]
189	[4.858751142736936, 0.20646331119878775]
190	[5.165444726351603, 1.2336636525278621]

## Sheet: TTI_left
Index	TTI_left sequences (s)
1	9.82425	9.2724	8.79815	8.38	8.00095	7.64919	7.31719	7.00083	6.69826	6.41024	6.1381	5.8854	5.65527	5.44958	5.26868	5.11257	4.97924	4.86589	4.76814	4.68237	4.60583	4.53477	4.46646	4.39725	4.32473	4.24759	4.1668	4.08314	3.99853	3.91389	3.8307	3.74881	3.66801	3.58708	3.50511	3.42065	3.33231	3.24017	3.14426	3.04445	2.94076	2.83382	2.72331	2.6096	2.49439	2.37873
2	6.97679	6.39604	5.8742	5.40198	4.97149	4.57832	4.2195	3.89303	3.59634	3.32692	3.08084	2.85463	2.64546	2.45127	2.26951	2.10022	1.9386	1.78302	1.63878	1.5064	1.38619	1.26818	1.15606	1.04674	0.938318	0.830056	0.722214	0.61505	0.50977	0.405385	0.303816	0.203041	0.101799	0
3	9.15208	8.37492	7.69037	7.08708	6.55637	6.09022	5.68166	5.32506	5.01367	4.74146	4.50143	4.28799	4.09714	3.92516	3.76941	3.62769	3.4979	3.3782	3.26693	3.16325	3.06567	2.97419	2.89073	2.81802	2.76167	2.73107	2.71306	2.70619	2.70928	2.72127	2.74069	2.76733	2.80065	2.84023	2.88528	2.93337	2.98101	3.02368	3.05508
4	7.74399	7.25095	6.82296	6.45183	6.12978	5.84829	5.60057	5.38155	5.18677	5.01298	4.8574	4.71747	4.59091	4.4757	4.37057	4.27395	4.18621	4.10995	4.04951	4.01341	4.01591	4.03796	4.07811	4.13502	4.20746	4.29398	4.3945	4.50868	4.63611	4.7754	4.92274	5.07235	5.2162	5.34366	5.44371	5.50216
5	0.831307	0.724088	0.618364	0.511158	0.405265	0.301844	0.200567	0.100148	0
6	9.75735	9.01759	8.41024	7.90516	7.48133	7.1209	6.80945	6.53371	6.28363	6.05073	5.82709	5.60996	5.40101	5.20415	5.0234	4.86109	4.71817	4.59458	4.48871	4.3972	4.31612	4.241	4.16814	4.09465	4.01781	3.93534	3.84558	3.74736	3.64074	3.52636	3.40529	3.27861	3.1483	3.01605	2.8829	2.74971	2.61762	2.48782
7	1.0662	0.962903	0.854006	0.742211	0.628111	0.517602	0.409448	0.304904	0.201394	0.100088	0
8	1.00055	0.87607	0.755637	0.639497	0.527134	0.417239	0.309778	0.20421	0.101347	0
9	3.07365	2.86623	2.67325	2.49328	2.32491	2.16681	2.01717	1.8758	1.73759	1.601	1.46724	1.33681	1.21076	1.08894	0.970511	0.854545	0.740782	0.628647	0.518087	0.412249	0.306222	0.20216	0.100037	0
10	8.96496	8.06989	7.35354	6.77828	6.31463	5.93883	5.63145	5.37712	5.16399	4.98226	4.82413	4.6846	4.55869	4.44364	4.33641	4.23418	4.13547	4.03895	3.94482	3.85376	3.76697	3.6822	3.60365	3.52957	3.4605	3.39474	3.3275	3.26364	3.19957	3.12893	3.05533	2.97863	2.89585	2.80926	2.71507	2.61279
11	9.58055	9.07786	8.63563	8.23705	7.86959	7.52654	7.20389	6.89947	6.6128	6.34386	6.09183	5.8576	5.64186	5.44427	5.26118	5.08666	4.91529	4.74423	4.5728	4.40254	4.23562	4.07444	3.92222	3.78097
12	9.58055	9.07786	8.63563	8.23705	7.86959	7.52654	7.20389	6.89947	6.6128	6.34386	6.09183	5.8576	5.64186	5.44427	5.26118	5.08666	4.91529	4.74423	4.5728	4.40254	4.23562	4.07444	3.92222	3.78097	3.65083	3.53082	3.41995	3.31758	3.22255	3.13229	3.04401	2.95619	2.86769	2.77731	2.68558	2.59331	2.50101	2.40898	2.31714
13	0.409889	0.306145	0.203361	0.10065	0
14	4.47824	4.01544	3.61103	3.26655	2.97509	2.72814	2.52353	2.34369	2.18001	2.0259	1.87641	1.7349	1.59701	1.46379	1.33737	1.21408	1.09437	0.978475	0.864261	0.751403	0.639786	0.527776	0.418352	0.31045	0.203949	0.100837	0
15	1.07174	0.982424	0.889967	0.794909	0.697481	0.598758	0.49984	0.400523	0.300885	0.200619	0.100151	0
16	3.50309	3.41724	3.33175	3.24781	3.16695	3.09015	3.01978	2.95561	2.89761	2.84509	2.79743	2.75364	2.71275	2.67482	2.64112	2.61358	2.59389	2.58263	2.5795	2.58317	2.5922	2.60644	2.62577	2.6502	2.67832	2.70941	2.74229	2.7727	2.79783	2.81167	2.81175	2.79278	2.7541	2.69469	2.61324	2.51143	2.39003	2.24864	2.08643	1.90984	1.72158	1.53276	1.3476	1.16531	0.994033	0.840612	0.698508	0.564578	0.438033
17	2.0506	1.868	1.69782	1.53889	1.39118	1.24988	1.11499	0.985022	0.85945	0.741588	0.628985	0.519367	0.411653	0.306578	0.202569	0.101333	0
18	9.5072	8.43537	7.56844	6.85974	6.27086	5.77353	5.34614	4.9728	4.6435	4.35224	4.0925	3.85825	3.64476	3.44844	3.26645	3.09751	2.9409	2.79563	2.66058	2.53463	2.41797	2.3096	2.20905	2.11494	2.02493	1.93753	1.8515	1.76503	1.67718	1.58677	1.49071	1.39353	1.29812	1.20572	1.10461	1.00687	0.909015	0.809401	0.708233	0.60607	0.50357	0.401043	0.299999	0.200072	0.100078	0
19	1.53219	1.44322	1.35261	1.25987	1.16514	1.06807	0.973186	0.878148	0.782884	0.686221	0.589434	0.492329	0.395758	0.298907	0.200481	0.100536	0
20	2.00846	1.89163	1.76841	1.63984	1.50596	1.37013	1.23446	1.10355	0.977194	0.857482	0.741855	0.629051	0.519213	0.411292	0.305517	0.202112	0.100848	0
21	0.199836	0.0995545	0
22	2.72594	2.54905	2.39946	2.27296	2.16106	2.05972	1.96388	1.8681	1.76689	1.65813	1.54413	1.42904	1.3145	1.20271	1.09433	0.990335	0.888912	0.789398	0.689681	0.590925	0.493111	0.395784	0.29866	0.197219	0.0985654	0
23	9.54692	8.67784	7.95826	7.35279	6.83431	6.38351	5.98831	5.64092	5.33308	5.05735	4.80777	4.57986	4.37034	4.17774	4.00113	3.83928	3.69096	3.55517	3.43215	3.32089	3.22063	3.12947	3.04452	2.96372	2.88511	2.80618	2.72526	2.6405	2.54841	2.45509	2.36401	2.27695	2.17945	2.08559	1.99048	1.8913	1.78809	1.68252	1.57725	1.47333	1.37368	1.27674	1.18011	1.08322	0.985782	0.887645	0.7892	0.690822	0.59219
24	4.88636	4.71172	4.54545	4.38999	4.24751	4.11893	4.0046	3.9039	3.81582	3.73914	3.67236	3.61402	3.56207	3.51438	3.46989	3.42849	3.38873	3.34945	3.30909	3.26656	3.22148	3.17227	3.11654	3.053	2.98086	2.90064	2.81479	2.72625	2.63702	2.54869	2.46354	2.38077	2.29973	2.21872	2.13528
25	2.41391	2.40271	2.39295	2.3842	2.37643	2.37001	2.36606	2.3647	2.36646	2.37061	2.37682	2.38458	2.3926	2.40149	2.41156	2.42193	2.4319	2.43981	2.44532	2.44829	2.44912	2.44869	2.44695	2.44391	2.43818	2.42655	2.40701	2.37637	2.33373	2.27747	2.20892	2.129	2.04094	1.95111
26	4.15422	4.0985	4.04318	3.98767	3.93207	3.87666	3.82254	3.77003	3.71977	3.67211	3.62746	3.58745	3.55228	3.52318	3.50058	3.48508	3.47654	3.47441	3.47721	3.48167	3.48533	3.48726	3.48701	3.48571	3.48368	3.48051	3.47685	3.47444	3.47459	3.4793	3.49045	3.50894	3.53514	3.56831	3.60772	3.64777	3.68592	3.71963	3.7454	3.76263	3.77098	3.76774	3.75329	3.72875	3.69525	3.65528	3.61226	3.5671	3.52024
27	1.801	1.70123	1.59838	1.49487	1.39524	1.29528	1.18302	1.06909	0.954213	0.840129	0.727154	0.616317	0.510361	0.407248	0.305184	0.202909	0.101193	0
28	5.23515	4.98138	4.66844	4.28688	3.86128	3.43492	3.0408	2.6946	2.39869	2.14684	1.93548	1.75816	1.60508	1.4721	1.34798	1.23026	1.11892	1.01205	0.909618	0.809059	0.706971	0.602598	0.500421	0.40097	0.301036	0.20062	0.100469	0
29	2.50321	2.35287	2.2142	2.08891	1.98097	1.88318	1.79376	1.70425	1.61683	1.52904	1.43959	1.34838	1.25126	1.14196	1.0234	0.900596	0.779772	0.663584	0.547576	0.432298	0.318474	0.205056	0.100629	0
30	1.96777	1.75011	1.55327	1.37639	1.21373	1.06026	0.928078	0.809134	0.702134	0.597953	0.497179	0.398043	0.299006	0.198999	0.0997615	0
31	2.19146	2.04282	1.88802	1.73221	1.58129	1.44006	1.31034	1.19003	1.07688	0.966489	0.85657	0.745245	0.630322	0.519557	0.411822	0.306721	0.202668	0.100238	0
32	3.84527	3.76974	3.69763	3.62896	3.56412	3.50244	3.44451	3.39067	3.3412	3.29509	3.2522	3.2123	3.17518	3.14065	3.10854	3.07966	3.05348	3.02972	3.00702	2.98572	2.96569	2.9462	2.92865	2.90631	2.88784	2.85867	2.81987	2.78018	2.73639	2.69295	2.64879	2.59108	2.52307	2.45434	2.37768
33	1.83648	1.66906	1.50722	1.35235	1.20178	1.0566	0.917295	0.784947	0.660213	0.541149	0.427298	0.315502	0.207154	0.102015	0
34	9.76222	9.25486	8.81543	8.43318	8.09775	7.79975	7.53048	7.28332	7.05195	6.83002	6.61249	6.39561	6.17706	5.95595	5.73229	5.50713	5.28292	5.06225	4.84747	4.64017	4.44237	4.25542	4.08066	3.91847	3.76833	3.63004	3.50283	3.38626	3.27844	3.17766	3.0824	2.99101	2.90242	2.81551	2.73016	2.64648	2.5648	2.48589	2.40976	2.33575	2.26367	2.19263	2.12221
35	1.34397	1.25467	1.16501	1.07488	0.983087	0.889602	0.793772	0.695291	0.597277	0.499306	0.400848	0.301739	0.20105	0.100302	0
36	3.07603	3.125	3.17404	3.22009	3.26	3.29235	3.31725	3.33581	3.3504	3.36772	3.4058	3.45536	3.5055	3.56852	3.64837	3.75344	3.88982	4.0531	4.1657	4.25041	4.30881	4.34041	4.34264	4.30327	4.25014	4.19277	4.11422	4.01086	3.89847	3.76923	3.61645	3.45228	3.27557	3.08205	2.88958
37	3.08815	2.90178	2.73043	2.5701	2.41621	2.26665	2.1198	1.97671	1.83529	1.69438	1.55753	1.42099	1.28538	1.15108	1.0201	0.892423	0.768731	0.649312	0.532728	0.419015	0.309085	0.203378	0.1005	0
38	0.204987	0.100471	0
39	8.39984	7.61931	6.96559	6.40972	5.93049	5.51193	5.14163	4.80821	4.50359	4.22178	3.95682	3.70472	3.46105	3.22763	3.00088	2.78201	2.5725	2.37433	2.18769	2.01097	1.84558	1.6891	1.54465	1.4101	1.28294	1.1582	1.02962	0.901705	0.775942	0.652693	0.534729	0.418295	0.307402	0.201833	0.100322	0
40	9.69621	9.3081	8.90099	8.48474	8.06911	7.66211	7.27059	6.89987	6.55337	6.23468	5.94571	5.68745	5.45894	5.25781	5.08096	4.92682	4.79406	4.68273	4.59777	4.5251	4.45087	4.38611	4.33068	4.2854	4.2516	4.23013	4.22289	4.23065	4.25874	4.29785	4.34999	4.39556	4.43851	4.48947	4.54904	4.62112	4.70878	4.81339	4.93059	5.06182	5.20169	5.34676
41	5.6676	5.92798	6.22663	6.45801	6.6478	6.7978	6.90667	6.96981	6.9714	6.95148	6.92193	6.85657	6.75039	6.62749	6.47373	6.27974	6.0651	5.82482	5.55322	5.28152	5.0139
42	0.307348	0.203819	0.10149	0
43	1.18766	1.0853	0.979859	0.866601	0.754186	0.641521	0.527258	0.415675	0.307597	0.202097	0.0994747	0
44	3.94369	3.7347	3.53773	3.35096	3.17253	3.00153	2.83636	2.67537	2.517	2.35958	2.20326	2.04941	1.89896	1.75253	1.60963	1.47017	1.33278	1.19587	1.04851	0.907452	0.776817	0.652597	0.533655	0.419899	0.310956	0.205124	0.101977	0
45	3.96635	3.44913	3.01651	2.64604	2.32183	2.01613	1.75466	1.53659	1.35008	1.18846	1.04922	0.924885	0.813562	0.709746	0.605965	0.504306	0.402124	0.299809	0.198638	0.0988002	0
46	9.88673	8.52151	7.40598	6.48507	5.7192	5.07802	4.53618	4.07409	3.67571	3.32985	3.0275	2.76049	2.52301	2.31001	2.11642	1.93906	1.77469	1.62003	1.47382	1.33542	1.20398	1.07953	0.959673	0.84814	0.73777	0.628398	0.517496	0.411266	0.306797	0.20319	0.101073	0
47	2.15078	1.98483	1.82991	1.68645	1.55365	1.43214	1.31664	1.20734	1.1009	0.994439	0.890427	0.788365	0.688054	0.589962	0.493042	0.394761	0.297093	0.198674	0.0994376	0
48	4.47548	4.17486	3.91097	3.67687	3.46674	3.27615	3.10075	2.93628	2.77859	2.62491	2.47327	2.32306	2.17304	2.02327	1.87093	1.73168	1.58614	1.4381	1.29176	1.1502	1.01418	0.884485	0.761483	0.643444	0.528564	0.416936	0.309118	0.204526	0.101968	0
49	6.86655	6.06896	5.38791	4.80918	4.31939	3.90461	3.55096	3.24684	2.98044	2.74406	2.52985	2.33155	2.14126	1.95214	1.74237	1.5419	1.36521	1.20746	1.06591	0.938374	0.820327	0.706571	0.597126	0.494458	0.394799	0.297652	0.199291	0.0998096	0
50	5.08822	5.00123	4.91736	4.83783	4.76302	4.69243	4.62491	4.55958	4.49589	4.43312	4.37095	4.30941	4.24906	4.19093	4.13568	4.08373	4.03537	3.99039	3.94922	3.91201	3.8783	3.84759	3.81873	3.79051	3.7621	3.7326	3.70116	3.6673	3.63084	3.59216	3.55199	3.5109	3.46948	3.42703	3.3833	3.33754	3.28968	3.2402	3.18973	3.13844	3.08626	3.03248	2.9767
51	3.7744	3.56603	3.3699	3.18449	3.00828	2.84014	2.67901	2.52275	2.37415	2.23391	2.10427	1.984	1.86993	1.76279	1.65824	1.55835	1.4591	1.35894	1.25731	1.15393	1.04847	0.941751	0.83434	0.727331	0.620756	0.514739	0.410419	0.306905	0.204351	0.101711	0
52	4.0206	3.82021	3.62331	3.42598	3.22353	3.00186	2.7891	2.59367	2.41241	2.24473	2.09053	1.9483	1.81427	1.68801	1.5668	1.45136	1.3394	1.23104	1.12554	1.02187	0.920067	0.817733	0.715962	0.613114	0.509515	0.406986	0.304328	0.201982	0.100397	0
53	1.29534	1.17518	1.05745	0.944753	0.834806	0.726737	0.620005	0.515126	0.410236	0.30595	0.202796	0.101001	0
54	2.34454	2.1972	2.05113	1.90415	1.73717	1.58566	1.4492	1.31964	1.19574	1.0776	0.9626	0.850105	0.739205	0.629555	0.520934	0.413737	0.308239	0.204301	0.101487	0
55	1.80796	1.63018	1.46038	1.30334	1.16074	1.02886	0.902403	0.776105	0.653123	0.537218	0.42094	0.309025	0.20232	0.0991889	0
56	1.23122	1.11895	1.00917	0.904183	0.800349	0.69832	0.597817	0.498034	0.39846	0.298737	0.198503	0.0989806	0
57	0.778098	0.682907	0.587137	0.49123	0.394483	0.297475	0.19953	0.100397	0
58	1.8819	1.81032	1.7369	1.66011	1.57666	1.49522	1.41439	1.32927	1.24021	1.14917	1.05539	0.960279	0.862587	0.758352	0.649229	0.538765	0.427792	0.317717	0.208942	0.103389	0
59	0.599775	0.500967	0.401301	0.301145	0.201115	0.100303	0
60	1.13907	1.01709	0.896455	0.776265	0.656888	0.539403	0.424721	0.313538	0.206147	0.101855	0
61	2.46648	2.39035	2.31752	2.24679	2.17837	2.11112	2.04134	1.97173	1.90013	1.82382	1.7462	1.66578	1.58537	1.50371	1.41817	1.32939	1.23932	1.1496	1.06008	0.969431	0.876184	0.784094	0.68938	0.592828	0.495225	0.397369	0.299531	0.200244	0.100279	0
62	1.72553	1.5862	1.44938	1.31442	1.18933	1.0708	0.955858	0.841465	0.728364	0.619232	0.5122	0.407328	0.303698	0.201284	0.0999946	0
63	3.7625	3.66252	3.57043	3.48629	3.40939	3.33889	3.27352	3.21279	3.15602	3.10325	3.05583	3.01562	2.98343	2.9587	2.94264	2.93285	2.93066	2.93025	2.92144	2.90683	2.89607	2.88322	2.87651	2.87496	2.87189	2.86841	2.8748	2.90311	2.95238	3.02277	3.11998	3.2563	3.42626	3.62461	3.84608	4.09562	4.39021	4.75746	5.17755	5.661
64	4.09823	4.00938	3.91905	3.82703	3.73235	3.63451	3.53284	3.42767	3.3193	3.20821	3.09563	2.98326	2.87232	2.76313	2.65671	2.55332	2.45272	2.35474	2.25862	2.16324	2.06696	1.96852	1.86733	1.76281
65	5.52919	5.09671	4.69312	4.3217	3.98337	3.67684	3.39919	3.14726	2.91892	2.71082	2.51956	2.34216	2.17701	2.02205	1.87608	1.73646	1.60259	1.47254	1.34461	1.21156	1.08301	0.960459	0.843635	0.730315	0.620063	0.513082	0.408375	0.3045	0.202743	0.101199	0
66	5.38528	5.27088	5.15578	5.038	4.91528	4.78476	4.64477	4.49675	4.34232	4.18453	4.02457	3.86346	3.70148	3.53828	3.37438	3.21051	3.04743	2.88652	2.72897	2.57601	2.42769	2.28372	2.14351	2.00676	1.87354	1.74392	1.61802	1.49516	1.37517	1.25816	1.1424	1.02821	0.918116	0.811297	0.707096	0.603821	0.501582	0.400883	0.300467	0.200589	0.100131	0
67	9.37327	8.80928	8.33577	7.9378	7.60341	7.32192	7.08324	6.87847	6.69987	6.54126	6.3987	6.26845	6.14715	6.0327	5.92263	5.81472	5.70702	5.59892	5.49037	5.38161	5.27322	5.1647	5.05635	4.94872	4.8429	4.7402	4.6413	4.54597	4.45357	4.36336	4.27511	4.18818	4.1012	4.01182	3.91771	3.81716	3.70905	3.59269
68	3.23222	2.93449	2.67728	2.44627	2.233	2.0363	1.85954	1.69575	1.5416	1.39498	1.25541	1.12263	0.995616	0.872606	0.752986	0.636774	0.524476	0.415085	0.308123	0.203737	0.101293	0
69	4.57131	4.14146	3.75606	3.39448	3.06503	2.78557	2.5474	2.3412	2.16111	2.00191	1.85898	1.72504	1.59538	1.46486	1.33188	1.20311	1.07661	0.955379	0.839443	0.726662	0.615631	0.509314	0.405107	0.3023	0.200534	0.100051	0
70	7.28347	6.74697	6.25474	5.80804	5.40508	5.04225	4.71573	4.42221	4.15702	3.91557	3.69407	3.49013	3.30099	3.12463	2.95778	2.79893	2.64496	2.49264	2.33295	2.17847	2.03238	1.89459	1.76337	1.638	1.51932	1.40539	1.29481	1.19033	1.08867	0.988842	0.890028	0.791811	0.693543	0.594934	0.496465	0.39767	0.298966	0.199614	0.0999894	0
71	6.85648	6.73814	6.61874	6.49578	6.36612	6.22593	6.07325	5.90978	5.73786	5.56108	5.38103	5.19882	5.01469	4.8283	4.64026	4.45149	4.26319	4.0773	3.89556	3.71946	3.54905	3.38392	3.22347	3.06744	2.91598	2.76925	2.62735	2.48973	2.35632	2.22707	2.09983	1.97522	1.85669	1.7439	1.63544	1.52876	1.42429	1.32343	1.2251	1.13019	1.03746	0.947919	0.859955	0.769714	0.678021	0.584455	0.489749	0.393616	0.296114
72	0
73	2.43781	2.24514	2.0654	1.89822	1.74184	1.59422	1.45062	1.31033	1.17585	1.05496	0.938564	0.828583	0.72139	0.616993	0.515542	0.412158	0.309119	0.205268	0.10245	0
74	4.27355	3.94977	3.65749	3.39118	3.14605	2.91938	2.70908	2.5133	2.331	2.16073	2.00142	1.85194	1.71138	1.57925	1.45457	1.33664	1.22484	1.1181	1.01489	0.913688	0.812169	0.709723	0.609231	0.508266	0.406635	0.304715	0.202666	0.10107	0
75	3.50719	3.41464	3.32463	3.23858	3.15716	3.08004	3.00641	2.93573	2.86765	2.80228	2.73936	2.67865	2.61964	2.56168	2.50423	2.44671	2.3888	2.33039
76	1.72072	1.57109	1.43027	1.30223	1.17947	1.06411	0.952519	0.840805	0.731147	0.622943	0.516713	0.410593	0.305502	0.2019	0.100126	0
77	6.8962	6.25431	5.67229	5.1452	4.6685	4.23729	3.84731	3.49542	3.1784	2.89322	2.63735	2.40823	2.20449	2.0238	1.86301	1.71956	1.59052	1.47309	1.36446	1.26054	1.16096	1.06429	0.969739	0.876518	0.783272	0.689105	0.593581	0.496686	0.398867	0.30035	0.200911	0.1008	0
78	6.46418	5.90245	5.39572	4.93985	4.53068	4.16453	3.83844	3.54967	3.29641	3.07572	2.88376	2.71714	2.57199	2.44444	2.33039	2.22446	2.12598	2.03318	1.94499	1.8596	1.77451	1.6879	1.59925	1.50911	1.41804	1.32709	1.23617	1.14637	1.05652	0.965857	0.873592	0.779902	0.684897	0.589022	0.492676	0.395437	0.29756	0.198873	0.0996633	0
79	4.3508	4.16498	3.99671	3.84552	3.71035	3.5892	3.47943	3.3776	3.28121	3.18828	3.09699	3.00697	2.91815	2.83115	2.74601	2.6617	2.5758	2.48464	2.38466	2.27486	2.15638	2.03415	1.91189	1.78661	1.66303	1.54217	1.42167	1.30155	1.18218	1.06341	0.947561	0.834311	0.724216	0.617185	0.511777	0.408284	0.306146	0.203338	0.100913	0
80	2.01433	1.87369	1.73119	1.59635	1.46336	1.33318	1.20623	1.08269	0.96321	0.84792	0.737609	0.631023	0.522833	0.415512	0.309034	0.204459	0.101398	0
81	3.46743	3.40787	3.35238	3.30292	3.26148	3.22894	3.20603	3.192	3.18497	3.18388	3.18718	3.194	3.20139	3.20683	3.19886	3.19852	3.20413	3.21653	3.23765	3.26637	3.30229	3.34204	3.38004	3.42107	3.4513	3.4586	3.43639	3.3914	3.33552	3.27825	3.2073	3.125	3.02388	2.90313	2.76761	2.62437	2.4827
82	4.68025	4.46179	4.26017	4.07096	3.89086	3.71707	3.54714	3.37932	3.21234	3.04612	2.87744	2.71802	2.56086	2.40699	2.25736	2.1132	1.97554	1.84486	1.72194	1.6029	1.48075	1.36006	1.24226	1.12854	1.01873	0.913553	0.810897	0.708818	0.606414	0.503909	0.402067	0.300497	0.199984	0.100044	0
83	1.01866	0.918642	0.81833	0.713973	0.612418	0.508952	0.408218	0.305412	0.204484	0.101791	0
84	2.13846	2.03255	1.92966	1.82954	1.73191	1.63618	1.54072	1.44774	1.35692	1.27081	1.18983	1.11164	1.03315	0.952145	0.867373	0.77836	0.685987	0.591503	0.495518	0.399118	0.30103	0.201179	0.100806	0
85	2.35747	2.2092	2.0633	1.91849	1.76933	1.62361	1.48377	1.34895	1.21868	1.09334	0.973044	0.854985	0.740169	0.627857	0.518211	0.409414	0.303415	0.200866	0.0998212	0
86	2.44215	2.3951	2.34892	2.30341	2.25863	2.21438	2.17097	2.12782	2.0852	2.04334	2.00199	1.96059	1.91835	1.87459	1.82866	1.77997	1.72786	1.6723	1.6133
87	9.42614	8.77664	8.19818	7.67823	7.20727	6.77901	6.39033	6.04278	5.73962	5.49983	5.27665	5.05106	4.81552	4.57263	4.33515	4.10278	3.87923	3.66516	3.45278	3.24201	3.02657	2.81387	2.60804	2.41005	2.22356
88	9.91808	9.381	8.88085	8.4195	7.99448	7.6013	7.2355	6.89423	6.57569	6.27857	6.00255	5.7474	5.51167	5.29389	5.09263	4.9062	4.73228	4.56911	4.41507	4.26906	4.13013	3.99745	3.87004	3.74729	3.62735	3.50868	3.39022	3.27151	3.15283	3.03547	2.92063	2.80931	2.70177	2.59819	2.49834	2.40194	2.30839	2.216	2.12747	2.04305	1.96591	1.89693	1.83259
89	3.19389	3.08298	2.97571	2.8725	2.77371	2.67904	2.58767	2.49875	2.41294	2.3262	2.23739	2.14606	2.05461	1.96128	1.86728	1.77141	1.67153	1.5703	1.46641	1.36349	1.26114	1.15725	1.05063	0.942636	0.834878	0.725677	0.618903	0.513526	0.408555	0.304398	0.201849	0.100842	0
90	3.31049	3.04674	2.81179	2.60463	2.42467	2.26706	2.12638	1.99788	1.87733	1.76057	1.64449	1.53081	1.42027	1.31281	1.20981	1.10908	1.00905	0.908987	0.808607	0.708131	0.60756	0.506157	0.404749	0.30335	0.201509	0.100559	0
91	3.71605	3.38366	3.08444	2.81516	2.57233	2.3518	2.15052	1.96572	1.79501	1.63573	1.4847	1.32928	1.18552	1.05518	0.931468	0.816567	0.706519	0.601678	0.49818	0.397236	0.29746	0.198537	0.0994745	0
92	1.44609	1.27673	1.12226	0.985117	0.858359	0.742878	0.633915	0.52641	0.420424	0.314492	0.206442	0.102881	0
93	1.28802	1.14028	1.00521	0.877261	0.755655	0.63891	0.526291	0.415818	0.308035	0.203549	0.10078	0
94	2.34483	2.195	2.08473	1.99155	1.90466	1.8156	1.71925	1.61633	1.51058	1.40497	1.29777	1.18986	1.08112	0.973194	0.865133	0.756154	0.645408	0.535659	0.423283	0.312875	0.206347	0.103971	0
95	5.90123	6.22059	6.57414	6.93063	7.27909	7.59095	7.84528	8.03102	8.14632	8.19774	8.20022	8.17159	8.12958	8.09053	8.06724	8.06889	8.10039	8.16302	8.25521	8.3725	8.50911	8.65586	8.79909	8.91596	8.97655	8.92472	8.87631	8.83826	8.8062	8.77353	8.73388	8.67699	8.58207	8.41037	8.12371	7.71888	7.33053	6.96374	6.616	6.292	6.00057	5.74881	5.53858
96	9.60507	9.17851	8.77838	8.39345	8.01641	7.64406	7.27735	6.91949	6.57379	6.24332	5.93053	5.63658	5.36216	5.10777	4.87627	4.67047	4.49122	4.33804	4.20822	4.098	4.00256	3.91748	3.83746	3.75701	3.67249	3.5818	3.48322	3.37875	3.26939	3.15811	3.0474	2.93731
97	3.69049	3.38852	3.14661	2.95003	2.78688	2.64607	2.51503	2.37048	2.23047	2.10415	1.97525	1.84243	1.70924	1.58168	1.4485	1.32043	1.19315	1.06194	0.925375	0.788386	0.654984	0.531683	0.414127	0.306446	0.200907	0.0999749	0
98	0.80622	0.702764	0.601425	0.501995	0.404536	0.306385	0.205738	0.102301	0
99	9.99847	9.64918	9.3676	9.14409
100	4.27941	3.88086	3.53041	3.21978	2.94182	2.68929	2.456	2.23608	2.01553	1.81012	1.62714	1.46199	1.30744	1.16462	1.03021	0.904309	0.783444	0.662862	0.544341	0.429211	0.317627	0.209743	0.105137	0
101	2.15981	1.98626	1.8164	1.64003	1.46417	1.30512	1.15285	1.01309	0.882609	0.758913	0.639957	0.524066	0.415424	0.307109	0.202516	0.0997531	0
102	3.70313	3.75027	3.78671	3.81152	3.82509	3.82875	3.82264	3.80751	3.78382	3.75301	3.71488	3.66998	3.62115	3.56504	3.51965	3.49445	3.48976	3.52084	3.58307	3.68126	3.8302	4.01419	4.2136	4.39533	4.53288	4.61501	4.65022	4.66548	4.69533	4.73055	4.78298	4.83079	4.85685	4.84815	4.79322	4.68162	4.50693	4.27037	3.98239	3.66248
103	1.9481	1.95673	1.97207	1.99282	2.01499	2.04012	2.06669	2.0878	2.10566	2.11993	2.12897	2.1342	2.13431	2.12843	2.11395	2.0897	2.04048	1.97226	1.89128	1.78643
104	2.73516	2.79546	2.85736	2.91736	2.97385	3.02513	3.06952	3.10522	3.12918	3.14071	3.14157	3.13486	3.12627	3.12243	3.12915	3.1497	3.18598	3.23963	3.31136	3.40361	3.51733	3.65245	3.80665	3.97382	4.14281	4.298	4.42868	4.52272	4.56733	4.5509	4.46018	4.34762	4.24716	4.16941	4.13837	4.14774	4.20851	4.29811	4.36647	4.3976	4.41351	4.38056
105	3.1146	2.95036	2.78563	2.62266	2.45596	2.30837	2.17053	2.04426	1.92287	1.80865	1.69387	1.57616	1.45565	1.33258	1.21003	1.092	0.970838	0.853124	0.737477	0.624338	0.51441	0.408208	0.305463	0.203349	0.101329	0
106	3.60311	3.43417	3.28985	3.17009	3.0672	2.96983	2.86981	2.76125	2.64471	2.5131	2.36032	2.19816	2.04182	1.88997	1.74364	1.6091	1.47718	1.34259	1.20872	1.08138	0.962257	0.846654	0.733998	0.624	0.516317	0.409817	0.305925	0.202858	0.100741	0
107	5.15458	5.11863	5.08053	5.04051	5.00009	4.96209	4.92891	4.89938	4.86984	4.83706	4.79834	4.7541	4.70635	4.65721	4.60658	4.5497	4.48307	4.40779	4.32499	4.23745	4.14687	4.05538	3.96481	3.87651	3.78972	3.70466	3.62163	3.5399	3.45748	3.37188	3.28024	3.17913	3.06767	2.94811	2.82515	2.70437	2.58893	2.48466	2.38503	2.2921	2.20661	2.12578	2.04221	1.96216	1.8672	1.7607	1.6414	1.51403	1.38681
108	4.80267	4.79858	4.80468	4.82441	4.85715	4.89913	4.94536	4.98978	5.02678	5.04768	5.04816	5.02507	4.97929	4.91122	4.82592	4.72807	4.62369	4.51695	4.41091	4.30842	4.21175	4.12212	4.03347	3.94937	3.85964	3.75807	3.6424	3.51459	3.38105	3.24869	3.12056	2.99638	2.88195	2.78204	2.6814	2.58525	2.49211	2.40219	2.31198	2.23177	2.15792	2.08596	2.01554	1.93676	1.85286	1.76645	1.67748	1.58787	1.48952
109	9.60352	7.8679	6.56809	5.57964	4.816	4.21436	3.73027	3.33327	3.00054	2.71616	2.46773	2.24698	2.04767	1.86563	1.69731	1.54034	1.3927	1.25296	1.12124	0.993641	0.868985	0.746792	0.629865	0.518001	0.410582	0.304672	0.201647	0.10013	0
110	8.14519	7.54804	7.03722	6.59618	6.21156	5.87261	5.56984	5.29418	5.03876	4.79864	4.57063	4.3525	4.14233	3.93929	3.74289	3.55338	3.37173	3.19848	3.03328	2.87483	2.72159	2.57249	2.42707	2.28502	2.14712	2.01105	1.87959	1.74944	1.62052	1.49504	1.37399	1.25732	1.14487	1.03556	0.928678	0.823619	0.719696	0.615679	0.5108	0.406148	0.301196	0.201531	0.100578	0
111	3.2924	3.26084	3.22896	3.20682	3.19023	3.17854	3.17216	3.16854	3.15946	3.14851	3.13816	3.13108	3.12897	3.12932	3.12737	3.11247	3.07503	3.01249	2.93847	2.86274	2.79149	2.72106	2.64055	2.5441	2.43344
112	4.97479	4.92533	4.87492	4.82185	4.76428	4.70069	4.62994	4.55156	4.46628	4.37534	4.28122	4.18632	4.09329	4.0045	3.92065	3.84046	3.76298	3.68722	3.61187	3.53639	3.46092	3.38682	3.31586	3.24991	3.19045	3.13836	3.0935	3.05427	3.01973	2.98884	2.96082	2.93408	2.90928	2.88733	2.86875	2.85175	2.83423	2.81081	2.78153	2.74597	2.70033	2.65149	2.59624	2.53625	2.47373
113	5.48318	5.41048	5.33649	5.26057	5.18154	5.0985	5.01158	4.9225	4.83303	4.74485	4.65881	4.57465	4.49162	4.40945	4.32804	4.24702	4.16604	4.08486	4.00358	3.92243	3.84102	3.75874	3.67575	3.59221	3.50783	3.42213	3.33548	3.24791	3.15939	3.0709	2.98276	2.89563	2.81084	2.72971	2.64801	2.56395
114	2.30494	2.15332	2.00603	1.86427	1.72318	1.58475	1.4526	1.32617	1.20012	1.07739	0.959452	0.844499	0.732322	0.62287	0.514174	0.407992	0.303886	0.201095	0.100071	0
115	2.50493	2.44139	2.37046	2.29408	2.21334	2.12909	2.04128	1.95023	1.8565	1.76009	1.66181	1.56182	1.4583	1.35304	1.24637	1.14011	1.03542	0.931063	0.825448	0.720807	0.616348	0.512621	0.408151	0.305257	0.202524	0.100626	0
116	0.514263	0.412058	0.309036	0.205002	0.10201	0
117	3.19143	3.01366	2.83899	2.6673	2.50082	2.34294	2.19594	2.05976	1.93327	1.81455	1.7006	1.58967	1.48203	1.38136	1.28226	1.18677	1.09054	0.996157	0.901907	0.80715	0.707677	0.607854	0.505016	0.403498	0.302393	0.200615	0.100221	0
118	4.23967	4.17089	4.10579	4.04624	3.99268	3.94442	3.9004	3.85965	3.82189	3.78725	3.7566	3.73137	3.71154	3.69624	3.68386	3.67206	3.65829	3.64027	3.61725	3.58979	3.55891	3.525	3.4888	3.45122	3.41236	3.37197	3.32962	3.28507	3.23713	3.18555	3.13104	3.07459	3.01694	2.95789	2.89643	2.83164	2.7626	2.68833	2.60919
119	6.74563	6.6831	6.60823	6.52381	6.43095	6.33264	6.23116	6.12986	6.03103	5.9367	5.84616	5.75804	5.67063	5.58157	5.48999	5.39318	5.28863	5.17337	5.04534	4.90211	4.7425	4.56728	4.37779	4.17715	3.96763	3.75376	3.54053	3.33292	3.13495	2.94899	2.77958	2.62941
120	4.3717	4.11521	3.87126	3.63963	3.42349	3.22454	3.04414	2.88164	2.73482	2.60116	2.47826	2.36319	2.25301	2.14477	2.03645	1.92669	1.81401	1.6971	1.57668	1.45117	1.32506	1.20024	1.07745	0.958022	0.840587	0.727448	0.618011	0.510677	0.406868	0.303751	0.20202	0.100946	0
121	2.19733	2.10748	2.01873	1.93083	1.84358	1.75617	1.66774	1.57694	1.48139	1.3799	1.27135	1.14764	1.02078	0.893898	0.769588	0.649822	0.534254	0.421776	0.312017	0.205404	0.101456	0
122	0.874967	0.750953	0.633677	0.521554	0.413068	0.307691	0.204361	0.101763	0
123	2.79453	2.5799	2.39187	2.22642	2.08082	1.94981	1.8317	1.71942	1.60754	1.49703	1.38989	1.28351	1.17562	1.06585	0.954932	0.8441	0.7348	0.626056	0.518484	0.411952	0.306815	0.203218	0.101346	0
124	5.73733	5.46852	5.20363	4.94036	4.6779	4.41847	4.16538	3.92206	3.69169	3.47604	3.27547	3.08934	2.91615	2.75364	2.59839	2.44723	2.2946	2.13993	1.98659	1.84543	1.71562	1.58947	1.47219	1.35822	1.24884	1.13998	1.03383	0.927772	0.821126	0.714376	0.608546	0.504835	0.401889	0.30003	0.199643	0.0997277	0
125	5.81369	5.15039	4.6032	4.149	3.77036	3.45337	3.187	2.96304	2.77606	2.61237	2.46494	2.33108	2.20612	2.08867	1.9769	1.86725	1.76009	1.65255	1.54289	1.43438	1.32681	1.22003	1.1168	1.01533	0.914435	0.812629	0.710336	0.607761	0.505026	0.402489	0.300991	0.200183	0.0996863	0
126	9.84537	9.52684	9.20975	8.88635	8.55283	8.20908	7.85839	7.50658	7.16052	6.82642	6.50827	6.20785	5.92623	5.66299	5.41512	5.17951	4.95289	4.73396	4.52286	4.32119	4.12768	3.94676	3.77558	3.61386	3.45972	3.31393	3.17162	3.035	2.89425
127	9.23319	8.28247	7.46872	6.7737	6.17586
128	0.952175	0.836204	0.724449	0.615525	0.509045	0.40458	0.302167	0.201618	0.100269	0
129	1.23909	1.15812	1.07542	0.974968	0.865221	0.752292	0.637746	0.523637	0.408157	0.299529	0.196718	0.0974724	0
130	0.800839	0.697432	0.598936	0.498823	0.399002	0.299219	0.199278	0.0993776	0
131	2.49285	2.3545	2.22542	2.10662	1.99811	1.89754	1.7953	1.69309	1.59005	1.48551	1.37934	1.27177	1.16278	1.05296	0.943111	0.834677	0.727354	0.621004	0.515277	0.410187	0.305853	0.202744	0.100808	0
132	9.43672	8.6601	7.98381	7.39624	6.88687	6.44516	6.061	5.7233	5.42367	5.15482	4.91083	4.68772	4.48678	4.30759	4.14771	4.00296	3.87311	3.75483	3.64792	3.54676	3.44474	3.34902	3.25641	3.16269	3.07472	2.98178	2.89322	2.79649	2.69602	2.60075	2.50833	2.41995	2.33402	2.25189	2.17099	2.08525
133	4.16188	3.6076	3.16327	2.80396	2.5143	2.27978	2.0864	1.92409	1.78172	1.63825	1.51874	1.41281	1.31359	1.21828	1.12528	1.03365	0.943474	0.854729	0.767143	0.682916	0.592295	0.496983	0.396727	0.296681	0.198661	0.0983204	0
134	4.21284	4.15988	4.11631	4.08082	4.0514	4.02604	4.0028	3.98054	3.95829	3.93539	3.91106	3.88442	3.85447	3.82097	3.78398	3.744	3.7009	3.65467	3.60573	3.55401	3.4995	3.44265	3.38386	3.32307	3.26043	3.19599	3.12997	3.06278	2.99538	2.92832	2.86147	2.79554	2.72999	2.66519	2.60119	2.5379	2.4746	2.41014	2.34375	2.27429
135	6.70588	6.51497	6.33601	6.16782	6.00862	5.85571	5.70692	5.56064	5.41558	5.2713	5.12863	4.9894	4.85475	4.72541	4.60151	4.48338	4.37113	4.26409	4.16123	4.06203	3.96475	3.86987	3.77811	3.69073	3.60871	3.53048	3.45433	3.37873	3.30344	3.22896	3.15482	3.07932	2.99922	2.91385	2.82425	2.73327	2.64346	2.55629	2.4717	2.38966	2.3082	2.22619
136	5.21633	5.08587	4.97021	4.87069	4.78728	4.71857	4.66295	4.61898	4.58527	4.55923	4.53913	4.52373	4.51065	4.49881	4.48618	4.47041	4.4488	4.41978	4.38139	4.33405	4.27646	4.21021	4.13435	4.0481	3.95277	3.85031	3.74406	3.63494	3.52392	3.40853	3.28975	3.17022	3.05027	2.93232	2.81542	2.69924	2.58465
137	2.28497	2.20447	2.1251	2.0473	1.97073	1.89453	1.81823	1.74133	1.66305	1.58305	1.50103	1.41755	1.33295	1.24738	1.16087	1.07292	0.983333	0.891818	0.797261	0.699945	0.601212	0.501593	0.401442	0.30082	0.200284	0.100245	0
138	3.47213	3.39699	3.32455	3.25553	3.18943	3.12428	3.0581	2.98999	2.91967
139	2.45873	2.23406	2.01116	1.79945	1.60216	1.41965	1.25247	1.09667	0.952651	0.815855	0.68406	0.557187	0.435385	0.319058	0.208248	0.102084	0
140	4.88314	4.83092	4.78042	4.73264	4.68792	4.64621	4.60713	4.57051	4.53582	4.50397	4.47526	4.4496	4.42675	4.40534	4.3839	4.36115	4.33501	4.30355	4.26497	4.21952	4.16807	4.11071	4.04717	3.97709	3.90029	3.81718	3.72887	3.63739	3.54784	3.46212	3.38185	3.30648	3.2337	3.15968	3.08123	2.99585	2.90318	2.80541	2.70713	2.61845	2.53243	2.44054	2.35261	2.26776	2.18579	2.10489	2.02513
141	9.44993	8.91895	8.43346	7.97869	7.55095	7.15199	6.78293	6.4426	6.12675	5.83028	5.54864	5.28033	5.02539	4.7837	4.55472	4.33716	4.13024	3.93299	3.74413	3.56281	3.38859	3.22144	3.06135	2.90774	2.76007	2.61756	2.47967	2.34648	2.21734	2.09204	1.96971	1.84827	1.72381	1.59892	1.47267	1.34474	1.21547	1.09188	0.96866	0.849476	0.731783	0.618624	0.510167	0.405782	0.30298	0.20085	0.100244	0
142	9.27056	9.0419	8.8164	8.59475	8.38046	8.17762	7.99219	7.82739	7.6828	7.55545	7.44274	7.342	7.25164	7.16758	7.08882	7.01484	6.94364	6.8721	6.79517	6.70679	6.60263	6.48006	6.33988	6.18478	6.01896	5.84748	5.67602	5.50838	5.34594	5.18806	5.03304	4.87933
143	3.32062	3.27673	3.23568	3.19593	3.15491	3.11002	3.05947	3.00132	2.93562	2.86286	2.78405	2.70014	2.61089	2.51735	2.4212	2.3236
144	2.24528	2.05924	1.89343	1.73988	1.59355	1.45071	1.32376	1.20228	1.08714	0.977962	0.875306	0.776137	0.679926	0.58401	0.488465	0.392119	0.295466	0.197563	0.0989978	0
145	5.80518	5.68711	5.56616	5.4445	5.32331	5.20327	5.08375	4.96341	4.84005	4.71287	4.58175	4.4466	4.30891	4.17064	4.03326	3.89901	3.76993	3.64827	3.53559	3.43258	3.33983	3.2562	3.18063	3.11261	3.05155	2.99694	2.94446	2.9002	2.86071	2.82003	2.77684	2.72241	2.66335	2.59725	2.53079	2.46282	2.39352	2.32631	2.26292	2.20086	2.14066	2.08184	2.02521	1.97002	1.91732	1.86558
146	9.82437	8.76789	7.84905	6.93548	6.08251	5.3946	4.85727	4.41349	4.02855	3.68213	3.35891	3.04505	2.75203	2.48566	2.24654	2.03162	1.83666	1.65712	1.48899	1.33057	1.18	1.03612	0.899057	0.769076	0.645742	0.529341	0.416883	0.308876	0.20253	0.0998142	0
147	2.38941	2.26736	2.15	2.03847	1.93129	1.8285	1.72739	1.62541	1.5228	1.41896	1.31496	1.2102	1.10517	0.99989	0.89503	0.792744	0.693182	0.593574	0.495104	0.395296	0.297882	0.198976	0.100492	0
148	3.60791	3.33427	3.0747	2.82149	2.55354	2.30212	2.0856	1.89485	1.72293	1.56573	1.41839	1.2761	1.14007	1.01011	0.884791	0.763185	0.644991	0.530337	0.419277	0.309581	0.202968	0.100045	0
149	2.50426	2.22557	1.97849	1.76063	1.56832	1.39043	1.22631	1.08347	0.956844	0.836411	0.720777	0.610939	0.504613	0.401223	0.301239	0.201931	0.101023	0
150	1.1307	1.02159	0.918423	0.814757	0.712462	0.610378	0.509389	0.408359	0.306588	0.203043	0.102007	0
151	2.72829	2.63614	2.54755	2.46061	2.37417	2.28669	2.19729	2.10529	2.00965	1.90897	1.8015	1.67874	1.55322	1.43061	1.31238	1.19827	1.08666	0.973626	0.859951	0.747887	0.637242	0.527769	0.42032	0.313534	0.207703	0.103338	0
152	1.6378	1.56505	1.49807	1.43383	1.36883	1.30133	1.23725	1.16518	1.09428	1.01905	0.942045	0.857055	0.766972	0.676289	0.584245	0.489164	0.39359	0.295566	0.196666	0.098706	0
153	3.24869	3.17707	3.11012	3.04941	2.99525	2.94652	2.90165	2.85921	2.8184	2.77846	2.73917	2.70065
154	3.24869	3.17707	3.11012	3.04941	2.99525	2.94652	2.90165	2.85921	2.8184	2.77846	2.73917	2.70065	2.66324	2.62681	2.59135	2.55672	2.52253	2.48848	2.45452	2.42049	2.38624	2.35188	2.31743	2.2828	2.24781	2.21253	2.17728	2.14246	2.10763	2.07278	2.03832	2.00356
155	4.7004	4.60888	4.5178	4.42983	4.34605	4.26736	4.19451	4.12797	4.06806	4.01691	3.97676	3.94884	3.9341	3.93292	3.94414	3.96726	4.00124	4.04322	4.08756	4.12744	4.15727	4.17283	4.171	4.15189	4.11672	4.06612	4.00074	3.92092	3.82798	3.72223	3.6034	3.47135	3.32799
156	0.949277	0.840128	0.732082	0.62437	0.517191	0.410836	0.305978	0.203354	0.100948	0
157	3.68702	3.40802	3.16787	2.95819	2.7721	2.60357	2.44738	2.29879	2.15384	2.00876	1.8568	1.70401	1.55475	1.41753	1.29067	1.17369	1.06382	0.960557	0.863645	0.769613	0.678268	0.588188	0.497597	0.402204	0.302943	0.202362	0.101066	0
158	2.78277	2.71591	2.65253	2.58476	2.51489	2.44417	2.36628	2.28398	2.20294	2.1218	2.03667	1.95163	1.86463	1.77787	1.6902	1.59787	1.5065	1.41273	1.315	1.21795	1.11897	1.01516	0.906458	0.800319	0.698386	0.596747	0.497203	0.400506	0.303221	0.202651	0.100955	0
159	2.07713	1.95195	1.83078	1.7096	1.58767	1.46608	1.3448	1.22465	1.10545	0.984858	0.866111	0.74835	0.633493	0.522728	0.41527	0.308726	0.204752	0.101741	0
160	1.72788	1.60317	1.47946	1.35622	1.23674	1.1164	0.997635	0.879523	0.760962	0.64374	0.529772	0.415545	0.30738	0.202405	0.099611	0
161	1.549	1.44557	1.34255	1.24145	1.14348	1.04899	0.956407	0.864751	0.772418	0.680301	0.587146	0.492657	0.396384	0.2988	0.200267	0.0996222	0
162	2.40692	2.43307	2.4589	2.4763	2.48826	2.49592	2.4994	2.4937	2.47975	2.45736	2.42901	2.39219	2.34809	2.29829	2.24459	2.18965
163	9.33984	8.4119	7.5424	6.76144	6.07591	5.47911	4.96007	4.5077	4.11209	3.76443	3.45732	3.18464	2.94123	2.72277	2.52576	2.34694	2.18358	2.03381	1.8955	1.76721	1.64807	1.53578	1.42903	1.32432	1.22172	1.12027	1.01867	0.915204	0.813268	0.711809	0.610078	0.5085	0.406856	0.304683	0.203358	0.101807	0
164	1.65907	1.54107	1.42953	1.32324	1.21883	1.11641	1.01511	0.913665	0.810422	0.708738	0.607545	0.506151	0.404926	0.303721	0.202056	0.101171	0
165	3.99485	3.90536	3.81976	3.7405	3.66837	3.6028	3.54205	3.48517	3.43219	3.38259	3.3357	3.29094	3.24723	3.20415	3.1612	3.11854	3.07689	3.03649	2.99741	2.95931	2.9216	2.88329	2.84367	2.80151	2.75564	2.70542	2.64938	2.58618
166	1.33515	1.25737	1.1772	1.09266	1.00322	0.908529	0.81092	0.711236	0.608487	0.506399	0.404177	0.301701	0.200279	0.0995327	0
167	2.64926	2.50802	2.38516	2.27486	2.17257	2.07405	1.97584	1.87537	1.7697	1.65452	1.52241	1.34952	1.15181	0.984239	0.832635	0.690863	0.55817	0.432459	0.316379	0.206412	0.101174	0
168	3.3023	3.28981	3.27346	3.25347	3.23011	3.20305	3.17136	3.13453	3.09269	3.04721	3.00038	2.9558	2.91649	2.88434	2.85913	2.84053	2.82723	2.81782	2.8115	2.80801	2.80736	2.80829	2.8078	2.79045	2.78552	2.78922	2.80957	2.84058	2.87602	2.91969	2.98366	3.0598	3.13606	3.19751	3.23934	3.266	3.28598	3.29351	3.27767	3.23983	3.20146	3.16499	3.14975	3.15844	3.15923	3.14803	3.14785	3.16105	3.19465
169	9.80524	9.57118	9.34237	9.12024	8.90358	8.69117	8.48501	8.28985	8.10849	7.94441	7.79929	7.67056	7.55426	7.44642	7.3442	7.24547	7.14801	7.0493	6.94775	6.84154	6.72924	6.60726	6.47242	6.32274	6.16021	5.98594	5.80064	5.60517	5.40049	5.1892	4.97237	4.75303	4.53583	4.32344
170	9.75878	9.16703	8.6275	8.13042	7.66821	7.23662	6.83456	6.46201	6.11864	5.80349	5.51569	5.25434	5.01848	4.80668	4.6178	4.44961	4.29909	4.16316	4.0398	3.92697	3.82284	3.72632	3.63711	3.55428	3.47579	3.40031	3.32658	3.25314	3.17926	3.10421	3.02819	2.95218	2.87575	2.79834	2.72014	2.64158	2.56287	2.48516	2.40921	2.3361	2.26754	2.20411	2.14709	2.09618	2.05013	2.00739
171	9.98211	9.5415	9.12609	8.72841	8.3442	7.97175	7.6109	7.26307	6.93056	6.61476	6.3161	6.0346	5.76997	5.52271	5.29382	5.0847	4.89579	4.72754	4.57943	4.44981	4.33652	4.23714	4.1492	4.07011	3.99721	3.92876	3.86338	3.80025	3.73858	3.67796	3.61769	3.55783	3.49773	3.43809	3.38053	3.3258	3.27449	3.22656	3.18179	3.13993	3.10089	3.06393	3.02875
172	2.16207	2.07847	1.99623	1.91507	1.83463	1.75476	1.67574	1.59723	1.51981	1.44341	1.36644	1.28726	1.20382	1.11196	1.01666	0.917751	0.816109	0.714684	0.612564	0.510023	0.407507	0.304295	0.202253	0.100883	0
173	7.5657	7.31942	7.089	6.87288	6.66916	6.4769	6.29541	6.12464	5.96409	5.81469	5.67761	5.55363	5.44333	5.34585	5.25896	5.17933	5.10404	5.03062	4.95826	4.88624	4.81296	4.73702	4.65663	4.57169	4.4828	4.39156	4.30123	4.21141	4.12671	4.04499	3.96722	3.88945	3.80537	3.71989	3.62956	3.53536	3.4368	3.32883	3.21785	3.10227	2.98271	2.8601	2.73602	2.61196	2.48945	2.36963	2.25392	2.14108
174	3.07129	3.1181	3.17501	3.23727	3.30451	3.37722	3.4576	3.54712	3.64567	3.74995	3.85564	3.95687	4.04781	4.12415	4.18289	4.22421	4.25067	4.26828	4.28397	4.30464	4.33355	4.36826	4.40554	4.44789	4.49899	4.55851	4.62229	4.68476	4.74356	4.79834	4.8459	4.8779	4.88656	4.86474	4.80772	4.71593	4.59156	4.44059	4.26889	4.08518	3.89486	3.70398	3.51702
175	5.55946	5.36794	5.16368	4.95352	4.74409	4.54015	4.34165	4.14964	3.97377	3.81371	3.66901	3.53751	3.41771	3.30904	3.21172	3.12482	3.04611	2.97204	2.90047	2.82931	2.75505	2.6752	2.58813	2.49359	2.39096	2.28099	2.16687	2.05182
176	1.30871	1.2051	1.09443	0.976588	0.85934	0.745915	0.634729	0.524839	0.417097	0.311805	0.205357	0.101992	0
177	3.29533	3.3033	3.31201	3.31973	3.32857	3.32703	3.32052	3.30965	3.29456	3.27676	3.25402	3.22883	3.20159	3.17565	3.14795	3.11529	3.07606	3.02978	2.97598	2.91616	2.85076	2.78122	2.71007	2.63201	2.54871	2.46191	2.36757	2.26781	2.16726	2.06866	1.97367
178	3.96928	3.86126	3.74877	3.6322	3.51186	3.38853	3.26286	3.1358	3.0086	2.88192	2.75658	2.63365	2.51331	2.39524	2.2783	2.1602	2.02661	1.90218	1.78339	1.66582	1.54903	1.43124	1.32145	1.21322	1.1069	1.00274	0.900245	0.799065	0.69884	0.598144	0.498426	0.399043	0.30018	0.200358	0.100121	0
179	5.83691	5.76818	5.69745	5.62464	5.5491	5.47065	5.38866	5.30342	5.21549	5.12519	5.03143	4.93421	4.83478	4.73498	4.63697	4.54077	4.447	4.35588	4.26678	4.17772	4.08751	3.99619	3.90598	3.81905	3.7373	3.65863	3.58449	3.50909	3.42954	3.34356	3.2522	3.1548	3.04824	2.91071	2.79235	2.66901
180	2.27376	2.11411	1.96238	1.81758	1.68235	1.5499	1.41944	1.29105	1.16597	1.04601	0.933058	0.820191	0.711831	0.606849	0.503709	0.401696	0.300648	0.19994	0.099719	0
181	1.11029	0.983835	0.862778	0.745432	0.631112	0.518293	0.411595	0.308143	0.204228	0.101855	0
182	8.66142	7.54528	6.64399	5.91732	5.33058	4.85379	4.46136	4.13421	3.85694	3.61808	3.40938	3.22231	3.0485	2.87837	2.69318	2.49962	2.31808	2.15143	1.99155	1.83644	1.687	1.54775	1.41312	1.2819	1.15167	1.02215	0.894192	0.768929	0.647556	0.531131	0.418878	0.309778	0.204319	0.100888	0
183	3.52555	3.44926	3.37474	3.30285	3.23359	3.16692	3.10255	3.04027	2.97972	2.92066	2.86281	2.80595	2.7496	2.69291	2.63588	2.57837	2.52041	2.46166	2.4024	2.34314	2.28404	2.22471	2.16508	2.105	2.04463	1.98281	1.91864	1.85173	1.78175	1.70959
184	1.79732	1.66492	1.52898	1.39231	1.25528	1.12252	0.993357	0.86779	0.747918	0.632101	0.519525	0.411585	0.305907	0.202149	0.100225	0
185	9.75446	9.16541	8.63009	8.14448	7.7055	7.30941	6.9511	6.62574	6.32941	6.05984	5.81563	5.59566	5.39835	5.22141	5.06243	4.91864	4.78739	4.66612	4.55233	4.44468	4.34181	4.24296	4.14689	4.05281	3.96016	3.86823	3.77715	3.68688	3.59782	3.5106	3.42506	3.34073	3.25827	3.17757	3.09914	3.02316	2.94927	2.87697	2.80492	2.73206	2.65752	2.58157	2.5038	2.42441	2.34413
186	6.40765	6.36962	6.30432	6.23174	6.19472	6.18181	6.20674	6.29012	6.39896	6.49671	6.53681	6.49494	6.37526	6.20548	6.02562	5.86661	5.71914	5.60132	5.52086	5.49151	5.47492	5.41997	5.34238	5.21426	5.03967	4.83161	4.61713	4.41648	4.20315	4.0163	3.84247	3.67413
187	4.1645	3.94722	3.76251	3.60232	3.45874	3.32292	3.18812	3.04958	2.90636	2.75878	2.61114	2.46791	2.32651	2.18444	2.03933	1.8873	1.72655	1.5638	1.40892	1.26137	1.12186	0.993093	0.869553	0.753256	0.639152	0.526197	0.415351	0.307188	0.202733	0.0997229	0
188	1.89258	1.75694	1.62329	1.49163	1.362	1.23287	1.10428	0.978425	0.859147	0.740583	0.626905	0.517309	0.410156	0.305367	0.202137	0.100438	0
189	1.76492	1.66696	1.56923	1.47222	1.37614	1.28121	1.18699	1.09262	0.997655	0.902077	0.804843	0.707077	0.609064	0.509988	0.409644	0.308281	0.206463	0.102837	0
190	3.30278	3.05999	2.84038	2.63745	2.44648	2.26604	2.09599	1.92317	1.76753	1.62765	1.49372	1.36164	1.23366	1.10905	0.986585	0.8661	0.748022	0.633128	0.521033	0.412325	0.306392	0.202424	0.103671	0
[truncated: 13 more columns]

## Sheet: TTI_str
Index	TTI_str sequences (s)
1	7.83444	7.29235	6.8361	6.45163	6.12662	5.84938	5.60764	5.38942	5.18499	4.98831	4.79691	4.61017	4.4281	4.25023	4.07499	3.90216	3.73092	3.55995	3.38919	3.21763	3.04861	2.88321	2.72386	2.57909	2.43447	2.29669	2.16575	2.03989	1.9191	1.80075	1.68344	1.56632	1.44869	1.33061	1.21203	1.09337	0.975582	0.858985	0.74421	0.631568	0.521235	0.413184	0.307407	0.203423	0.101039	0
2	9.71096	9.01536	8.40641	7.86806	7.3871	6.95412	6.5627	6.20825	5.88823	5.60033	5.34267	5.11284	4.90796	4.72555	4.56352	4.41951	4.29136	4.17752	4.07657	3.98679	3.90775	3.83854	3.77767	3.72355	3.67593	3.63347	3.59505	3.55978	3.52658	3.49483	3.46468	3.43681	3.41199	3.3906
3	4.73966	4.48062	4.25119	4.04872	3.8709	3.71394	3.57454	3.44943	3.33613	3.2328	3.13685	3.04569	2.95697	2.86858	2.77879	2.68601	2.58924	2.48794	2.38125	2.26861	2.15031	2.02726	1.90013	1.76994	1.63825	1.50598	1.3744	1.24471	1.11742	0.992987	0.871926	0.75388	0.638878	0.526479	0.416586	0.309111	0.203962	0.100857	0
4	3.71901	3.63845	3.55355	3.46423	3.37089	3.27381	3.17302	3.06861	2.96035	2.84824	2.7322	2.61277	2.49101	2.36828	2.24559	2.12386	2.00397	1.88652	1.772	1.66055	1.55119	1.44379	1.3377	1.23246	1.12785	1.02346	0.919287	0.815276	0.711717	0.608538	0.50562	0.403171	0.301261	0.200084	0.0996743	0
5	9.75482	9.31489	8.88499	8.49039	8.13222	7.78841	7.4756	7.18835	6.92273
6	5.56807	5.24768	4.95312	4.68435	4.4389	4.21466	4.00831	3.81615	3.63457	3.46118	3.2935	3.13049	2.9718	2.81867	2.67079	2.52846	2.39229	2.26064	2.13167	2.00478	1.87971	1.75629	1.63445	1.51445	1.3969	1.28141	1.16799	1.05625	0.94569	0.836275	0.727665	0.620256	0.513952	0.408889	0.305101	0.202386	0.100524	0
7	3.47293	3.32672	3.18726	3.0552	2.93118	2.81606	2.71041	2.61428	2.52746	2.44885	2.37744
8	5.22869	5.17619	5.12384	5.07019	5.01524	4.95943	4.90305	4.84741	4.79427	4.74422
9	6.11778	6.07344	6.02937	5.98401	5.93732	5.88975	5.84172	5.79491	5.75129	5.71159	5.6752	5.64048	5.60522	5.56786	5.52789	5.48501	5.43884	5.38973	5.33588	5.27607	5.21191	5.14596	5.08006	5.01492
10	5.30223	5.00161	4.7183	4.45501	4.21233	3.98897	3.78198	3.58745	3.40185	3.22241	3.04832	2.87948	2.7163	2.55878	2.40697	2.26116	2.12199	1.98904	1.86089	1.73637	1.61465	1.4951	1.37742	1.26175	1.14858	1.03747	0.928435	0.821555	0.715909	0.611222	0.507458	0.404657	0.30264	0.201145	0.100242	0
11	2.73035	2.58879	2.44962	2.31277	2.17818	2.04572	1.91494	1.7863	1.66015	1.53651	1.41562	1.29671	1.17927	1.06369	0.949786	0.837875	0.727739	0.619441	0.512761	0.407526	0.303686	0.201175	0.100027	0
12	5.29382	5.078	4.85389	4.62797	4.40573	4.19164	3.9887	3.79862	3.62193	3.45809	3.30507	3.16029	3.02147	2.88693	2.7562	2.62859	2.50385	2.38128	2.26019	2.14062	2.0221	1.90361	1.78464	1.66508	1.54507	1.42524	1.30635	1.18876	1.07268	0.958157	0.845364	0.734396	0.625107	0.517373	0.411123	0.306489	0.203192	0.101029	0
13	4.17377	4.0953	4.0169	3.93786	3.85765
14	9.79209	9.19683	8.69579	8.27701	7.93017	7.64589	7.41477	7.22744	7.0735	6.943	6.82629	6.71745	6.61182	6.50765	6.40379	6.30024	6.19807	6.0981	6.00132	5.90836	5.81909	5.73214	5.64647	5.5617	5.47865	5.39846	5.32247
15	9.943	9.2279	8.62547	8.11044	7.66208	7.26551	6.91067	6.59124	6.30257	6.04062	5.80111	5.57917
16	7.49678	7.50454	7.51216	7.51382	7.50167	7.46904	7.4127	7.33131	7.22735	7.11065	6.98842	6.86589	6.74619	6.63519	6.54332	6.48993	6.43502	6.35391	6.2422	6.07752	5.91028	5.75721	5.61084	5.48006	5.37521	5.29015	5.22079	5.16602	5.12814	5.10891	5.10857	5.12437	5.15052	5.18269	5.21883	5.25729	5.2963	5.33502	5.37376	5.41294	5.45379	5.49354	5.52938	5.55775	5.57619	5.59138	5.61359	5.64263	5.67539
17	9.59007	8.97704	8.43055	7.94512	7.51393	7.12886	6.78244	6.46829	6.18358	5.92695	5.69875	5.49927	5.32518	5.17025	5.02201	4.87361	4.71945
18	7.37053	7.1972	7.04378	6.90967	6.79326	6.69303	6.60718	6.53258	6.46631	6.40567	6.35009	6.30215	6.26516	6.24369	6.23965	6.25214	6.27394	6.2944	6.30146	6.28649	6.24742	6.18678	6.10644	6.00938	5.90044	5.78786	5.67937	5.58128	5.49669	5.42646	5.37487	5.34574	5.34003	5.35497	5.38572	5.42724	5.47267	5.51382	5.54678	5.57128	5.5829	5.58151	5.56496	5.53031	5.47824	5.40851
19	3.42173	3.35169	3.28748	3.22927	3.17687	3.12972	3.08762	3.05014	3.01747	2.99007	2.96747	2.94938	2.9353	2.92441	2.91589	2.90843	2.9008
20	7.62925	7.5958	7.53365	7.44898	7.34741	7.23278	7.10733	6.96977	6.80852	6.63415	6.45424	6.27201	6.09102	5.91527	5.75061	5.60129	5.46372	5.31881
21	5.59365	5.44215	5.29692
22	7.30326	6.92504	6.59081	6.29692	6.04119	5.82109	5.63178	5.46772	5.32361	5.19595	5.08213	4.97983	4.88738	4.80638	4.7374	4.67955	4.63119	4.59139	4.56002	4.53653	4.51983	4.50902	4.50266	4.49931	4.49794	4.49755
23	7.34394	6.99538	6.68952	6.4241	6.19642	6.00136	5.83304	5.68596	5.55642	5.44161	5.3391	5.24726	5.16779	5.10128	5.04676	5.00255	4.96773	4.94214	4.92521	4.91583	4.913	4.91518	4.92085	4.9289	4.93825	4.9473	4.95388	4.95466	4.94848	4.93394	4.90936	4.87316	4.82508	4.76793	4.70635	4.64625	4.59302	4.55065	4.52102	4.50565	4.50527	4.51821	4.53959	4.56202	4.58084	4.59388	4.59933	4.59608	4.58464
24	4.49388	4.34351	4.19392	4.04284	3.88849	3.73008	3.56728	3.40107	3.23349	3.06732	2.90461	2.74658	2.5936	2.44652	2.30455	2.16668	2.03148	1.90029	1.77333	1.64965	1.53064	1.41296	1.29617	1.18074	1.06658	0.953764	0.839535	0.728097	0.618334	0.510918	0.405798	0.302624	0.200866	0.100167	0
25	3.34781	3.24983	3.15298	3.05757	2.96386	2.87196	2.78148	2.69183	2.60185	2.51112	2.41999	2.32849	2.23652	2.14383	2.04944	1.95281	1.85352	1.75138	1.64624	1.53819	1.42725	1.31464	1.20047	1.08553	0.97066	0.85639	0.74326	0.629825	0.519462	0.411557	0.305057	0.201239	0.0990366	0
26	8.31455	7.85995	7.45485	7.09366	6.77107	6.4811	6.22094	5.98932	5.78466	5.60367	5.44207	5.29541	5.15931	5.0307	4.90801	4.78954	4.67455	4.5623	4.45093	4.3381	4.22157	4.09989	3.97224	3.83873	3.69992	3.5575	3.41263	3.26674	3.12199	2.98033	2.84367	2.71336	2.58968	2.47113	2.35665	2.24586	2.1377	2.03155	1.92592	1.81896	1.70972	1.59701	1.48141	1.36328	1.2433	1.1224	1.00139	0.881459	0.762611
27	4.39748	4.13295	3.92621	3.76098	3.62654	3.51498	3.42049	3.33849	3.26526	3.19809	3.13573	3.07702	3.02096	2.96719	2.91634	2.86763	2.82052	2.77383
28	6.87833	6.68975	6.52442	6.37892	6.2513	6.1403	6.04333	5.95708	5.8781	5.80222	5.72571	5.64583	5.56086	5.47041	5.37684	5.28269	5.18975	5.1002	5.01447	4.93239	4.85228	4.77358	4.69629	4.61961	4.54312	4.46631	4.38886	4.31113
29	9.85681	9.22463	8.70936	8.28142	7.91855	7.60349	7.32399	7.07211	6.84366	6.63638	6.44824	6.2776	6.12402	5.98714	5.86686	5.7626	5.67275	5.59452	5.52343	5.45573	5.38832	5.31965	5.24827	5.1718
30	4.8525	4.70549	4.56919	4.44297	4.32661	4.22072	4.12576	4.04174	3.96854	3.9057	3.85102	3.80231	3.75824	3.71769	3.67948	3.64163
31	5.24715	5.0569	4.89466	4.75064	4.61807	4.49259	4.3719	4.25603	4.14372	4.03395	3.92555	3.81778	3.71108	3.60627	3.50378	3.40301	3.30326	3.20399	3.1046
32	4.40898	4.20384	4.00512	3.81224	3.62514	3.44339	3.26682	3.09612	2.93226	2.77546	2.62598	2.48363	2.34876	2.22105	2.09972	1.98459	1.87436	1.76793	1.66421	1.56203	1.46033	1.35784	1.25406	1.14856	1.04157	0.933776	0.826213	0.719294	0.613473	0.509042	0.405648	0.303116	0.201347	0.100416	0
33	9.95118	9.43514	8.95992	8.52876	8.1444	7.80726	7.51466	7.2619	7.04438	6.85762	6.6975	6.5605	6.44351	6.34346	6.25629
34	4.94652	4.80316	4.67657	4.56428	4.46411	4.37312	4.28818	4.2066	4.12641	4.04662	3.96689	3.88711	3.80684	3.72533	3.64007	3.54853	3.44845	3.33755	3.21496	3.08059	2.93515	2.77986	2.61678	2.44857	2.27866	2.11013	1.94522	1.78622	1.6335	1.48711	1.34766	1.21459	1.08712	0.964561	0.846446	0.732307	0.621397	0.51326	0.407625	0.303961	0.201878	0.100645	0
35	3.3637	3.31815	3.27475	3.23382	3.19528	3.15811	3.12011	3.07974	3.03576	2.98728	2.93375	2.87489	2.81002	2.73921	2.66263
36	2.99386	2.94747	2.89733	2.84353	2.78639	2.72671	2.66555	2.60258	2.53765	2.47	2.39851	2.32222	2.24114	2.15534	2.06531	1.97166	1.87485	1.77638	1.67675	1.57548	1.47274	1.36805	1.26143	1.15329	1.04381	0.934486	0.825929	0.718323	0.611984	0.50713	0.403758	0.301383	0.200004	0.0995663	0
37	9.71023	9.27531	8.88309	8.52935	8.20584	7.90201	7.60954	7.32606	7.05406	6.79829	6.5626	6.34767	6.15234	5.97408	5.81074	5.66046	5.52237	5.39565	5.2789	5.16922	5.06404	4.96118	4.85885	4.75596
38	9.62184	9.23021	8.85924
39	9.68266	8.93911	8.25289	7.62195	7.04456	6.51967	6.04558	5.61929	5.23647	4.89257	4.58369	4.3074	4.06155	3.84481	3.6564	3.49531	3.3604	3.24988	3.16196	3.09522	3.049	3.02214	3.01403	3.02409	3.05064	3.09199	3.14532	3.2076	3.27593	3.34723	3.41696	3.48095	3.53477	3.57479	3.59787	3.60303
40	8.21184	7.47228	6.86007	6.33978	5.88443	5.47493	5.09917	4.75184	4.4301	4.13239	3.85705	3.60337	3.37082	3.15914	2.96755	2.79505	2.63923	2.49906	2.37282	2.25839	2.15336	2.05535	1.96206	1.87139	1.7811	1.68987	1.59684	1.50147	1.40283	1.30082	1.19573	1.08752	0.976889	0.8647	0.751831	0.639051	0.526959	0.416992	0.309291	0.2038	0.100847	0
41	1.79113	1.71054	1.62862	1.54596	1.46316	1.3804	1.29738	1.21367	1.12899	1.0427	0.955087	0.86587	0.775371	0.683193	0.589205	0.493809	0.396765	0.298305	0.199257	0.0999021	0
42	9.67555	9.28695	8.92258	8.57626
43	9.46334	8.92317	8.42131	7.95538	7.52437	7.12605	6.7559	6.4099	6.0852	5.78034	5.49479	5.22744
44	8.36611	8.01339	7.6803	7.36471	7.06437	6.77751	6.50326	6.24166	5.99293	5.7573	5.53491	5.32605	5.12966	4.94496	4.77097	4.60717	4.45383	4.31149	4.18041	4.06067	3.95153	3.85196	3.76084	3.67692	3.59826	3.52289	3.44888	3.37525
45	9.38473	8.81172	8.28901	7.8112	7.37335	6.9709	6.59932	6.25442	5.93291	5.63214	5.35038	5.08673	4.84097	4.61226	4.39907	4.20041	4.0155	3.84393	3.68498	3.53763	3.40062
46	4.87865	4.67988	4.49637	4.32734	4.17168	4.02802	3.89524	3.77189	3.65717	3.55032	3.45103	3.35987	3.27675	3.20088	3.13193	3.06943	3.01321	2.96352	2.9201	2.88231	2.84898	2.81892	2.79129	2.76498	2.73899	2.71284	2.68595	2.65739	2.62598	2.59014	2.54807	2.49797
47	9.75962	9.20983	8.7217	8.28807	7.90306	7.56061	7.25512	6.98307	6.74306	6.53312	6.35091	6.19299	6.05593	5.936	5.82995	5.73377	5.64289	5.55298	5.46243	5.37061
48	9.85099	9.18686	8.59162	8.05826	7.58054	7.15337	6.77172	6.43024	6.12448	5.8512	5.60652	5.38676	5.18841	5.00857	4.84607	4.70023	4.57095	4.45932	4.36632	4.29187	4.23542	4.19441	4.16537	4.14444	4.12776	4.11112	4.09121	4.06487	4.0299	3.98513
49	9.65818	9.00129	8.44249	7.96728	7.56523	7.22899	6.95206	6.72819	6.55027	6.41009	6.29923	6.2088	6.12999	6.05599	5.98295	5.90994	5.83801	5.76791	5.69938	5.63187	5.56589	5.50338	5.44675	5.39796	5.35671	5.31971	5.28208	5.23935	5.18714
50	4.45765	4.2861	4.13413	4.00012	3.88158	3.77605	3.68122	3.59516	3.51452	3.43678	3.36061	3.28363	3.20487	3.12563	3.04845	2.97554	2.90657	2.84284	2.77728	2.70475	2.62305	2.53135	2.43021	2.32139	2.20869	2.09334	1.97511	1.8547	1.73006	1.60094	1.4681	1.33216	1.19479	1.05767	0.922227	0.791021	0.664373	0.54228	0.425432	0.313776	0.205887	0.101647	0
51	9.65365	9.4326	9.24319	9.08134	8.94262	8.82339	8.72142	8.63587	8.56397	8.50151	8.44395	8.38676	8.32623	8.25986	8.18777	8.11093	8.03257	7.9563	7.88433	7.81601	7.74765	7.67279	7.58698	7.4869	7.37043	7.23781	7.09173	6.93486	6.77164	6.60806	6.44797
52	9.40275	8.81521	8.27906	7.79929	7.37783	7.01183	6.69279	6.40443	6.12151	5.78797	5.48969	5.23341	5.01001	4.8129	4.64022	4.4813	4.33707	4.19864	4.07538	3.96109	3.85726	3.76087	3.66871	3.58293	3.49567	3.40454	3.30883	3.20997	3.10851	3.00573
53	9.82282	9.55905	9.32551	9.10804	8.89597	8.68253	8.46488	8.24146	8.01301	7.78218	7.55258	7.32396	7.09401
54	7.07936	6.87022	6.69092	6.53678	6.40262	6.28424	6.17866	6.08396	5.99902	5.92293	5.85374	5.78879	5.72483	5.65885	5.58857	5.51361	5.43421	5.35036	5.26151	5.16763
55	9.81797	9.27751	8.77155	8.29966	7.86128	7.45601	7.08205	6.73722	6.41911	6.1267	5.85968	5.61823	5.40259	5.21209	5.04484
56	9.93057	9.41261	8.96192	8.56236	8.20071	7.86862	7.56173	7.27643	7.0091	6.75618	6.51566	6.28772	6.07377
57	4.13445	3.94233	3.79517	3.68249	3.59615	3.52961	3.47754	3.43497	3.39785
58	5.2754	5.02342	4.79246	4.5814	4.38915	4.21455	4.05692	3.91552	3.78998	3.67919	3.58173	3.49581	3.42026	3.35433	3.29668	3.24601	3.20056	3.15846	3.11763	3.07659	3.03371
59	7.39992	7.14019	6.90235	6.68487	6.48864	6.31333	6.15859
60	9.62915	9.07309	8.57284	8.12517	7.72868	7.38104	7.07779	6.8138	6.5835	6.38277	6.20766
61	3.20068	3.18197	3.16295	3.14281	3.12098	3.09803	3.07422	3.04965	3.02474	2.99964	2.97577	2.95442	2.93674	2.92363	2.91617	2.91475	2.91943	2.9293	2.94341	2.96129	2.98286	3.00832	3.03861	3.07486	3.11687	3.16379	3.21472	3.26792	3.3212	3.37178
62	9.46669	8.88855	8.35743	7.86858	7.41724	6.99913	6.61086	6.25074	5.91795	5.61196	5.33229	5.07724	4.84411	4.62962	4.43028	4.24252
63	4.49175	4.38732	4.28096	4.17243	4.06102	3.94611	3.82694	3.70394	3.57738	3.44718	3.31349	3.17745	3.0395	2.90053	2.76175	2.62489	2.4917	2.36335	2.23939	2.11974	2.0033	1.88948	1.77827	1.66879	1.56045	1.45267	1.3451	1.2381	1.13117	1.02448	0.918466	0.813012	0.70831	0.604606	0.501918	0.400177	0.299416	0.199409	0.0997956	0
64	2.16168	2.07319	1.98356	1.89326	1.80276	1.71218	1.6215	1.53106	1.44053	1.34969	1.25834	1.16614	1.07312	0.979115	0.884106	0.78812	0.691324	0.593911	0.495909	0.397585	0.2988	0.199542	0.099906	0
65	9.68712	9.01612	8.43514	7.92699	7.48053	7.08697	6.739	6.42921	6.15111	5.89904	5.66807	5.45394	5.25265	5.06026	4.87395	4.69322	4.5186	4.35158	4.19414	4.04758	3.91205	3.78709	3.67135	3.56311	3.46088	3.36338	3.27039	3.1818	3.09676	3.01475	2.93578
66	7.75405	7.38253	7.05251	6.75694	6.4897	6.24542	6.0195	5.80749	5.60505	5.40919	5.21936	5.0362	4.86144	4.69728	4.54519	4.40538	4.27735	4.15961	4.05027	3.94772	3.85062	3.75876	3.67195	3.58934	3.51037	3.435	3.36236	3.29167	3.22254	3.15482	3.08858	3.02346	2.96016	2.89914	2.84119	2.78637	2.73501	2.68734	2.64326	2.60279	2.56598	2.53247
67	4.64228	4.44471	4.26191	4.08967	3.92601	3.76996	3.62003	3.47522	3.33452	3.19732	3.06243	2.92913	2.79626	2.66361	2.53122	2.4	2.27052	2.14375	2.02083	1.90193	1.78655	1.67332	1.5617	1.45169	1.34344	1.23647	1.1306	1.02559	0.921191	0.817416	0.713597	0.610253	0.507679	0.405708	0.30396	0.202564	0.101161	0
68	9.33498	9.05108	8.78065	8.51564	8.25177	7.98725	7.72107	7.45343	7.18543	6.92098	6.66432	6.41954	6.18873	5.97313	5.77143	5.58169	5.40143	5.22813	5.05839	4.89044	4.72304	4.55646
69	9.221	8.43705	7.76474	7.18989	6.69901	6.27952	5.9194	5.60864	5.33852	5.102	4.89363	4.70857	4.54242	4.39208	4.25538	4.13085	4.01725	3.91413	3.81983	3.73356	3.65393	3.57886	3.50483	3.42871	3.34795	3.26084	3.16694
70	9.87847	9.41056	9.01063	8.6701	8.38017	8.13323	7.92359	7.74563	7.59305	7.46	7.34108	7.23449	7.14285	7.06791	7.00777	6.95778	6.91314	6.86983	6.82578	6.77977	6.73134	6.68066	6.6279	6.57449	6.52167	6.47067	6.42101	6.37051	6.31702	6.25925	6.19626	6.12671	6.05028	5.96788	5.88249	5.79728	5.71345	5.63167	5.55039	5.46875
71	8.90104	8.64493	8.42839	8.24545	8.08949	7.95421	7.83393	7.72691	7.63595	7.56287	7.50561	7.4592	7.41854	7.37937	7.33949	7.29757	7.25312	7.2063	7.15732	7.10771	7.05884	7.01202	6.96665	6.92039	6.87095	6.81693	6.75724	6.69043	6.61613	6.53539	6.4515	6.36783	6.28573	6.20584	6.12649	6.04675	5.96689	5.8882	5.81338	5.74339	5.67828	5.61878	5.56626	5.5219	5.487	5.46302	5.45173	5.45283	5.4655
72	9.75293
73	8.95985	8.39377	7.91023	7.48906	7.11522	6.77744	6.46767	6.18045	5.9126	5.66254	5.42939	5.21302	5.01257	4.82591	4.6508	4.4853	4.32795	4.17704	4.03076	3.88724
74	9.71705	9.35247	8.99904	8.66232	8.34656	8.05556	7.79225	7.55668	7.34398	7.1422	6.92058	6.72102	6.52917	6.34315	6.16868	6.00661	5.85902	5.72584	5.60517	5.49405	5.38878	5.28615	5.18488	5.08371	4.98128	4.87523	4.76295	4.64245	4.5127
75	1.79505	1.67703	1.56187	1.44963	1.34021	1.23287	1.12723	1.02228	0.917907	0.814175	0.710866	0.607941	0.505494	0.403516	0.301745	0.200707	0.100212	0
76	9.81727	9.20779	8.69687	8.27078	7.91865	7.63099	7.39742	7.20763	7.05213	6.92307	6.81448	6.72157	6.64044	6.56747	6.50069	6.43891
77	9.68179	9.14963	8.70652	8.34111	8.04348	7.8027	7.60798	7.44937	7.31865	7.20954	7.11704	7.037	6.96563	6.90091	6.84152	6.78485	6.72749	6.66584	6.59694	6.51916	6.43321	6.341	6.24474	6.1465	6.04752	5.95029	5.85862	5.77729	5.71196	5.64459	5.57565	5.50198	5.42268
78	9.43673	8.96466	8.54669	8.16996	7.82606	7.51012	7.21957	6.95298	6.70899	6.48604	6.28296	6.09899	5.93378	5.7865	5.65568	5.54001	5.43739	5.34473	5.25843	5.17485	5.09197	5.00872	4.92564	4.84342	4.76222	4.68254	4.60463	4.52921	4.45648	4.38694	4.32034	4.25659	4.19484	4.13487	4.0758	4.01821	3.96373	3.91487	3.87428	3.84468
79	9.95691	9.41649	8.93593	8.50838	8.12926	7.79557	7.50482	7.25449	7.04065	6.85858	6.70166	6.56162	6.42914	6.29539	6.15336	5.99689	5.82238	5.6291	5.41975	5.19895	4.97292	4.7467	4.5238	4.30695	4.09739	3.8966	3.70572	3.52554	3.35655	3.19914	3.05329	2.91923	2.79721	2.68657	2.58751	2.49944	2.42207	2.35468	2.29579	2.24425
80	9.48843	8.91584	8.42549	8.00368	7.63517	7.30547	7.0027	6.71871	6.44819	6.18754	5.93571	5.6926	5.45936	5.23729	5.0268	4.82821	4.64105	4.4651
81	4.50525	4.32692	4.14855	3.97231	3.79965	3.63087	3.46597	3.30452	3.14661	2.99211	2.842	2.69638	2.556	2.42144	2.29354	2.17173	2.05585	1.94487	1.83694	1.73123	1.62758	1.52519	1.42312	1.32061	1.21798	1.11512	1.01198	0.908818	0.805749	0.702891	0.600941	0.49999	0.399393	0.298844	0.198631	0.0989626	0
82	9.85923	9.26617	8.74145	8.27773	7.86759	7.50514	7.18567	6.90414	6.65582	6.4345	6.23475	6.05236	5.88531	5.73295	5.59436	5.46788	5.3519	5.24518	5.14689	5.05653	4.97296	4.89472	4.81935	4.74434	4.66757	4.58755	4.50421	4.4182	4.33045	4.24185	4.15319	4.06509	3.97782	3.89174	3.80762
83	3.28985	3.20913	3.13852	3.0766	3.02056	2.96741	2.91459	2.86051	2.80417	2.74452	2.68107
84	4.78479	4.65082	4.52154	4.39679	4.27547	4.15717	4.04215	3.93074	3.82257	3.71818	3.61711	3.51904	3.42331	3.32997	3.24015	3.15565	3.07788	3.00913	2.95134	2.90559	2.87115	2.84713	2.83095	2.81935
85	8.34722	7.79626	7.30157	6.85482	6.44851	6.07605	5.73251	5.41466	5.12032	4.84753	4.59514	4.36196	4.14671	3.94835	3.76634	3.60027	3.44917	3.31203	3.18761	3.07438
86	1.74117	1.64813	1.55423	1.45977	1.36488	1.26991	1.17448	1.0788	0.982737	0.886379	0.78962	0.692585	0.594986	0.49702	0.398506	0.299431	0.199905	0.100044	0
87	2.81644	2.67501	2.53503	2.3973	2.2626	2.13159	2.0035	1.87816	1.75498	1.63379	1.5144	1.39617	1.2791	1.1637	1.05004	0.937502	0.826748	0.718022	0.611299	0.506816	0.403698	0.301812	0.200762	0.10016	0
88	6.08662	5.80934	5.56655	5.35635	5.17635	5.02347	4.89264	4.77888	4.67598	4.5773	4.4763	4.36725	4.24578	4.10978	3.95888	3.79532	3.62183	3.44111	3.25568	3.06859	2.88394	2.70511	2.53349	2.3689	2.21112	2.05875	1.9104	1.76582	1.62473	1.48762	1.35443	1.22511	1.09955	0.97785	0.859488	0.743889	0.630791	0.520464	0.412696	0.307156	0.203513	0.101212	0
89	9.70524	9.03932	8.43417	7.88062	7.36981	6.89474	6.45238	6.04292	5.66689	5.32342	5.00949	4.7225	4.46017	4.22165	4.00622	3.81266	3.63969	3.48502	3.3465	3.22176	3.10842	3.00354	2.905	2.81099	2.71967	2.63011	2.54174	2.45412	2.36642	2.27851	2.1906	2.10233	2.01393
90	9.25315	8.55512	7.94701	7.41039	6.93137	6.50183	6.118	5.77785	5.48049	5.22389	5.00363	4.81362	4.64782	4.50129	4.37016	4.25148	4.14382	4.04616	3.95777	3.87568	3.7972	3.72008	3.64333	3.56648	3.48865	3.40832	3.32328
91	8.52701	7.93612	7.4517	7.04825	6.70598	6.41139	6.15641	5.9377	5.75367	5.60239	5.48015	5.38149	5.29988	5.22734	5.15595	5.08013	4.99649	4.90447	4.80502	4.69906	4.58731	4.46998	4.34701	4.21751
92	9.885	9.43023	8.98691	8.55971	8.15017	7.75941	7.38906	7.04123	6.71677	6.41499	6.13402	5.87113	5.62365
93	9.72456	9.13686	8.59949	8.11067	7.6676	7.26694	6.90617	6.58176	6.29	6.0271	5.78952	5.57435
94	9.88283	9.36405	8.89633	8.47661	8.10077	7.76439	7.46293	7.19223	6.94892	6.73032	6.53397	6.35797	6.20155	6.06384	5.94238	5.83326	5.73289	5.6399	5.55414	5.47556	5.40294	5.33341	5.26438
95	4.16492	4.02778	3.89771	3.77423	3.65716	3.547	3.4447	3.35043	3.26335	3.18247	3.10606	3.03217	2.9593	2.88551	2.80876	2.72804	2.64266	2.5519	2.45595	2.35515	2.25054	2.14294	2.03372	1.92406	1.81486	1.70662	1.59965	1.49409	1.38999	1.28734	1.18649	1.08708	0.988715	0.890374	0.79159	0.692903	0.594394	0.495381	0.39647	0.297507	0.198566	0.0994965	0
96	3.1553	3.04631	2.94629	2.85346	2.76613	2.68283	2.60085	2.51873	2.43529	2.34986	2.26144	2.16912	2.07239	1.97115	1.86563	1.7569	1.64555	1.53215	1.41789	1.30314	1.18858	1.0746	0.961218	0.84878	0.737167	0.627117	0.519066	0.413278	0.30828	0.204079	0.101305	0
97	9.487	8.87191	8.35306	7.91904	7.55927	7.26357	7.02111	6.82069	6.64928	6.49402	6.34304	6.18671	6.0199	5.84249	5.65748	5.46946	5.28234	5.09883	4.92062	4.74895	4.58554	4.43144	4.28653	4.14973	4.01991	3.8959	3.77652
98	4.35319	4.28396	4.21343	4.14184	4.06936	3.99654	3.92335	3.85042	3.77792
99	0.298901	0.199139	0.0996504	0
100	9.56734	9.1232	8.71883	8.34774	8.00537	7.68891	7.39601	7.12536	6.87522	6.64446	6.43178	6.23513	6.05139	5.8772	5.71043	5.55123	5.40027	5.25886	5.12721	5.00499	4.89087	4.78411	4.68353	4.58815
101	9.56007	9.10155	8.70117	8.35423	8.05669	7.80433	7.59141	7.41164	7.25885	7.12726	7.01207	6.90874	6.81211	6.71664	6.61808	6.51198	6.39904
102	4.76162	4.58519	4.4154	4.25255	4.09735	3.95024	3.81092	3.67824	3.55065	3.42555	3.30099	3.17568	3.04929	2.92157	2.79248	2.66298	2.53333	2.40413	2.27602	2.14981	2.02588	1.90382	1.78359	1.66482	1.54776	1.43248	1.32006	1.21098	1.10508	1.00139	0.899197	0.798008	0.697413	0.597509	0.498094	0.398718	0.299071	0.199501	0.0998158	0
103	1.85641	1.76103	1.66467	1.56778	1.47079	1.37397	1.27778	1.18215	1.08627	0.989904	0.89311	0.795955	0.698221	0.600039	0.501702	0.402402	0.302194	0.201387	0.100781	0
104	4.29657	4.19016	4.09581	4.01109	3.93431	3.86346	3.79548	3.72681	3.65409	3.57558	3.49114	3.40297	3.31393	3.22249	3.1292	3.03452	2.94025	2.84759	2.75856	2.65791	2.55174	2.43882	2.31781	2.18973	2.0566	1.91917	1.77998	1.64071	1.50318	1.36741	1.23466	1.1053	0.979735	0.858618	0.7417	0.628302	0.518015	0.410652	0.305521	0.202665	0.100997	0
105	9.7482	9.25133	8.79942	8.38889	8.01759	7.68304	7.38144	7.10866	6.86147	6.63517	6.42496	6.22583	6.03361	5.846	5.66365	5.48722	5.31722	5.15333	4.99539	4.84213	4.69367	4.55007	4.41072	4.27424	4.13895	4.00257
106	8.46675	8.11928	7.79921	7.50156	7.22178	6.95663	6.70482	6.46595	6.2398	6.02705	5.82903	5.64508	5.47388	5.3138	5.1632	5.0215	4.88869	4.76578	4.65248	4.54872	4.45372	4.3669	4.2881	4.21691	4.15188	4.091	4.03281	3.97768	3.92636	3.87943
107	8.35984	8.05341	7.73463	7.4144	7.10171	6.80278	6.52216	6.26211	6.02378	5.80793	5.61449	5.44255	5.29077	5.15687	5.03864	4.93434	4.84324	4.76326	4.69184	4.62635	4.56458	4.50464	4.4448	4.38428	4.32207	4.26029	4.20235	4.15057	4.1057	4.06785	4.03623	4.0081	3.98234	3.95656	3.92905	3.90001	3.87316	3.85626	3.86442	3.95096	4.03832	4.13574	4.24099	4.35417	4.47717	4.61312	4.76464	4.93218	5.10891
108	5.70493	5.64697	5.59373	5.54291	5.49241	5.44106	5.38805	5.33616	5.28949	5.25086	5.22133	5.20105	5.1889	5.18185	5.17817	5.17485	5.16978	5.16348	5.16081	5.17236	5.21934	5.36724	5.52212	5.69273	5.87622	6.07296	6.2859	6.51966	6.77795	7.06044	7.35814	7.6588	7.94531	8.20224	8.41701	8.58142	8.69182	8.7489	8.7564	8.72215	8.66034	8.58672	8.51615	8.45939	8.42285	8.40684	8.40641	8.40845	8.3953
109	5.63577	5.40754	5.21083	5.03934	4.88636	4.7462	4.61416	4.4863	4.36029	4.23396	4.1059	3.97474	3.84052	3.70467	3.56791	3.43215	3.29863	3.16902	3.04421	2.92501	2.81156	2.70388	2.60222	2.50649	2.41608	2.32962	2.24611	2.1642	2.08393
110	9.66765	9.08067	8.555	8.08822	7.67468	7.30725	6.97921	6.68354	6.41437	6.16679	5.93719	5.72336	5.52458	5.34052	5.17086	5.01511	4.87306	4.74377	4.62645	4.51993	4.42242	4.33222	4.24752	4.16625	4.08705	4.00895	3.93156	3.85554	3.78074	3.70705	3.63478	3.56446	3.49697	3.43246	3.37026	3.31038	3.25161	3.19301	3.13322	3.07143	3.00764	2.94232	2.87535	2.80725
111	2.6486	2.50816	2.37257	2.24173	2.11529	1.99259	1.87351	1.75797	1.64545	1.53566	1.4283	1.32303	1.21937	1.11685	1.01504	0.913561	0.81211	0.710484	0.608618	0.506519	0.404571	0.302745	0.201399	0.100451	0
112	4.83339	4.74084	4.65299	4.56805	4.48481	4.40214	4.319	4.23434	4.14707	4.05724	3.96493	3.8699	3.77128	3.66796	3.55936	3.44514	3.32649	3.20472	3.08234	2.95986	2.83679	2.71222	2.58549	2.45619	2.32472	2.19114	2.05638	1.92109	1.78688	1.65467	1.52499	1.39811	1.27507	1.15572	1.03975	0.927301	0.817851	0.711132	0.606376	0.50318	0.40129	0.300035	0.199739	0.0998216	0
113	4.29775	4.16781	4.0373	3.90546	3.77106	3.63319	3.49125	3.34555	3.19623	3.04449	2.89145	2.73916	2.58894	2.44174	2.29831	2.15998	2.02682	1.89874	1.7759	1.65775	1.54384	1.43326	1.32539	1.21976	1.11547	1.01259	0.910336	0.808323	0.70647	0.604921	0.503713	0.402904	0.302047	0.201221	0.100666	0
114	9.94422	8.97102	8.14895	7.45078	6.85527	6.34488	5.90501	5.52393	5.1925	4.9044	4.65425	4.43741	4.25026	4.08863	3.94877	3.82702	3.71989	3.6242	3.53689	3.45453
115	8.05925	8.03484	8.00982	7.98378	7.95546	7.92439	7.89079	7.85469	7.81698	7.77747	7.73594	7.69219	7.64817	7.60493	7.5602	7.50369	7.42662	7.32403	7.19433	7.04412	6.87986	6.71034	6.52846	6.33159	6.12714	5.92798	5.73402
116	3.17011	3.11	3.04438	2.97604	2.90663	2.83771
117	7.26075	6.97386	6.70165	6.44218	6.19432	5.95814	5.73418	5.52401	5.32931	5.15201	4.99358	4.85402	4.73169	4.62372	4.52651	4.43667	4.3518	4.27076	4.19347	4.12053	4.05217	3.98841	3.92829	3.8706	3.81304	3.75367	3.69133	3.62648
118	4.93941	4.75591	4.57806	4.40632	4.2411	4.08192	3.9287	3.78081	3.63796	3.4987	3.36095	3.22272	3.08221	2.93937	2.79454	2.64865	2.5034	2.3604	2.22112	2.0859	1.95494	1.82776	1.70418	1.58394	1.46712	1.35322	1.24161	1.13167	1.02331	0.916504	0.811209	0.707314	0.604576	0.502706	0.401421	0.300548	0.199971	0.0997007	0
119	2.84149	2.76285	2.68673	2.61157	2.53572	2.45892	2.38018	2.29881	2.21484	2.12929	2.04375	1.95839	1.87403	1.79076	1.70722	1.62289	1.53571	1.44426	1.34799	1.2475	1.14391	1.038	0.930831	0.823393	0.716281	0.611142	0.507803	0.404988	0.303259	0.201757	0.100647	0
120	6.49965	6.3423	6.20479	6.08654	5.98632	5.90206	5.83062	5.76818	5.71076	5.65578	5.60111	5.54596	5.48941	5.43063	5.36777	5.29755	5.21851	5.13035	5.03457	4.93563	4.83841	4.74653	4.66318	4.59021	4.52875	4.47992	4.44348	4.41977	4.40849	4.40769	4.41463	4.42624	4.43914
121	4.81029	4.63813	4.47092	4.30926	4.15263	4.00091	3.85454	3.71373	3.57924	3.45143	3.33047	3.21725	3.11252	3.01635	2.92874	2.84907	2.77646	2.71012	2.6486	2.59012	2.53318	2.47682
122	9.81415	9.31454	8.85405	8.42121	8.01194	7.62666	7.2684	6.9403	6.64558
123	9.72658	9.37638	9.00955	8.63595	8.26571	7.90493	7.55827	7.22842	6.91482	6.61657	6.33311	6.06443	5.81114	5.57365	5.35198	5.14617	4.95639	4.78011	4.61598	4.46306	4.32157	4.19091	4.06903	3.95483
124	9.64129	9.24834	8.85873	8.47906	8.11436	7.76744	7.43772	7.12428	6.82653	6.54455	6.27898	6.03028	5.79855	5.58391	5.38641	5.20342	5.03353	4.87581	4.7305	4.59697	4.47307	4.35738	4.2447	4.13204	4.01866	3.90472	3.7922	3.68467	3.58436	3.49278	3.41099	3.33929	3.27537	3.21658	3.16067	3.10443	3.04579
125	9.64915	9.09515	8.56988	8.07276	7.60563	7.17172	6.77404	6.41437	6.09279	5.80622	5.54986	5.31851	5.10696	4.91069	4.72713	4.55542	4.39507	4.24618	4.10904	3.98286	3.86734	3.7623	3.66772	3.58286	3.50674	3.43847	3.3769	3.32175	3.27187	3.22601	3.18341	3.14271	3.10232	3.05989
126	3.67119	3.46919	3.27633	3.09273	2.91833	2.75247	2.59426	2.4431	2.2986	2.15999	2.02624	1.89646	1.7699	1.64598	1.52455	1.40534	1.28797	1.17242	1.05855	0.945899	0.835088	0.725743	0.617884	0.511558	0.406715	0.303142	0.200911	0.0997724	0
127	0.389415	0.291905	0.195098	0.0982657	0
128	9.9316	9.63965	9.37104	9.11791	8.87436	8.6367	8.40282	8.1721	7.94436	7.71912
129	3.87512	3.6741	3.49076	3.3248	3.17456	3.03835	2.91478	2.80269	2.7011	2.60897	2.52626	2.45308	2.38841
130	9.5499	8.95972	8.41128	7.90428	7.43937	7.01636	6.63314	6.28609	5.97119
131	9.85157	9.17009	8.56206	8.01505	7.52204	7.08026	6.68864	6.3447	6.04481	5.78366	5.5546	5.3502	5.16274	4.98632	4.81788	4.65773	4.50752	4.37004	4.24685	4.1375	4.03948	3.94966	3.86539	3.78489
132	4.33275	4.18076	4.04726	3.92725	3.81482	3.70458	3.59155	3.47315	3.34938	3.22221	3.09231	2.95931	2.82382	2.68731	2.55169	2.41712	2.28301	2.14871	2.01419	1.87929	1.74489	1.61155	1.47965	1.34991	1.22279	1.09876	0.977688	0.859507	0.744019	0.630941	0.52025	0.412181	0.306415	0.202495	0.10034	0
133	6.19598	6.0936	5.98918	5.88284	5.77595	5.66975	5.56654	5.46746	5.37251	5.27994	5.18814	5.09559	5.00167	4.90628	4.81147	4.71936	4.63205	4.5515	4.478	4.41259	4.35563	4.30779	4.26899	4.23915	4.2162	4.19791	4.18144
134	4.63144	4.43762	4.24897	4.06532	3.88685	3.71294	3.54401	3.38074	3.22348	3.07321	2.93064	2.79537	2.6672	2.545	2.42768	2.3153	2.2076	2.10455	2.00537	1.90921	1.81709	1.72807	1.64146	1.55557	1.46906	1.38105	1.29023	1.19627	1.09979	1.0017	0.902352	0.802337	0.701813	0.601049	0.500075	0.399294	0.298681	0.198618	0.0989875	0
135	4.96575	4.86534	4.76551	4.66349	4.55811	4.44881	4.3358	4.2193	4.0991	3.97447	3.84531	3.71176	3.57404	3.43253	3.28815	3.14229	2.99677	2.85262	2.7114	2.57246	2.43609	2.30242	2.17085	2.04114	1.91279	1.78609	1.66103	1.53757	1.41573	1.29531	1.17732	1.06155	0.948039	0.836761	0.727352	0.619247	0.512633	0.407451	0.303712	0.201348	0.100031	0
136	4.30811	4.14039	3.97794	3.82034	3.66663	3.51555	3.36703	3.22078	3.07723	2.9366	2.79956	2.66672	2.53878	2.41526	2.29589	2.1808	2.06989	1.96237	1.85769	1.75469	1.65275	1.55106	1.44935	1.3475	1.2449	1.14153	1.03712	0.93202	0.826306	0.72002	0.614589	0.509475	0.405503	0.302829	0.201185	0.10023	0
137	6.92202	6.86172	6.81359	6.77319	6.73548	6.694	6.64365	6.58302	6.51329	6.43612	6.35319	6.2656	6.17521	6.08543	6.00078	5.92578	5.86262	5.81031	5.76605	5.72525	5.68473	5.64246	5.59701	5.54716	5.49142	5.4285	5.35691
138	0.852273	0.737413	0.625405	0.516195	0.409605	0.304902	0.201728	0.100046	0
139	9.9729	9.42115	8.92385	8.47164	8.05652	7.67257	7.31532	6.98184	6.66976	6.3779	6.10492	5.84875	5.6075	5.37957	5.16397	4.95975	4.76565
140	9.2108	8.73098	8.28818	7.87778	7.49607	7.13895	6.80241	6.48321	6.17913	5.88907	5.6119	5.34668	5.09237	4.84772	4.61206	4.38512	4.16697	3.95741	3.75614	3.56242	3.3761	3.19661	3.02345	2.85616	2.69413	2.53711	2.38491	2.23718	2.09336	1.95335	1.81689	1.6839	1.55443	1.42839	1.30554	1.18564	1.06846	0.953694	0.841075	0.73034	0.621455	0.514226	0.408563	0.304324	0.201492	0.0999782	0
141	6.62142	6.47274	6.32133	6.17054	6.02472	5.88887	5.76751	5.66283	5.5762	5.50678	5.45271	5.41198	5.38229	5.36171	5.34868	5.34103	5.33647	5.33273	5.32684	5.31467	5.29256	5.25809	5.21131	5.15362	5.08656	5.01054	4.92532	4.83023	4.72685	4.61822	4.50712	4.39404	4.27905	4.16097	4.03739	3.90648	3.76828	3.62714	3.48633	3.35149	3.22731	3.11597	3.01827	2.93465	2.86603	2.81191	2.77064	2.7395
142	3.06481	2.97416	2.87746	2.77544	2.67003	2.56344	2.45587	2.34749	2.23773	2.12542	2.01101	1.89222	1.77218	1.65187	1.53417	1.42176	1.31542	1.21479	1.11908	1.02857	0.94283	0.860907	0.780811	0.701435	0.621254	0.539844	0.456205	0.369785	0.281171	0.190074	0.0967551	0
143	1.4351	1.35022	1.26288	1.1731	1.08115	0.987342	0.89194	0.795102	0.696855	0.597303	0.497736	0.398386	0.299094	0.199365	0.10044	0
144	9.65227	9.02476	8.44869	7.92577	7.4532	7.02584	6.63861	6.28663	5.9652	5.67153	5.40476	5.16498	4.95184	4.76413	4.60099	4.46114	4.34132	4.23724	4.14242	4.05085
145	4.67622	4.63994	4.60024	4.55417	4.49926	4.4343	4.35977	4.27825	4.19217	4.10462	4.01427	3.91756	3.81265	3.69944	3.57842	3.45125	3.32172	3.19155	3.06316	2.93557	2.8087	2.68185	2.55325	2.42334	2.29185	2.15998	2.03005	1.90225	1.77716	1.65497	1.53582	1.42047	1.30902	1.20158	1.09756	0.9956	0.894806	0.795127	0.695617	0.596318	0.496983	0.397975	0.299253	0.200196	0.100323	0
146	7.92907	7.50792	7.11746	6.75527	6.4195	6.10824	5.8189	5.54924	5.29711	5.0606	4.83851	4.63013	4.43488	4.2531	4.08486	3.9297	3.78676	3.65492	3.53317	3.41964	3.31221	3.2093	3.10921	3.01068	2.91308	2.81661	2.72134	2.62778	2.53595	2.44592	2.35813
147	9.25196	8.81343	8.4236	8.08284	7.79005	7.54475	7.34557	7.18774	7.06397	6.96506	6.8835	6.8145	6.75452	6.70108	6.65157	6.60209	6.55016	6.49288	6.4287	6.35808	6.28283	6.20625	6.13161	6.06134
148	9.76246	9.21981	8.73435	8.30367	7.92843	7.60837	7.34162	7.12409	6.94841	6.80502	6.68318	6.57217	6.46326	6.34915	6.22452	6.08675	5.93612	5.77501	5.60647	5.43463	5.26334	5.09615	4.9348
149	4.11634	3.98841	3.86217	3.73687	3.61223	3.48822	3.36551	3.24552	3.12998	3.02057	2.91813	2.8233	2.73673	2.65856	2.58854	2.52648	2.47228	2.42261
150	3.9441	3.66831	3.44963	3.2741	3.13162	3.01408	2.91535	2.83142	2.75942	2.696	2.63847	2.58525
151	4.49939	4.1991	3.9635	3.77697	3.62807	3.50777	3.40933	3.32825	3.26123	3.20451	3.15513	3.11123	3.07126	3.03403	2.9993	2.96609	2.93415	2.9034	2.87407	2.84671	2.82202	2.80072	2.78356	2.77085	2.76348	2.76243	2.7693
152	9.76172	9.35254	8.98408	8.65261	8.35662	8.09338	7.85887	7.64794	7.45262	7.26576	7.08202	6.89916	6.71791	6.54023	6.3679	6.20174	6.04164	5.88688	5.73747	5.59254	5.45165
153	1.11026	1.00904	0.908171	0.80745	0.706399	0.605288	0.503866	0.402257	0.300895	0.19999	0.0998055	0
154	3.31365	3.19265	3.07546	2.96284	2.85365	2.74616	2.63904	2.53113	2.42135	2.30916	2.19502	2.07974	1.96412	1.8488	1.7339	1.62038	1.50885	1.39948	1.29264	1.18806	1.08571	0.985018	0.88571	0.78752	0.690306	0.592932	0.495234	0.397249	0.298572	0.19932	0.0998365	0
155	3.63367	3.50562	3.38013	3.25787	3.13898	3.02309	2.90965	2.79752	2.68623	2.57495	2.46264	2.34863	2.23263	2.11472	1.99562	1.87582	1.75604	1.6369	1.51888	1.40208	1.28682	1.17292	1.06036	0.949169	0.838896	0.72944	0.621194	0.514111	0.408386	0.304119	0.201347	0.0998943	0
156	9.89082	9.2446	8.66911	8.15511	7.69522	7.28374	6.91644	6.58981	6.30113	6.04825
157	9.59692	9.13458	8.699	8.28559	7.8936	7.52398	7.17906	6.86091	6.56979	6.30447	6.0629	5.84293	5.64274	5.4605	5.29442	5.14379	5.00855	4.88788	4.78107	4.68715	4.60637	4.53972	4.48743	4.44797	4.41889	4.39605	4.37611	4.35578
158	6.49807	6.2694	6.05128	5.84139	5.63825	5.44001	5.24554	5.05517	4.87078	4.69531	4.53118	4.38002	4.24186	4.11598	4.00049	3.89332	3.79195	3.69359	3.59641	3.49989	3.40577	3.31605	3.23252	3.15524	3.08522	3.02409	2.9743	2.93699	2.91098	2.89483	2.88652	2.88417
159	9.48545	8.85901	8.32545	7.8731	7.49052	7.16767	6.89537	6.66534	6.47049	6.30507	6.1642	6.04253	5.93473	5.83506	5.73845	5.64104	5.53957	5.43251	5.32053
160	9.82438	9.57084	9.34915	9.14684	8.95171	8.75243	8.53869	8.30382	8.04681	7.77057	7.47971	7.17983	6.87596	6.57259	6.27326	5.98055
161	9.78994	9.31845	8.87547	8.45549	8.0573	7.68182	7.33048	7.00419	6.70257	6.42517	6.17159	5.94066	5.73138	5.54288	5.37294	5.21928	5.07986
162	1.59907	1.4555	1.3251	1.20468	1.09304	0.987905	0.886768	0.788441	0.691421	0.594531	0.49717	0.398822	0.299771	0.199979	0.099879	0
163	6.78263	6.51077	6.273	6.06648	5.88778	5.73209	5.59497	5.47145	5.35689	5.2473	5.13935	5.03063	4.91889	4.80269	4.68179	4.55686	4.42947	4.30082	4.17216	4.04396	3.91665	3.79041	3.66505	3.54121	3.41903	3.29942	3.18371	3.07367	2.97052	2.87523	2.78896	2.7121	2.64511	2.58783	2.53949	2.49981	2.4684
164	7.3864	7.30127	7.22028	7.14004	7.05693	6.9688	6.87335	6.77033	6.66109	6.54709	6.42973	6.3102	6.18796	6.06334	5.93684	5.80968	5.68325
165	2.40199	2.33409	2.26393	2.19072	2.11434	2.03471	1.95184	1.86623	1.77846	1.6898	1.60018	1.51001	1.41996	1.33051	1.24178	1.15361	1.06491	0.97471	0.882321	0.788146	0.693127	0.596466	0.498042	0.398937	0.29863	0.198944	0.099269	0
166	9.60896	9.13485	8.74663	8.42889	8.16644	7.94423	7.74871	7.5674	7.39025	7.2095	7.02102	6.82375	6.6199	6.41327	6.2077
167	9.59524	9.09228	8.61992	8.17971	7.77384	7.40392	7.07103	6.77492	6.51423	6.28846	6.09623	5.93544	5.80156	5.68815	5.58514	5.48316	5.37517	5.25652	5.12557	4.9822	4.82918	4.67015
168	5.25399	5.1861	5.12316	5.06117	4.99627	4.9259	4.84678	4.75796	4.6595	4.55189	4.43647	4.3144	4.18666	4.05353	3.91541	3.77425	3.63234	3.49076	3.3508	3.21344	3.08023	2.95268	2.83116	2.71583	2.6041	2.49424	2.38392	2.26017	2.14824	2.03938	1.93048	1.82043	1.70957	1.59717	1.48268	1.36744	1.25224	1.13861	1.02686	0.917636	0.811442	0.708313	0.606494	0.504691	0.403734	0.303097	0.202074	0.100853	0
169	3.57676	3.47202	3.36569	3.25604	3.1436	3.02944	2.91508	2.80192	2.68903	2.57615	2.46295	2.34885	2.23413	2.11923	2.00483	1.89128	1.77866	1.66751	1.55733	1.44792	1.3401	1.23385	1.12889	1.02514	0.92192	0.818615	0.714969	0.611093	0.507291	0.404116	0.301657	0.20035	0.0997929	0
170	8.08999	7.58618	7.1295	6.71553	6.33943	5.99551	5.67825	5.38291	5.10624	4.84645	4.60187	4.37123	4.15254	3.94432	3.74575	3.55597	3.3741	3.20016	3.03422	2.87564	2.72317	2.5764	2.43483	2.29859	2.16799	2.04279	1.92324	1.80937	1.70021	1.5949	1.49225	1.3912	1.29158	1.19248	1.09417	0.996306	0.898303	0.800249	0.702403	0.603696	0.504073	0.403561	0.302101	0.200992	0.100127	0
171	5.38929	5.14816	4.91878	4.70012	4.4913	4.29246	4.10358	3.92377	3.7516	3.58659	3.42829	3.27698	3.13318	2.99694	2.86867	2.7483	2.63464	2.52644	2.42217	2.32055	2.2212	2.12315	2.02651	1.93074	1.83508	1.73926	1.64302	1.54493	1.4448	1.34267	1.23858	1.13406	1.02917	0.924524	0.819713	0.715487	0.611658	0.508386	0.405421	0.302979	0.201332	0.100503	0
172	9.85723	9.39356	8.95418	8.53972	8.15241	7.79447	7.46745	7.17211	6.90729	6.6696	6.45598	6.26338	6.0887	5.92939	5.78346	5.64892	5.52378	5.40688	5.2979	5.1967	5.10394	5.01982	4.94439	4.87696	4.8161
173	5.91915	5.64042	5.40706	5.21355	5.05263	4.91657	4.7984	4.69281	4.59681	4.50833	4.42452	4.34076	4.25182	4.15305	4.0416	3.91666	3.77906	3.63205	3.47968	3.32651	3.17572	3.02996	2.88952	2.75402	2.62095	2.48919	2.35768	2.22618	2.09422	1.96208	1.83075	1.70146	1.57593	1.4543	1.33707	1.22361	1.1137	1.00669	0.901896	0.799133	0.697783	0.597595	0.497728	0.397781	0.297884	0.198294	0.0990479	0
174	5.31922	5.11868	4.92336	4.73318	4.54853	4.37054	4.20021	4.03788	3.88334	3.73611	3.5951	3.45874	3.32524	3.19366	3.06383	2.93659	2.8126	2.69119	2.57221	2.45494	2.33828	2.22211	2.10666	1.99223	1.87874	1.76673	1.6564	1.54796	1.44141	1.33614	1.23205	1.12842	1.02497	0.921397	0.817668	0.71388	0.610138	0.506286	0.403539	0.301626	0.200147	0.0996108	0
175	3.08921	2.9703	2.84819	2.72404	2.59891	2.4732	2.34659	2.22137	2.09764	1.97568	1.85567	1.73737	1.62052	1.50479	1.39022	1.27675	1.16426	1.05292	0.942721	0.833562	0.725549	0.618459	0.512312	0.407399	0.30383	0.201373	0.100163	0
176	2.73974	2.71208	2.68459	2.65618	2.62608	2.59409	2.56073	2.52634	2.49139	2.45593	2.41987	2.38231	2.34214
177	2.97181	2.88107	2.79107	2.70169	2.61223	2.52201	2.43067	2.33776	2.24295	2.14645	2.04874	1.95034	1.85126	1.7517	1.65183	1.55149	1.45064	1.34854	1.24536	1.14097	1.03596	0.930514	0.824669	0.718901	0.613415	0.508593	0.404958	0.302737	0.201235	0.1003	0
178	9.99789	9.62461	9.29469	9.0044	8.746	8.51064	8.29031	8.07844	7.86727	7.64813	7.41392	7.16051	6.88615	6.59098	6.2775	5.95134	5.62049	5.29352	4.97794	4.6796	4.40178	4.14596	3.91177	3.69837	3.5044	3.32837	3.16884	3.02379	2.89126	2.76858	2.65385	2.5448	2.43994	2.33798	2.23746	2.13799
179	3.83297	3.52672	3.28475	3.0911	2.93402	2.80419	2.69388	2.59716	2.50919	2.42671	2.34662	2.26724	2.18715	2.1054	2.02152	1.93568	1.84832	1.75969	1.66967	1.57846	1.48587	1.39178	1.29625	1.19947	1.10192	1.0034	0.904118	0.804237	0.703811	0.60295	0.502129	0.401284	0.300803	0.200423	0.100065	0
180	9.53958	8.83998	8.26786	7.79608	7.40282	7.07131	6.78974	6.54929	6.3429	6.16423	6.00814	5.87097	5.74959	5.64074	5.54078	5.44738	5.35899	5.27464	5.19402	5.11698
181	9.64242	9.0744	8.62344	8.26583	7.97986	7.74716	7.55346	7.38794	7.24235	7.10966	6.9838
182	8.30884	7.80515	7.34747	6.93012	6.54782	6.19586	5.87024	5.56787	5.28635	5.02421	4.7801	4.55339	4.34396	4.15185	3.97723	3.82046	3.68141	3.55942	3.45328	3.36171	3.28346	3.2168	3.16028	3.11266	3.07276	3.03952	3.01223	2.99017	2.97227	2.95807	2.94716	2.93907	2.93338	2.9296	2.92587
183	3.04618	2.95214	2.85402	2.75194	2.64688	2.54007	2.43148	2.32112	2.20929	2.09625	1.98303	1.87078	1.76021	1.65209	1.54567	1.4402	1.33547	1.23152	1.12789	1.02424	0.920618	0.816858	0.713388	0.610001	0.506698	0.403871	0.301687	0.200143	0.0997484	0
184	8.99107	8.63951	8.3384	8.08206	7.86581	7.68435	7.53137	7.40033	7.28528	7.17903	7.07415	6.96288	6.83872	6.69675	6.53532	6.35597
185	5.70747	5.54833	5.41014	5.28785	5.17721	5.07297	4.96995	4.8626	4.74656	4.61837	4.47695	4.32342	4.1606	3.99231	3.82166	3.65186	3.48512	3.32174	3.16264	3.00762	2.85667	2.70984	2.56619	2.42504	2.28613	2.14993	2.01679	1.88685	1.76016	1.63667	1.51648	1.39909	1.28382	1.1706	1.05868	0.947505	0.837756	0.728656	0.620502	0.51348	0.407995	0.303949	0.201397	0.100209	0
186	3.19662	3.07422	2.95287	2.83402	2.71831	2.60612	2.49719	2.39111	2.28668	2.18282	2.07978	1.97816	1.87703	1.77738	1.67914	1.58208	1.48548	1.38898	1.29155	1.19304	1.09369	0.994009	0.894567	0.795476	0.696579	0.597696	0.498563	0.399146	0.299615	0.199836	0.099992	0
187	9.79956	9.48096	9.19475	8.93644	8.70158	8.48512	8.28295	8.09266	7.91462	7.74926	7.59576	7.45196	7.31341	7.17207	7.0254	6.8684	6.7025	6.53187	6.36133	6.19398	6.03078	5.87041	5.71144	5.5531	5.39486	5.23666	5.07757	4.91646	4.75264	4.58793	4.42382
188	9.78242	9.28633	8.83304	8.42189	8.05126	7.71743	7.41416	7.13504	6.87502	6.63058	6.40093	6.1857	5.98467	5.79674	5.62038	5.45295	5.29103
189	9.66949	9.00865	8.42507	7.91453	7.47164	7.08883	6.75654	6.46288	6.1977	5.95412	5.73131	5.53025	5.35256	5.19796	5.06639	4.95523	4.85875	4.77019	4.68443
190	8.12907	7.67297	7.26617	6.90516	6.58561	6.3041	6.05795	5.84474	5.66211	5.50717	5.37667	5.26553	5.16544	5.07266	4.98795	4.90604	4.82717	4.75591	4.68848	4.62099	4.5557	4.49146	4.4281	4.36556
[truncated: 13 more columns]

## Sheet: Raw data
Index	0	1	2	3	4	5	6	7	8	9	10	11	12	13	14	15	16	17	18	19	20	21	22	23	24	25	26	27	28	29	30	31	32	33	34	35	36	37	38	39	40	41	42	43	44	45	46	47	48
1	[None, None]	str first	9.82425	7.83444	9.2724	7.29235	8.79815	6.8361	8.38	6.45163	8.00095	6.12662	7.64919	5.84938	7.31719	5.60764	7.00083	5.38942	6.69826	5.18499	6.41024	4.98831	6.1381	4.79691	5.8854	4.61017	5.65527	4.4281	5.44958	4.25023	5.26868	4.07499	5.11257	3.90216	4.97924	3.73092	4.86589	3.55995	4.76814	3.38919	4.68237	3.21763	4.60583	3.04861	4.53477	2.88321	4.46646	2.72386	4.39725
2	[3.907754426519058, 1.3861867658446096]	left first	6.97679	9.71096	6.39604	9.01536	5.8742	8.40641	5.40198	7.86806	4.97149	7.3871	4.57832	6.95412	4.2195	6.5627	3.89303	6.20825	3.59634	5.88823	3.32692	5.60033	3.08084	5.34267	2.85463	5.11284	2.64546	4.90796	2.45127	4.72555	2.26951	4.56352	2.10022	4.41951	1.9386	4.29136	1.78302	4.17752	1.63878	4.07657	1.5064	3.98679	1.38619	3.90775	1.26818	3.83854	1.15606	3.77767	1.04674
3	[0.10085743812621416, 3.023677695063641]	str first	9.15208	4.73966	8.37492	4.48062	7.69037	4.25119	7.08708	4.04872	6.55637	3.8709	6.09022	3.71394	5.68166	3.57454	5.32506	3.44943	5.01367	3.33613	4.74146	3.2328	4.50143	3.13685	4.28799	3.04569	4.09714	2.95697	3.92516	2.86858	3.76941	2.77879	3.62769	2.68601	3.4979	2.58924	3.3782	2.48794	3.26693	2.38125	3.16325	2.26861	3.06567	2.15031	2.97419	2.02726	2.89073	1.90013	2.81802
4	[None, None]	str first	7.74399	3.71901	7.25095	3.63845	6.82296	3.55355	6.45183	3.46423	6.12978	3.37089	5.84829	3.27381	5.60057	3.17302	5.38155	3.06861	5.18677	2.96035	5.01298	2.84824	4.8574	2.7322	4.71747	2.61277	4.59091	2.49101	4.4757	2.36828	4.37057	2.24559	4.27395	2.12386	4.18621	2.00397	4.10995	1.88652	4.04951	1.772	4.01341	1.66055	4.01591	1.55119	4.03796	1.44379	4.07811	1.3377	4.13502
5	[10.695368897321783, 1.0406186122011434]	left first	0.831307	9.75482	0.724088	9.31489	0.618364	8.88499	0.511158	8.49039	0.405265	8.13222	0.301844	7.78841	0.200567	7.4756	0.100148	7.18835	0	6.92273
6	[None, None]	str first	9.75735	5.56807	9.01759	5.24768	8.41024	4.95312	7.90516	4.68435	7.48133	4.4389	7.1209	4.21466	6.80945	4.00831	6.53371	3.81615	6.28363	3.63457	6.05073	3.46118	5.82709	3.2935	5.60996	3.13049	5.40101	2.9718	5.20415	2.81867	5.0234	2.67079	4.86109	2.52846	4.71817	2.39229	4.59458	2.26064	4.48871	2.13167	4.3972	2.00478	4.31612	1.87971	4.241	1.75629	4.16814	1.63445	4.09465
7	[3.055201425348792, 0.7422112882732641]	left first	1.0662	3.47293	0.962903	3.32672	0.854006	3.18726	0.742211	3.0552	0.628111	2.93118	0.517602	2.81606	0.409448	2.71041	0.304904	2.61428	0.201394	2.52746	0.100088	2.44885	0	2.37744
8	[5.176187091117193, 0.8760696875140095]	left first	1.00055	5.22869	0.87607	5.17619	0.755637	5.12384	0.639497	5.07019	0.527134	5.01524	0.417239	4.95943	0.309778	4.90305	0.20421	4.84741	0.101347	4.79427	0	4.74422
9	[5.640483945215836, 1.3368126638500009]	left first	3.07365	6.11778	2.86623	6.07344	2.67325	6.02937	2.49328	5.98401	2.32491	5.93732	2.16681	5.88975	2.01717	5.84172	1.8758	5.79491	1.73759	5.75129	1.601	5.71159	1.46724	5.6752	1.33681	5.64048	1.21076	5.60522	1.08894	5.56786	0.970511	5.52789	0.854545	5.48501	0.740782	5.43884	0.628647	5.38973	0.518087	5.33588	0.412249	5.27607	0.306222	5.21191	0.20216	5.14596	0.100037	5.08006	0
10	[None, None]	str first	8.96496	5.30223	8.06989	5.00161	7.35354	4.7183	6.77828	4.45501	6.31463	4.21233	5.93883	3.98897	5.63145	3.78198	5.37712	3.58745	5.16399	3.40185	4.98226	3.22241	4.82413	3.04832	4.6846	2.87948	4.55869	2.7163	4.44364	2.55878	4.33641	2.40697	4.23418	2.26116	4.13547	2.12199	4.03895	1.98904	3.94482	1.86089	3.85376	1.73637	3.76697	1.61465	3.6822	1.4951	3.60365	1.37742	3.52957
11	[None, None]	str first	9.58055	2.73035	9.07786	2.58879	8.63563	2.44962	8.23705	2.31277	7.86959	2.17818	7.52654	2.04572	7.20389	1.91494	6.89947	1.7863	6.6128	1.66015	6.34386	1.53651	6.09183	1.41562	5.8576	1.29671	5.64186	1.17927	5.44427	1.06369	5.26118	0.949786	5.08666	0.837875	4.91529	0.727739	4.74423	0.619441	4.5728	0.512761	4.40254	0.407526	4.23562	0.303686	4.07444	0.201175	3.92222	0.100027	3.78097
12	[None, None]	str first	9.58055	5.29382	9.07786	5.078	8.63563	4.85389	8.23705	4.62797	7.86959	4.40573	7.52654	4.19164	7.20389	3.9887	6.89947	3.79862	6.6128	3.62193	6.34386	3.45809	6.09183	3.30507	5.8576	3.16029	5.64186	3.02147	5.44427	2.88693	5.26118	2.7562	5.08666	2.62859	4.91529	2.50385	4.74423	2.38128	4.5728	2.26019	4.40254	2.14062	4.23562	2.0221	4.07444	1.90361	3.92222	1.78464	3.78097
13	[None, None]	left first	0.409889	4.17377	0.306145	4.0953	0.203361	4.0169	0.10065	3.93786	0	3.85765
14	[6.300235688055557, 1.2140842902385336]	left first	4.47824	9.79209	4.01544	9.19683	3.61103	8.69579	3.26655	8.27701	2.97509	7.93017	2.72814	7.64589	2.52353	7.41477	2.34369	7.22744	2.18001	7.0735	2.0259	6.943	1.87641	6.82629	1.7349	6.71745	1.59701	6.61182	1.46379	6.50765	1.33737	6.40379	1.21408	6.30024	1.09437	6.19807	0.978475	6.0981	0.864261	6.00132	0.751403	5.90836	0.639786	5.81909	0.527776	5.73214	0.418352	5.64647	0.31045
15	[6.302565576300928, 0.30088464243628577]	left first	1.07174	9.943	0.982424	9.2279	0.889967	8.62547	0.794909	8.11044	0.697481	7.66208	0.598758	7.26551	0.49984	6.91067	0.400523	6.59124	0.300885	6.30257	0.200619	6.04062	0.100151	5.80111	0	5.57917
16	[5.480058650870028, 2.6501967774005903]	left first	3.50309	7.49678	3.41724	7.50454	3.33175	7.51216	3.24781	7.51382	3.16695	7.50167	3.09015	7.46904	3.01978	7.4127	2.95561	7.33131	2.89761	7.22735	2.84509	7.11065	2.79743	6.98842	2.75364	6.86589	2.71275	6.74619	2.67482	6.63519	2.64112	6.54332	2.61358	6.48993	2.59389	6.43502	2.58263	6.35391	2.5795	6.2422	2.58317	6.07752	2.5922	5.91028	2.60644	5.75721	2.62577	5.61084	2.6502
17	[7.513925915391768, 1.3911791158934514]	left first	2.0506	9.59007	1.868	8.97704	1.69782	8.43055	1.53889	7.94512	1.39118	7.51393	1.24988	7.12886	1.11499	6.78244	0.985022	6.46829	0.85945	6.18358	0.741588	5.92695	0.628985	5.69875	0.519367	5.49927	0.411653	5.32518	0.306578	5.17025	0.202569	5.02201	0.101333	4.87361	0	4.71945
18	[5.374874100521139, 1.4907121654308209]	left take lead	9.5072	7.37053	8.43537	7.1972	7.56844	7.04378	6.85974	6.90967	6.27086	6.79326	5.77353	6.69303	5.34614	6.60718	4.9728	6.53258	4.6435	6.46631	4.35224	6.40567	4.0925	6.35009	3.85825	6.30215	3.64476	6.26516	3.44844	6.24369	3.26645	6.23965	3.09751	6.25214	2.9409	6.27394	2.79563	6.2944	2.66058	6.30146	2.53463	6.28649	2.41797	6.24742	2.3096	6.18678	2.20905	6.10644	2.11494
19	[3.087621350124346, 0.973185916906421]	left first	1.53219	3.42173	1.44322	3.35169	1.35261	3.28748	1.25987	3.22927	1.16514	3.17687	1.06807	3.12972	0.973186	3.08762	0.878148	3.05014	0.782884	3.01747	0.686221	2.99007	0.589434	2.96747	0.492329	2.94938	0.395758	2.9353	0.298907	2.92441	0.200481	2.91589	0.100536	2.90843	0	2.9008
20	[7.595798796934828, 1.8916338612350678]	left first	2.00846	7.62925	1.89163	7.5958	1.76841	7.53365	1.63984	7.44898	1.50596	7.34741	1.37013	7.23278	1.23446	7.10733	1.10355	6.96977	0.977194	6.80852	0.857482	6.63415	0.741855	6.45424	0.629051	6.27201	0.519213	6.09102	0.411292	5.91527	0.305517	5.75061	0.202112	5.60129	0.100848	5.46372	0	5.31881
21	[None, None]	left first	0.199836	5.59365	0.0995545	5.44215	0	5.29692
22	[4.5913927274670865, 0.7893978329149776]	left first	2.72594	7.30326	2.54905	6.92504	2.39946	6.59081	2.27296	6.29692	2.16106	6.04119	2.05972	5.82109	1.96388	5.63178	1.8681	5.46772	1.76689	5.32361	1.65813	5.19595	1.54413	5.08213	1.42904	4.97983	1.3145	4.88738	1.20271	4.80638	1.09433	4.7374	0.990335	4.67955	0.888912	4.63119	0.789398	4.59139	0.689681	4.56002	0.590925	4.53653	0.493111	4.51983	0.395784	4.50902	0.29866	4.50266	0.197219
23	[4.596075829480462, 0.6908221119065973]	left take lead	9.54692	7.34394	8.67784	6.99538	7.95826	6.68952	7.35279	6.4241	6.83431	6.19642	6.38351	6.00136	5.98831	5.83304	5.64092	5.68596	5.33308	5.55642	5.05735	5.44161	4.80777	5.3391	4.57986	5.24726	4.37034	5.16779	4.17774	5.10128	4.00113	5.04676	3.83928	5.00255	3.69096	4.96773	3.55517	4.94214	3.43215	4.92521	3.32089	4.91583	3.22063	4.913	3.12947	4.91518	3.04452	4.92085	2.96372
24	[1.6496546961522864, 3.2665557347499488]	str first	4.88636	4.49388	4.71172	4.34351	4.54545	4.19392	4.38999	4.04284	4.24751	3.88849	4.11893	3.73008	4.0046	3.56728	3.9039	3.40107	3.81582	3.23349	3.73914	3.06732	3.67236	2.90461	3.61402	2.74658	3.56207	2.5936	3.51438	2.44652	3.46989	2.30455	3.42849	2.16668	3.38873	2.03148	3.34945	1.90029	3.30909	1.77333	3.26656	1.64965	3.22148	1.53064	3.17227	1.41296	3.11654	1.29617	3.053
25	[0.30505693091451047, 2.208919657204628]	left give way	2.41391	3.34781	2.40271	3.24983	2.39295	3.15298	2.3842	3.05757	2.37643	2.96386	2.37001	2.87196	2.36606	2.78148	2.3647	2.69183	2.36646	2.60185	2.37061	2.51112	2.37682	2.41999	2.38458	2.32849	2.3926	2.23652	2.40149	2.14383	2.41156	2.04944	2.42193	1.95281	2.4319	1.85352	2.43981	1.75138	2.44532	1.64624	2.44829	1.53819	2.44912	1.42725	2.44869	1.31464	2.44695	1.20047	2.44391
26	[None, None]	left give way	4.15422	8.31455	4.0985	7.85995	4.04318	7.45485	3.98767	7.09366	3.93207	6.77107	3.87666	6.4811	3.82254	6.22094	3.77003	5.98932	3.71977	5.78466	3.67211	5.60367	3.62746	5.44207	3.58745	5.29541	3.55228	5.15931	3.52318	5.0307	3.50058	4.90801	3.48508	4.78954	3.47654	4.67455	3.47441	4.5623	3.47721	4.45093	3.48167	4.3381	3.48533	4.22157	3.48726	4.09989	3.48701	3.97224	3.48571
27	[3.198092086348009, 0.8401293833831545]	left first	1.801	4.39748	1.70123	4.13295	1.59838	3.92621	1.49487	3.76098	1.39524	3.62654	1.29528	3.51498	1.18302	3.42049	1.06909	3.33849	0.954213	3.26526	0.840129	3.19809	0.727154	3.13573	0.616317	3.07702	0.510361	3.02096	0.407248	2.96719	0.305184	2.91634	0.202909	2.86763	0.101193	2.82052	0	2.77383
28	[5.100195491680477, 1.0120516174830902]	left first	5.23515	6.87833	4.98138	6.68975	4.66844	6.52442	4.28688	6.37892	3.86128	6.2513	3.43492	6.1403	3.0408	6.04333	2.6946	5.95708	2.39869	5.8781	2.14684	5.80222	1.93548	5.72571	1.75816	5.64583	1.60508	5.56086	1.4721	5.47041	1.34798	5.37684	1.23026	5.28269	1.11892	5.18975	1.01205	5.1002	0.909617	5.01447	0.809059	4.93239	0.706971	4.85228	0.602598	4.77358	0.500421	4.69629	0.40097
29	[7.323985797030234, 1.793764416704558]	left first	2.50321	9.85681	2.35287	9.22463	2.2142	8.70936	2.08891	8.28142	1.98097	7.91855	1.88318	7.60349	1.79376	7.32399	1.70425	7.07211	1.61683	6.84366	1.52904	6.63638	1.43959	6.44824	1.34838	6.2776	1.25126	6.12402	1.14196	5.98714	1.0234	5.86686	0.900596	5.7626	0.779772	5.67275	0.663584	5.59452	0.547576	5.52343	0.432298	5.45573	0.318474	5.38832	0.205056	5.31965	0.100629	5.24827	0
30	[3.9685427809840257, 0.702134466852785]	left first	1.96777	4.8525	1.75011	4.70549	1.55327	4.56919	1.37639	4.44297	1.21373	4.32661	1.06026	4.22072	0.928078	4.12576	0.809134	4.04174	0.702134	3.96854	0.597953	3.9057	0.497179	3.85102	0.398043	3.80231	0.299006	3.75824	0.198999	3.71769	0.0997615	3.67948	0	3.64163
31	[5.056900793754224, 2.04281857349994]	left first	2.19146	5.24715	2.04282	5.0569	1.88802	4.89466	1.73221	4.75064	1.58129	4.61807	1.44006	4.49259	1.31034	4.3719	1.19003	4.25603	1.07688	4.14372	0.966489	4.03395	0.85657	3.92555	0.745245	3.81778	0.630322	3.71108	0.519557	3.60627	0.411822	3.50378	0.306721	3.40301	0.202668	3.30326	0.100238	3.20399	0	3.1046
32	[0.7192936319624957, 2.780182376764409]	left give way	3.84527	4.40898	3.76974	4.20384	3.69763	4.00512	3.62896	3.81224	3.56412	3.62514	3.50244	3.44339	3.44451	3.26682	3.39067	3.09612	3.3412	2.93226	3.29509	2.77546	3.2522	2.62598	3.2123	2.48363	3.17518	2.34876	3.14065	2.22105	3.10854	2.09972	3.07966	1.98459	3.05348	1.87436	3.02972	1.76793	3.00702	1.66421	2.98572	1.56203	2.96569	1.46033	2.9462	1.35784	2.92865	1.25406	2.90631
33	[9.435137469861884, 1.6690614532895307]	left first	1.83648	9.95118	1.66906	9.43514	1.50722	8.95992	1.35235	8.52876	1.20178	8.1444	1.0566	7.80726	0.917295	7.51466	0.784947	7.2619	0.660213	7.04438	0.541149	6.85762	0.427298	6.6975	0.315502	6.5605	0.207154	6.44351	0.102015	6.34346	0	6.25629
34	[None, None]	str first	9.76222	4.94652	9.25486	4.80316	8.81543	4.67657	8.43318	4.56428	8.09775	4.46411	7.79975	4.37312	7.53048	4.28818	7.28332	4.2066	7.05195	4.12641	6.83002	4.04662	6.61249	3.96689	6.39561	3.88711	6.17706	3.80684	5.95595	3.72533	5.73229	3.64007	5.50713	3.54853	5.28292	3.44845	5.06225	3.33755	4.84747	3.21496	4.64017	3.08059	4.44237	2.93515	4.25542	2.77986	4.08066	2.61678	3.91847
35	[3.1952758911579804, 0.9830865973626953]	left first	1.34397	3.3637	1.25467	3.31815	1.16501	3.27475	1.07488	3.23382	0.983087	3.19528	0.889602	3.15811	0.793772	3.12011	0.695291	3.07974	0.597277	3.03576	0.499306	2.98728	0.400848	2.93375	0.301739	2.87489	0.20105	2.81002	0.100302	2.73921	0	2.66263
36	[1.0438144802499287, 4.25014450065916]	str first	3.07603	2.99386	3.125	2.94747	3.17404	2.89733	3.22009	2.84353	3.26	2.78639	3.29235	2.72671	3.31725	2.66555	3.33581	2.60258	3.3504	2.53765	3.36772	2.47	3.4058	2.39851	3.45536	2.32222	3.5055	2.24114	3.56852	2.15534	3.64837	2.06531	3.75344	1.97166	3.88982	1.87485	4.0531	1.77638	4.1657	1.67675	4.25041	1.57548	4.30881	1.47274	4.34041	1.36805	4.34264	1.26143	4.30327
37	[10.730590122602655, 3.5207332041431445]	left first	3.08815	9.71023	2.90178	9.27531	2.73043	8.88309	2.5701	8.52935	2.41621	8.20584	2.26665	7.90201	2.1198	7.60954	1.97671	7.32606	1.83529	7.05406	1.69438	6.79829	1.55753	6.5626	1.42099	6.34767	1.28538	6.15234	1.15108	5.97408	1.0201	5.81074	0.892423	5.66046	0.768731	5.52237	0.649312	5.39565	0.532728	5.2789	0.419015	5.16922	0.309085	5.06404	0.203378	4.96118	0.1005	4.85885	0
38	[13.525487697443292, 1.2714292291594247]	left first	0.204987	9.62184	0.100471	9.23021	0	8.85924
39	[3.2759266751201097, 0.7759422292082682]	left first	8.39984	9.68266	7.61931	8.93911	6.96559	8.25289	6.40972	7.62195	5.93049	7.04456	5.51193	6.51967	5.14163	6.04558	4.80821	5.61929	4.50359	5.23647	4.22178	4.89257	3.95682	4.58369	3.70472	4.3074	3.46105	4.06155	3.22763	3.84481	3.00088	3.6564	2.78201	3.49531	2.5725	3.3604	2.37433	3.24988	2.18769	3.16196	2.01097	3.09522	1.84558	3.049	1.6891	3.02214	1.54465	3.01403	1.4101
40	[None, None]	str first	9.69621	8.21184	9.3081	7.47228	8.90099	6.86007	8.48474	6.33978	8.06911	5.88443	7.66211	5.47493	7.27059	5.09917	6.89987	4.75184	6.55337	4.4301	6.23468	4.13239	5.94571	3.85705	5.68745	3.60337	5.45894	3.37082	5.25781	3.15914	5.08096	2.96755	4.92682	2.79505	4.79406	2.63923	4.68273	2.49906	4.59777	2.37282	4.5251	2.25839	4.45087	2.15336	4.38611	2.05535	4.33068	1.96206	4.2854
41	[None, None]	str first	5.6676	1.79113	5.92798	1.71054	6.22663	1.62862	6.45801	1.54596	6.6478	1.46316	6.7978	1.3804	6.90667	1.29738	6.96981	1.21367	6.9714	1.12899	6.95148	1.0427	6.92193	0.955087	6.85657	0.86587	6.75039	0.775371	6.62749	0.683193	6.47373	0.589205	6.27974	0.493809	6.0651	0.396765	5.82482	0.298305	5.55322	0.199257	5.28152	0.0999021	5.0139	0
42	[9.675550337927168, 0.30734839071850645]	left first	0.307348	9.67555	0.203819	9.28695	0.10149	8.92258	0	8.57626
43	[10.044778522593155, 1.2925795726296418]	left first	1.18766	9.46334	1.0853	8.92317	0.979859	8.42131	0.866601	7.95538	0.754186	7.52437	0.641521	7.12605	0.527258	6.7559	0.415675	6.4099	0.307597	6.0852	0.202097	5.78034	0.0994747	5.49479	0	5.22744
44	[4.3114912250588295, 1.1958662434811402]	left first	3.94369	8.36611	3.7347	8.01339	3.53773	7.6803	3.35096	7.36471	3.17253	7.06437	3.00153	6.77751	2.83636	6.50326	2.67537	6.24166	2.517	5.99293	2.35958	5.7573	2.20326	5.53491	2.04941	5.32605	1.89896	5.12966	1.75253	4.94496	1.60963	4.77097	1.47017	4.60717	1.33278	4.45383	1.19587	4.31149	1.04851	4.18041	0.907452	4.06067	0.776817	3.95153	0.652597	3.85196	0.533655	3.76084	0.419899
45	[5.932910639742029, 1.3500811610366952]	left first	3.96635	9.38473	3.44913	8.81172	3.01651	8.28901	2.64604	7.8112	2.32183	7.37335	2.01613	6.9709	1.75466	6.59932	1.53659	6.25442	1.35008	5.93291	1.18846	5.63214	1.04922	5.35038	0.924885	5.08673	0.813562	4.84097	0.709746	4.61226	0.605965	4.39907	0.504306	4.20041	0.402124	4.0155	0.299809	3.84393	0.198638	3.68498	0.0988002	3.53763	0	3.40062
46	[2.6859458638503173, 0.5174956940380577]	left take lead	9.88673	4.87865	8.52151	4.67988	7.40598	4.49637	6.48507	4.32734	5.7192	4.17168	5.07802	4.02802	4.53618	3.89524	4.07409	3.77189	3.67571	3.65717	3.32985	3.55032	3.0275	3.45103	2.76049	3.35987	2.52301	3.27675	2.31001	3.20088	2.11642	3.13193	1.93906	3.06943	1.77469	3.01321	1.62003	2.96352	1.47382	2.9201	1.33542	2.88231	1.20398	2.84898	1.07953	2.81892	0.959673	2.79129	0.84814
47	[11.080978043411207, 2.5149675770899886]	left first	2.15078	9.75962	1.98483	9.20983	1.82991	8.7217	1.68645	8.28807	1.55365	7.90306	1.43214	7.56061	1.31664	7.25512	1.20734	6.98307	1.1009	6.74306	0.994439	6.53312	0.890427	6.35091	0.788365	6.19299	0.688054	6.05593	0.589962	5.936	0.493042	5.82995	0.394761	5.73377	0.297093	5.64289	0.198674	5.55298	0.0994376	5.46243	0	5.37061
48	[4.459323091398096, 1.4381049744402306]	left first	4.47548	9.85099	4.17486	9.18686	3.91097	8.59162	3.67687	8.05826	3.46674	7.58054	3.27615	7.15337	3.10075	6.77172	2.93628	6.43024	2.77859	6.12448	2.62491	5.8512	2.47327	5.60652	2.32306	5.38676	2.17304	5.18841	2.02327	5.00857	1.87093	4.84607	1.73168	4.70023	1.58614	4.57095	1.4381	4.45932	1.29176	4.36632	1.1502	4.29187	1.01418	4.23542	0.884485	4.19441	0.761483	4.16537	0.643444
49	[5.767914326143037, 1.207463666223145]	left first	6.86655	9.65818	6.06896	9.00129	5.38791	8.44249	4.80919	7.96728	4.31939	7.56523	3.90461	7.22899	3.55096	6.95206	3.24684	6.72819	2.98044	6.55027	2.74406	6.41009	2.52985	6.29923	2.33155	6.2088	2.14126	6.12999	1.95214	6.05599	1.74237	5.98295	1.5419	5.90994	1.36521	5.83801	1.20746	5.76791	1.06591	5.69938	0.938374	5.63187	0.820327	5.56589	0.706571	5.50338	0.597126	5.44675	0.494458
50	[None, None]	str first	5.08822	4.45765	5.00123	4.2861	4.91736	4.13413	4.83783	4.00012	4.76302	3.88158	4.69243	3.77605	4.62491	3.68122	4.55958	3.59516	4.49589	3.51452	4.43312	3.43678	4.37095	3.36061	4.30941	3.28363	4.24906	3.20487	4.19093	3.12563	4.13568	3.04845	4.08373	2.97554	4.03537	2.90657	3.99039	2.84284	3.94922	2.77728	3.91201	2.70475	3.8783	2.62305	3.84759	2.53135	3.81873	2.43021	3.79051
51	[7.3704291159619, 0.6207560142106867]	left first	3.7744	9.65365	3.56603	9.4326	3.3699	9.24319	3.18449	9.08134	3.00828	8.94262	2.84014	8.82339	2.67901	8.72142	2.52275	8.63587	2.37415	8.56397	2.23391	8.50151	2.10427	8.44395	1.984	8.38676	1.86993	8.32623	1.76279	8.25986	1.65824	8.18777	1.55835	8.11093	1.4591	8.03257	1.35894	7.9563	1.25731	7.88433	1.15393	7.81601	1.04847	7.74765	0.941751	7.67279	0.83434	7.58698	0.727331
52	[4.337070499231177, 1.3394044363141575]	left first	4.0206	9.40275	3.82021	8.81521	3.62331	8.27906	3.42598	7.79929	3.22353	7.37783	3.00186	7.01183	2.7891	6.69279	2.59367	6.40443	2.41241	6.12151	2.24473	5.78797	2.09053	5.48969	1.9483	5.23341	1.81427	5.01001	1.68801	4.8129	1.5668	4.64022	1.45136	4.4813	1.3394	4.33707	1.23104	4.19864	1.12554	4.07538	1.02187	3.96109	0.920067	3.85726	0.817733	3.76087	0.715962	3.66871	0.613114
53	[8.682525170808141, 0.7267367886509121]	left first	1.29534	9.82282	1.17518	9.55905	1.05745	9.32551	0.944753	9.10804	0.834806	8.89597	0.726737	8.68253	0.620005	8.46488	0.515126	8.24146	0.410236	8.01301	0.30595	7.78218	0.202796	7.55258	0.101001	7.32396	0	7.09401
54	[5.853738479235624, 0.9626003905503996]	left first	2.34454	7.07936	2.1972	6.87022	2.05113	6.69092	1.90415	6.53678	1.73717	6.40262	1.58566	6.28424	1.4492	6.17866	1.31964	6.08396	1.19574	5.99902	1.0776	5.92293	0.9626	5.85374	0.850105	5.78879	0.739205	5.72483	0.629555	5.65885	0.520934	5.58857	0.413737	5.51361	0.308239	5.43421	0.204301	5.35036	0.101487	5.26151	0	5.16763
55	[8.299658596882157, 1.303341705078745]	left first	1.80796	9.81797	1.63018	9.27751	1.46038	8.77155	1.30334	8.29966	1.16074	7.86128	1.02886	7.45601	0.902403	7.08205	0.776105	6.73722	0.653123	6.41911	0.537218	6.1267	0.42094	5.85968	0.309025	5.61823	0.20232	5.40259	0.0991889	5.21209	0	5.04484
56	[10.535114990387717, 1.3495363686539341]	left first	1.23122	9.93057	1.11895	9.41261	1.00917	8.96192	0.904183	8.56236	0.800349	8.20071	0.69832	7.86862	0.597817	7.56173	0.498034	7.27643	0.39846	7.0091	0.298737	6.75618	0.198503	6.51566	0.0989806	6.28772	0	6.07377
57	[3.795168753745469, 0.587136546578399]	left first	0.778098	4.13445	0.682907	3.94233	0.587137	3.79517	0.49123	3.68249	0.394483	3.59615	0.297475	3.52961	0.19953	3.47754	0.100397	3.43497	0	3.39785
58	[3.7899754133748575, 1.240213982545926]	left first	1.8819	5.2754	1.81032	5.02342	1.7369	4.79246	1.66011	4.5814	1.57666	4.38915	1.49522	4.21455	1.41439	4.05692	1.32927	3.91552	1.24021	3.78998	1.14917	3.67919	1.05539	3.58173	0.960279	3.49581	0.862587	3.42026	0.758352	3.35433	0.649229	3.29668	0.538765	3.24601	0.427792	3.20056	0.317717	3.15846	0.208942	3.11763	0.103389	3.07659	0	3.03371
59	[None, None]	left first	0.599775	7.39992	0.500967	7.14019	0.401301	6.90235	0.301145	6.68487	0.201115	6.48864	0.100303	6.31333	0	6.15859
60	[15.803635769313557, 2.0479943899929305]	left first	1.13907	9.62915	1.01709	9.07309	0.896455	8.57284	0.776265	8.12517	0.656888	7.72868	0.539403	7.38104	0.424721	7.07779	0.313538	6.8138	0.206147	6.5835	0.101855	6.38277	0	6.20766
61	[3.0980283024262962, 2.111117135552761]	left first	2.46648	3.20068	2.39035	3.18197	2.31752	3.16295	2.24679	3.14281	2.17837	3.12098	2.11112	3.09803	2.04134	3.07422	1.97173	3.04965	1.90013	3.02474	1.82382	2.99964	1.7462	2.97577	1.66578	2.95442	1.58537	2.93674	1.50371	2.92363	1.41817	2.91617	1.32939	2.91475	1.23932	2.91943	1.1496	2.9293	1.06008	2.94341	0.969431	2.96129	0.876184	2.98286	0.784094	3.00832	0.68938	3.03861	0.592828
62	[10.096329884305987, 1.8689503628360553]	left first	1.72553	9.46669	1.5862	8.88855	1.44938	8.35743	1.31442	7.86858	1.18933	7.41724	1.0708	6.99913	0.955858	6.61086	0.841465	6.25074	0.728364	5.91795	0.619232	5.61196	0.5122	5.33229	0.407328	5.07724	0.303698	4.84411	0.201284	4.62962	0.0999946	4.43028	0	4.24252
63	[2.003298687625093, 2.8960738791235947]	left give way	3.7625	4.49175	3.66252	4.38732	3.57043	4.28096	3.48629	4.17243	3.40939	4.06102	3.33889	3.94611	3.27352	3.82694	3.21279	3.70394	3.15602	3.57738	3.10325	3.44718	3.05583	3.31349	3.01562	3.17745	2.98343	3.0395	2.9587	2.90053	2.94264	2.76175	2.93285	2.62489	2.93066	2.4917	2.93025	2.36335	2.92144	2.23939	2.90683	2.11974	2.89607	2.0033	2.88322	1.88948	2.87651	1.77827	2.87496
64	[None, None]	str first	4.09823	2.16168	4.00938	2.07319	3.91905	1.98356	3.82703	1.89326	3.73235	1.80276	3.63451	1.71218	3.53284	1.6215	3.42767	1.53106	3.3193	1.44053	3.20821	1.34969	3.09563	1.25834	2.98326	1.16614	2.87232	1.07312	2.76313	0.979115	2.65671	0.884106	2.55332	0.78812	2.45272	0.691324	2.35474	0.593911	2.25862	0.495909	2.16324	0.397585	2.06696	0.2988	1.96852	0.199542	1.86733	0.099906	1.76281
65	[3.563107348669865, 0.7303149085888928]	left first	5.52919	9.68712	5.09671	9.01612	4.69312	8.43514	4.3217	7.92699	3.98337	7.48053	3.67684	7.08697	3.39919	6.739	3.14726	6.42921	2.91892	6.15111	2.71082	5.89904	2.51956	5.66807	2.34216	5.45394	2.17701	5.25265	2.02205	5.06026	1.87608	4.87395	1.73646	4.69322	1.60259	4.5186	1.47254	4.35158	1.34461	4.19414	1.21156	4.04758	1.08301	3.91205	0.960459	3.78709	0.843635	3.67135	0.730315
66	[2.6027938360453504, 0.20058856437140124]	left first	5.38528	7.75405	5.27088	7.38253	5.15578	7.05251	5.038	6.75694	4.91528	6.4897	4.78476	6.24542	4.64477	6.0195	4.49675	5.80749	4.34232	5.60505	4.18453	5.40919	4.02457	5.21936	3.86346	5.0362	3.70148	4.86144	3.53828	4.69728	3.37438	4.54519	3.21051	4.40538	3.04743	4.27735	2.88652	4.15961	2.72897	4.05027	2.57601	3.94772	2.42769	3.85062	2.28372	3.75876	2.14351	3.67195	2.00676
67	[None, None]	str first	9.37327	4.64228	8.80928	4.44471	8.33577	4.26191	7.9378	4.08967	7.60341	3.92601	7.32192	3.76996	7.08324	3.62003	6.87847	3.47522	6.69987	3.33452	6.54126	3.19732	6.3987	3.06243	6.26845	2.92913	6.14715	2.79626	6.0327	2.66361	5.92263	2.53122	5.81472	2.4	5.70702	2.27052	5.59892	2.14375	5.49037	2.02083	5.38161	1.90193	5.27322	1.78655	5.1647	1.67332	5.05635	1.5617	4.94872
68	[5.401430563938324, 0.5244757101066134]	left first	3.23222	9.33498	2.93449	9.05108	2.67728	8.78065	2.44627	8.51564	2.233	8.25177	2.0363	7.98725	1.85954	7.72107	1.69575	7.45343	1.5416	7.18543	1.39498	6.92098	1.25541	6.66432	1.12263	6.41954	0.995616	6.18873	0.872606	5.97313	0.752986	5.77143	0.636774	5.58169	0.524476	5.40143	0.415085	5.22813	0.308123	5.05839	0.203737	4.89044	0.101293	4.72304	0	4.55646
69	[3.5788601019926505, 0.509313792221031]	left first	4.57131	9.221	4.14146	8.43705	3.75606	7.76474	3.39448	7.18989	3.06503	6.69901	2.78557	6.27952	2.5474	5.9194	2.3412	5.60864	2.16111	5.33852	2.00191	5.102	1.85898	4.89363	1.72504	4.70857	1.59538	4.54242	1.46486	4.39208	1.33188	4.25538	1.20311	4.13085	1.07661	4.01725	0.955379	3.91413	0.839443	3.81983	0.726662	3.73356	0.615631	3.65393	0.509314	3.57886	0.405107	3.50483	0.3023
70	[5.797281795143019, 0.3976700085354756]	left first	7.28347	9.87847	6.74697	9.41056	6.25474	9.01063	5.80804	8.6701	5.40508	8.38017	5.04225	8.13323	4.71573	7.92359	4.42221	7.74563	4.15702	7.59305	3.91557	7.46	3.69407	7.34108	3.49013	7.23449	3.30099	7.14285	3.12463	7.06791	2.95778	7.00777	2.79893	6.95778	2.64496	6.91314	2.49264	6.86983	2.33295	6.82578	2.17847	6.77977	2.03238	6.73134	1.89459	6.68066	1.76337	6.6279	1.638
71	[5.451727616455045, 0.489749287254401]	left first	6.85648	8.90104	6.73814	8.64493	6.61874	8.42839	6.49578	8.24545	6.36612	8.08949	6.22593	7.95421	6.07325	7.83393	5.90978	7.72691	5.73786	7.63595	5.56108	7.56287	5.38103	7.50561	5.19882	7.4592	5.01469	7.41854	4.8283	7.37937	4.64026	7.33949	4.45149	7.29757	4.26319	7.25312	4.0773	7.2063	3.89556	7.15732	3.71946	7.10771	3.54905	7.05884	3.38392	7.01202	3.22347	6.96665	3.06744
72	[17.018934490337383, 1.3468691110110294]	left first	0	9.75293
73	[5.012571034330905, 0.7213899335793994]	left first	2.43781	8.95985	2.24514	8.39377	2.0654	7.91023	1.89822	7.48906	1.74184	7.11522	1.59422	6.77744	1.45062	6.46767	1.31033	6.18045	1.17585	5.9126	1.05496	5.66254	0.938564	5.42939	0.828583	5.21302	0.72139	5.01257	0.616993	4.82591	0.515542	4.6508	0.412158	4.4853	0.309119	4.32795	0.205268	4.17704	0.10245	4.03076	0	3.88724
74	[5.388784133277486, 0.8121686897544553]	left first	4.27355	9.71705	3.94977	9.35247	3.65749	8.99904	3.39118	8.66232	3.14605	8.34656	2.91938	8.05556	2.70908	7.79225	2.5133	7.55668	2.331	7.34398	2.16073	7.1422	2.00142	6.92058	1.85194	6.72102	1.71138	6.52917	1.57925	6.34315	1.45457	6.16868	1.33664	6.00661	1.22484	5.85902	1.1181	5.72584	1.01489	5.60517	0.913688	5.49405	0.812169	5.38878	0.709723	5.28615	0.609231	5.18488	0.508266
75	[None, None]	str first	3.50719	1.79505	3.41464	1.67703	3.32463	1.56187	3.23858	1.44963	3.15716	1.34021	3.08004	1.23287	3.00641	1.12723	2.93573	1.02228	2.86765	0.917907	2.80228	0.814175	2.73936	0.710866	2.67865	0.607941	2.61964	0.505494	2.56168	0.403516	2.50423	0.301745	2.44671	0.200707	2.3888	0.100212	2.33039	0
76	[15.031426463288025, 2.629653986723194]	left first	1.72072	9.81727	1.57109	9.20779	1.43027	8.69687	1.30223	8.27078	1.17947	7.91865	1.06411	7.63099	0.952519	7.39742	0.840805	7.20763	0.731147	7.05213	0.622943	6.92307	0.516713	6.81448	0.410593	6.72157	0.305502	6.64044	0.2019	6.56747	0.100126	6.50069	0	6.43891
77	[6.5191645864154975, 1.260544591912992]	left first	6.8962	9.68179	6.25431	9.14963	5.67229	8.70652	5.1452	8.34111	4.6685	8.04348	4.23729	7.8027	3.84731	7.60798	3.49542	7.44937	3.1784	7.31865	2.89322	7.20954	2.63735	7.11704	2.40823	7.037	2.20449	6.96563	2.0238	6.90091	1.86301	6.84152	1.71956	6.78485	1.59052	6.72749	1.47309	6.66584	1.36446	6.59694	1.26054	6.51916	1.16096	6.43321	1.06429	6.341	0.969739	6.24474	0.876518
78	[4.320344317909543, 0.8735923324805287]	left first	6.46418	9.43673	5.90245	8.96466	5.39572	8.54669	4.93985	8.16996	4.53068	7.82606	4.16453	7.51012	3.83844	7.21957	3.54967	6.95298	3.29641	6.70899	3.07572	6.48604	2.88376	6.28296	2.71714	6.09899	2.57199	5.93378	2.44444	5.7865	2.33039	5.65568	2.22446	5.54001	2.12598	5.43739	2.03318	5.34473	1.94499	5.25843	1.8596	5.17485	1.77451	5.09197	1.6879	5.00872	1.59925	4.92564	1.50911
79	[3.705724478157498, 1.4216747787869672]	left first	4.3508	9.95691	4.16498	9.41649	3.99671	8.93593	3.84552	8.50838	3.71035	8.12926	3.5892	7.79557	3.47943	7.50482	3.3776	7.25449	3.28121	7.04065	3.18828	6.85858	3.09699	6.70166	3.00697	6.56162	2.91815	6.42914	2.83115	6.29539	2.74601	6.15336	2.6617	5.99689	2.5758	5.82238	2.48464	5.6291	2.38466	5.41975	2.27486	5.19895	2.15638	4.97292	2.03415	4.7467	1.91189	4.5238	1.78661
80	[8.003675602458971, 1.5963503461781834]	left first	2.01433	9.48843	1.87369	8.91584	1.73119	8.42549	1.59635	8.00368	1.46336	7.63517	1.33318	7.30547	1.20623	7.0027	1.08269	6.71871	0.96321	6.44819	0.84792	6.18754	0.737609	5.93571	0.631023	5.6926	0.522833	5.45936	0.415512	5.23729	0.309034	5.0268	0.204459	4.82821	0.101398	4.64105	0	4.4651
81	[3.3045186671157003, 3.19199573465418]	left give way	3.46743	4.50525	3.40787	4.32692	3.35238	4.14855	3.30292	3.97231	3.26148	3.79965	3.22894	3.63087	3.20603	3.46597	3.192	3.30452	3.18497	3.14661	3.18388	2.99211	3.18718	2.842	3.194	2.69638	3.20139	2.556	3.20683	2.42144	3.19886	2.29354	3.19852	2.17173	3.20413	2.05585	3.21653	1.94487	3.23765	1.83694	3.26637	1.73123	3.30229	1.62758	3.34204	1.52519	3.38004	1.42312	3.42107
82	[4.241852008627736, 0.5039089537892134]	left first	4.68025	9.85923	4.46179	9.26617	4.26017	8.74145	4.07096	8.27773	3.89086	7.86759	3.71707	7.50514	3.54714	7.18567	3.37932	6.90414	3.21234	6.65582	3.04612	6.4345	2.87744	6.23475	2.71802	6.05236	2.56086	5.88531	2.40699	5.73295	2.25736	5.59436	2.1132	5.46788	1.97554	5.3519	1.84486	5.24518	1.72194	5.14689	1.6029	5.05653	1.48075	4.97296	1.36006	4.89472	1.24226	4.81935	1.12854
83	[3.0205632330329566, 0.6124177805980947]	left first	1.01866	3.28985	0.918642	3.20913	0.81833	3.13852	0.713973	3.0766	0.612418	3.02056	0.508952	2.96741	0.408218	2.91459	0.305412	2.86051	0.204484	2.80417	0.101791	2.74452	0	2.68107
84	[3.9307423681228975, 1.447742712911823]	left first	2.13846	4.78479	2.03255	4.65082	1.92966	4.52154	1.82954	4.39679	1.73191	4.27547	1.63618	4.15717	1.54072	4.04215	1.44774	3.93074	1.35692	3.82257	1.27081	3.71818	1.18983	3.61711	1.11164	3.51904	1.03315	3.42331	0.952145	3.32997	0.867373	3.24015	0.77836	3.15565	0.685987	3.07788	0.591503	3.00913	0.495518	2.95134	0.399118	2.90559	0.30103	2.87115	0.201179	2.84713	0.100806	2.83095	0
85	[5.414658304947901, 1.348946950821991]	left first	2.35747	8.34722	2.2092	7.79626	2.0633	7.30157	1.91849	6.85482	1.76933	6.44851	1.62361	6.07605	1.48377	5.73251	1.34895	5.41466	1.21868	5.12032	1.09334	4.84753	0.973044	4.59514	0.854985	4.36196	0.740169	4.14671	0.627857	3.94835	0.518211	3.76634	0.409414	3.60027	0.303415	3.44917	0.200866	3.31203	0.0998212	3.18761	0	3.07438
86	[None, None]	str first	2.44215	1.74117	2.3951	1.64813	2.34892	1.55423	2.30341	1.45977	2.25863	1.36488	2.21438	1.26991	2.17097	1.17448	2.12782	1.0788	2.0852	0.982737	2.04334	0.886379	2.00199	0.78962	1.96059	0.692585	1.91835	0.594986	1.87459	0.49702	1.82866	0.398506	1.77997	0.299431	1.72786	0.199905	1.6723	0.100044	1.6133	0
87	[None, None]	str first	9.42614	2.81644	8.77664	2.67501	8.19818	2.53503	7.67823	2.3973	7.20727	2.2626	6.77901	2.13159	6.39033	2.0035	6.04278	1.87816	5.73962	1.75498	5.49983	1.63379	5.27665	1.5144	5.05106	1.39617	4.81552	1.2791	4.57263	1.1637	4.33515	1.05004	4.10278	0.937502	3.87923	0.826748	3.66516	0.718022	3.45278	0.611299	3.24201	0.506816	3.02657	0.403698	2.81387	0.301812	2.60804	0.200762	2.41005
88	[None, None]	str first	9.91808	6.08662	9.381	5.80934	8.88085	5.56655	8.4195	5.35635	7.99448	5.17635	7.6013	5.02347	7.2355	4.89264	6.89423	4.77888	6.57569	4.67598	6.27857	4.5773	6.00255	4.4763	5.7474	4.36725	5.51167	4.24578	5.29389	4.10978	5.09263	3.95888	4.9062	3.79532	4.73228	3.62183	4.56911	3.44111	4.41507	3.25568	4.26906	3.06859	4.13013	2.88394	3.99745	2.70511	3.87004	2.53349	3.74729
89	[2.5417351876897807, 0.6189031375880844]	left first	3.19389	9.70524	3.08298	9.03932	2.97571	8.43417	2.8725	7.88062	2.77371	7.36981	2.67904	6.89474	2.58767	6.45238	2.49875	6.04292	2.41294	5.66689	2.3262	5.32342	2.23739	5.00949	2.14606	4.7225	2.05461	4.46017	1.96128	4.22165	1.86728	4.00622	1.77141	3.81266	1.67153	3.63969	1.5703	3.48502	1.46641	3.3465	1.36349	3.22176	1.26114	3.10842	1.15725	3.00354	1.05063	2.905	0.942636
90	[3.8756760408619098, 0.7081314411427393]	left first	3.31049	9.25315	3.04674	8.55512	2.81179	7.94701	2.60463	7.41039	2.42467	6.93137	2.26706	6.50183	2.12638	6.118	1.99788	5.77785	1.87733	5.48049	1.76057	5.22389	1.64449	5.00363	1.53081	4.81362	1.42027	4.64782	1.31281	4.50129	1.20981	4.37016	1.10908	4.25148	1.00905	4.14382	0.908987	4.04616	0.808607	3.95777	0.708131	3.87568	0.60756	3.7972	0.506157	3.72008	0.404749	3.64333	0.30335
91	[4.996490615982002, 0.7065187694530586]	left first	3.71605	8.52701	3.38366	7.93612	3.08444	7.4517	2.81516	7.04825	2.57233	6.70598	2.3518	6.41139	2.15052	6.15641	1.96572	5.9377	1.79501	5.75367	1.63573	5.60239	1.4847	5.48015	1.32928	5.38149	1.18552	5.29988	1.05518	5.22734	0.931468	5.15595	0.816567	5.08013	0.706519	4.99649	0.601678	4.90447	0.49818	4.80502	0.397236	4.69906	0.29746	4.58731	0.198537	4.46998	0.0994745	4.34701	0
92	[8.559706654826526, 0.9851169035433659]	left first	1.44609	9.885	1.27673	9.43023	1.12226	8.98691	0.985117	8.55971	0.858359	8.15017	0.742878	7.75941	0.633915	7.38906	0.52641	7.04123	0.420424	6.71677	0.314492	6.41499	0.206442	6.13402	0.102881	5.87113	0	5.62365
93	[9.136863119210584, 1.140281047522831]	left first	1.28802	9.72456	1.14028	9.13686	1.00521	8.59949	0.877261	8.11067	0.755655	7.6676	0.63891	7.26694	0.526291	6.90617	0.415818	6.58176	0.308035	6.29	0.203549	6.0271	0.10078	5.78952	0	5.57435
94	[6.06384368475624, 0.9731935063316343]	left first	2.34483	9.88283	2.195	9.36405	2.08473	8.89633	1.99155	8.47661	1.90466	8.10077	1.8156	7.76439	1.71925	7.46293	1.61633	7.19223	1.51058	6.94892	1.40497	6.73032	1.29777	6.53397	1.18986	6.35797	1.08112	6.20155	0.973194	6.06384	0.865133	5.94238	0.756154	5.83326	0.645408	5.73289	0.535659	5.6399	0.423283	5.55414	0.312875	5.47556	0.206347	5.40294	0.103971	5.33341	0	5.26438
95	[0.9887148300195745, 8.5820747625841]	str first	5.90123	4.16492	6.22059	4.02778	6.57414	3.89771	6.93063	3.77423	7.27909	3.65716	7.59095	3.547	7.84528	3.4447	8.03102	3.35043	8.14632	3.26335	8.19774	3.18247	8.20022	3.10606	8.17159	3.03217	8.12958	2.9593	8.09053	2.88551	8.06724	2.80876	8.06889	2.72804	8.10039	2.64266	8.16302	2.5519	8.25521	2.45595	8.3725	2.35515	8.50911	2.25054	8.65586	2.14294	8.79909	2.03372	8.91596
96	[None, None]	str first	9.60507	3.1553	9.17851	3.04631	8.77838	2.94629	8.39345	2.85346	8.01641	2.76613	7.64406	2.68283	7.27735	2.60085	6.91949	2.51873	6.57379	2.43529	6.24332	2.34986	5.93053	2.26144	5.63658	2.16912	5.36216	2.07239	5.10777	1.97115	4.87627	1.86563	4.67047	1.7569	4.49122	1.64555	4.33804	1.53215	4.20822	1.41789	4.098	1.30314	4.00256	1.18858	3.91748	1.0746	3.83746	0.961218	3.75701
97	[6.01990320255249, 1.7092351671893258]	left first	3.69049	9.487	3.38852	8.87191	3.14661	8.35306	2.95003	7.91904	2.78688	7.55927	2.64607	7.26357	2.51503	7.02111	2.37048	6.82069	2.23047	6.64928	2.10415	6.49402	1.97525	6.34304	1.84243	6.18671	1.70924	6.0199	1.58168	5.84249	1.4485	5.65748	1.32043	5.46946	1.19315	5.28234	1.06194	5.09883	0.925375	4.92062	0.788386	4.74895	0.654984	4.58554	0.531683	4.43144	0.414127	4.28653	0.306446
98	[4.283959387425938, 0.702764321674178]	left first	0.80622	4.35319	0.702764	4.28396	0.601425	4.21343	0.501995	4.14184	0.404536	4.06936	0.306385	3.99654	0.205738	3.92335	0.102301	3.85042	0	3.77792
99	[None, None]	str first	9.99847	0.298901	9.64918	0.199139	9.3676	0.0996504	9.14409	0
100	[5.25886270357584, 0.6628623462790262]	left first	4.27941	9.56734	3.88086	9.1232	3.53041	8.71883	3.21978	8.34774	2.94182	8.00537	2.68929	7.68891	2.456	7.39601	2.23608	7.12536	2.01553	6.87522	1.81012	6.64446	1.62714	6.43178	1.46199	6.23513	1.30744	6.05139	1.16462	5.8772	1.03021	5.71043	0.904309	5.55123	0.783444	5.40027	0.662862	5.25886	0.544341	5.12721	0.429211	5.00499	0.317627	4.89087	0.209743	4.78411	0.105137	4.68353	0
101	[7.591405302726667, 1.1528465496014642]	left first	2.15981	9.56007	1.98626	9.10155	1.8164	8.70117	1.64003	8.35423	1.46417	8.05669	1.30512	7.80433	1.15285	7.59141	1.01309	7.41164	0.882609	7.25885	0.758913	7.12726	0.639957	7.01207	0.524066	6.90874	0.415424	6.81211	0.307109	6.71664	0.202516	6.61808	0.0997531	6.51198	0	6.39904
102	[2.2760198692931097, 3.583073375639475]	left give way	3.70313	4.76162	3.75027	4.58519	3.78671	4.4154	3.81152	4.25255	3.82509	4.09735	3.82875	3.95024	3.82264	3.81092	3.80751	3.67824	3.78382	3.55065	3.75301	3.42555	3.71488	3.30099	3.66998	3.17568	3.62115	3.04929	3.56504	2.92157	3.51965	2.79248	3.49445	2.66298	3.48976	2.53333	3.52084	2.40413	3.58307	2.27602	3.68126	2.14981	3.8302	2.02588	4.01419	1.90382	4.2136	1.78359	4.39533
103	[None, None]	str first	1.9481	1.85641	1.95673	1.76103	1.97207	1.66467	1.99282	1.56778	2.01499	1.47079	2.04012	1.37397	2.06669	1.27778	2.0878	1.18215	2.10566	1.08627	2.11993	0.989904	2.12897	0.89311	2.1342	0.795955	2.13431	0.698221	2.12843	0.600039	2.11395	0.501702	2.0897	0.402402	2.04048	0.302194	1.97226	0.201387	1.89128	0.100781	1.78643	0
104	[2.0565972455619677, 4.1428082557854555]	left give way	2.73516	4.29657	2.79546	4.19016	2.85736	4.09581	2.91736	4.01109	2.97385	3.93431	3.02513	3.86346	3.06952	3.79548	3.10522	3.72681	3.12918	3.65409	3.14071	3.57558	3.14157	3.49114	3.13486	3.40297	3.12627	3.31393	3.12243	3.22249	3.12915	3.1292	3.1497	3.03452	3.18598	2.94025	3.23963	2.84759	3.31136	2.75856	3.40361	2.65791	3.51733	2.55174	3.65245	2.43882	3.80665	2.31781	3.97382
105	[5.487223919883527, 1.0919960541109694]	left first	3.1146	9.7482	2.95036	9.25133	2.78563	8.79942	2.62266	8.38889	2.45596	8.01759	2.30837	7.68304	2.17053	7.38144	2.04426	7.10866	1.92287	6.86147	1.80865	6.63517	1.69387	6.42496	1.57616	6.22583	1.45565	6.03361	1.33258	5.846	1.21003	5.66365	1.092	5.48722	0.970838	5.31722	0.853124	5.15333	0.737477	4.99539	0.624338	4.84213	0.51441	4.69367	0.408208	4.55007	0.305463	4.41072	0.203349
106	[5.16319515113272, 1.7436364670997404]	left first	3.60311	8.46675	3.43417	8.11928	3.28985	7.79921	3.17009	7.50156	3.0672	7.22178	2.96983	6.95663	2.86981	6.70482	2.76125	6.46595	2.64471	6.2398	2.5131	6.02705	2.36032	5.82903	2.19816	5.64508	2.04182	5.47388	1.88997	5.3138	1.74364	5.1632	1.6091	5.0215	1.47718	4.88869	1.34259	4.76578	1.20872	4.65248	1.08138	4.54872	0.962257	4.45372	0.846654	4.3669	0.733998	4.2881	0.624
107	[4.477170856343965, 1.8671998552268168]	left first	5.15458	8.35984	5.11863	8.05341	5.08053	7.73463	5.04051	7.4144	5.00009	7.10171	4.96209	6.80278	4.92891	6.52216	4.89938	6.26211	4.86984	6.02378	4.83706	5.80793	4.79834	5.61449	4.7541	5.44255	4.70635	5.29077	4.65721	5.15687	4.60658	5.03864	4.5497	4.93434	4.48307	4.84324	4.40779	4.76326	4.32499	4.69184	4.23745	4.62635	4.14687	4.56458	4.05538	4.50464	3.96481	4.4448	3.87651
108	[8.722150787854568, 2.2317736350151343]	left first	4.80267	5.70493	4.79858	5.64697	4.80468	5.59373	4.82441	5.54291	4.85715	5.49241	4.89913	5.44106	4.94536	5.38805	4.98978	5.33616	5.02678	5.28949	5.04768	5.25086	5.04816	5.22133	5.02507	5.20105	4.97929	5.1889	4.91122	5.18185	4.82592	5.17817	4.72807	5.17485	4.62369	5.16978	4.51695	5.16348	4.41091	5.16081	4.30842	5.17236	4.21175	5.21934	4.12212	5.36724	4.03347	5.52212	3.94937
109	[2.811555308421781, 0.8689852401864147]	left take lead	9.60352	5.63577	7.8679	5.40754	6.56809	5.21083	5.57964	5.03934	4.816	4.88636	4.21436	4.7462	3.73027	4.61416	3.33327	4.4863	3.00054	4.36029	2.71616	4.23396	2.46773	4.1059	2.24698	3.97474	2.04767	3.84052	1.86563	3.70467	1.69731	3.56791	1.54034	3.43215	1.3927	3.29863	1.25296	3.16902	1.12124	3.04421	0.993641	2.92501	0.868985	2.81156	0.746792	2.70388	0.629865	2.60222	0.518001
110	[3.85553942857297, 1.7494433721224445]	left first	8.14519	9.66765	7.54804	9.08067	7.03722	8.555	6.59618	8.08822	6.21156	7.67468	5.87261	7.30725	5.56984	6.97921	5.29418	6.68354	5.03876	6.41437	4.79864	6.16679	4.57063	5.93719	4.3525	5.72336	4.14233	5.52458	3.93929	5.34052	3.74289	5.17086	3.55338	5.01511	3.37173	4.87306	3.19848	4.74377	3.03328	4.62645	2.87483	4.51993	2.72159	4.42242	2.57249	4.33222	2.42707	4.24752	2.28502
111	[None, None]	str first	3.2924	2.6486	3.26084	2.50816	3.22896	2.37257	3.20682	2.24173	3.19023	2.11529	3.17854	1.99259	3.17216	1.87351	3.16854	1.75797	3.15946	1.64545	3.14851	1.53566	3.13816	1.4283	3.13108	1.32303	3.12897	1.21937	3.12932	1.11685	3.12737	1.01504	3.11247	0.913561	3.07503	0.81211	3.01249	0.710484	2.93847	0.608618	2.86274	0.506519	2.79149	0.404571	2.72106	0.302745	2.64055	0.201399	2.5441
112	[None, None]	str first	4.97479	4.83339	4.92533	4.74084	4.87492	4.65299	4.82185	4.56805	4.76428	4.48481	4.70069	4.40214	4.62994	4.319	4.55156	4.23434	4.46628	4.14707	4.37534	4.05724	4.28122	3.96493	4.18632	3.8699	4.09329	3.77128	4.0045	3.66796	3.92065	3.55936	3.84046	3.44514	3.76298	3.32649	3.68722	3.20472	3.61187	3.08234	3.53639	2.95986	3.46092	2.83679	3.38682	2.71222	3.31586	2.58549	3.24991
113	[None, None]	str first	5.48318	4.29775	5.41048	4.16781	5.33649	4.0373	5.26057	3.90546	5.18154	3.77106	5.0985	3.63319	5.01158	3.49125	4.9225	3.34555	4.83303	3.19623	4.74485	3.04449	4.65881	2.89145	4.57465	2.73916	4.49162	2.58894	4.40945	2.44174	4.32804	2.29831	4.24702	2.15998	4.16604	2.02682	4.08486	1.89874	4.00358	1.7759	3.92243	1.65775	3.84102	1.54384	3.75874	1.43326	3.67575	1.32539	3.59221
114	[7.450782786705079, 1.864274202026213]	left first	2.30494	9.94422	2.15332	8.97102	2.00603	8.14895	1.86427	7.45078	1.72318	6.85527	1.58475	6.34488	1.4526	5.90501	1.32617	5.52393	1.20012	5.1925	1.07739	4.9044	0.959452	4.65425	0.844499	4.43741	0.732322	4.25026	0.62287	4.08863	0.514174	3.94877	0.407992	3.82702	0.303886	3.71989	0.201095	3.6242	0.100071	3.53689	0	3.45453
115	[7.560202864115881, 1.2463680934060437]	left first	2.50493	8.05925	2.44139	8.03484	2.37046	8.00982	2.29408	7.98378	2.21334	7.95546	2.12909	7.92439	2.04128	7.89079	1.95023	7.85469	1.8565	7.81698	1.76009	7.77747	1.66181	7.73594	1.56182	7.69219	1.4583	7.64817	1.35304	7.60493	1.24637	7.5602	1.14011	7.50369	1.03542	7.42662	0.931063	7.32403	0.825448	7.19433	0.720807	7.04412	0.616348	6.87986	0.512621	6.71034	0.408151	6.52846	0.305257
116	[3.1701097794175586, 0.5142633922195962]	left first	0.514263	3.17011	0.412058	3.11	0.309036	3.04438	0.205002	2.97604	0.10201	2.90663	0	2.83771
117	[4.3518029718264675, 1.0905394706586555]	left first	3.19143	7.26075	3.01366	6.97386	2.83899	6.70165	2.6673	6.44218	2.50082	6.19432	2.34294	5.95814	2.19594	5.73418	2.05976	5.52401	1.93327	5.32931	1.81455	5.15201	1.7006	4.99358	1.58967	4.85402	1.48203	4.73169	1.38136	4.62372	1.28226	4.52651	1.18677	4.43667	1.09054	4.3518	0.996157	4.27076	0.901907	4.19347	0.80715	4.12053	0.707677	4.05217	0.607854	3.98841	0.505016	3.92829	0.403498
118	[None, None]	left give way	4.23967	4.93941	4.17089	4.75591	4.10579	4.57806	4.04624	4.40632	3.99268	4.2411	3.94442	4.08192	3.9004	3.9287	3.85965	3.78081	3.82189	3.63796	3.78725	3.4987	3.7566	3.36095	3.73137	3.22272	3.71154	3.08221	3.69624	2.93937	3.68386	2.79454	3.67206	2.64865	3.65829	2.5034	3.64027	2.3604	3.61725	2.22112	3.58979	2.0859	3.55891	1.95494	3.525	1.82776	3.4888	1.70418	3.45122
119	[None, None]	str first	6.74563	2.84149	6.6831	2.76285	6.60823	2.68673	6.52381	2.61157	6.43095	2.53572	6.33264	2.45892	6.23116	2.38018	6.12986	2.29881	6.03103	2.21484	5.9367	2.12929	5.84616	2.04375	5.75804	1.95839	5.67063	1.87403	5.58157	1.79076	5.48999	1.70722	5.39318	1.62289	5.28863	1.53571	5.17337	1.44426	5.04534	1.34799	4.90211	1.2475	4.7425	1.14391	4.56728	1.038	4.37779	0.930831	4.17715
120	[4.746525230820472, 1.2002399832290007]	left first	4.3717	6.49965	4.11521	6.3423	3.87126	6.20479	3.63963	6.08654	3.42349	5.98632	3.22454	5.90206	3.04414	5.83062	2.88164	5.76818	2.73482	5.71076	2.60116	5.65578	2.47826	5.60111	2.36319	5.54596	2.25301	5.48941	2.14477	5.43063	2.03645	5.36777	1.92669	5.29755	1.81401	5.21851	1.6971	5.13035	1.57668	5.03457	1.45117	4.93563	1.32506	4.83841	1.20024	4.74653	1.07745	4.66318	0.958022
121	[3.112517343173945, 1.0207846629710988]	left first	2.19733	4.81029	2.10748	4.63813	2.01873	4.47092	1.93083	4.30926	1.84358	4.15263	1.75617	4.00091	1.66774	3.85454	1.57694	3.71373	1.48139	3.57924	1.3799	3.45143	1.27135	3.33047	1.14764	3.21725	1.02078	3.11252	0.893898	3.01635	0.769588	2.92874	0.649822	2.84907	0.534254	2.77646	0.421776	2.71012	0.312017	2.6486	0.205404	2.59012	0.101456	2.53318	0	2.47682
122	[10.998590649945347, 1.157505083652174]	left first	0.874967	9.81415	0.750953	9.31454	0.633677	8.85405	0.521554	8.42121	0.413068	8.01194	0.307691	7.62666	0.204361	7.2684	0.101763	6.9403	0	6.64558
123	[4.780108067046256, 0.6260557818918774]	left first	2.79453	9.72658	2.5799	9.37638	2.39187	9.00955	2.22642	8.63595	2.08082	8.26571	1.94981	7.90493	1.8317	7.55827	1.71942	7.22842	1.60754	6.91482	1.49703	6.61657	1.38989	6.33311	1.28351	6.06443	1.17562	5.81114	1.06585	5.57365	0.954932	5.35198	0.8441	5.14617	0.7348	4.95639	0.626056	4.78011	0.518484	4.61598	0.411952	4.46306	0.306815	4.32157	0.203218	4.19091	0.101346	4.06903	0
124	[3.3392946868533966, 0.5048346740583398]	left first	5.73733	9.64129	5.46852	9.24834	5.20363	8.85873	4.94036	8.47906	4.6779	8.11436	4.41847	7.76744	4.16538	7.43772	3.92206	7.12428	3.69169	6.82653	3.47604	6.54455	3.27547	6.27898	3.08934	6.03028	2.91615	5.79855	2.75364	5.58391	2.59839	5.38641	2.44723	5.20342	2.2946	5.03353	2.13993	4.87581	1.98659	4.7305	1.84543	4.59697	1.71562	4.47307	1.58947	4.35738	1.47219	4.2447	1.35822
125	[3.2718733063881267, 0.5050255281292538]	left first	5.81369	9.64915	5.15039	9.09515	4.6032	8.56988	4.149	8.07276	3.77036	7.60563	3.45337	7.17172	3.187	6.77404	2.96304	6.41437	2.77606	6.09279	2.61237	5.80622	2.46494	5.54986	2.33108	5.31851	2.20612	5.10696	2.08867	4.91069	1.9769	4.72713	1.86725	4.55542	1.76009	4.39507	1.65255	4.24618	1.54289	4.10904	1.43438	3.98286	1.32681	3.86734	1.22003	3.7623	1.1168	3.66772	1.01533
126	[None, None]	str first	9.84537	3.67119	9.52684	3.46919	9.20975	3.27633	8.88635	3.09273	8.55283	2.91833	8.20908	2.75247	7.85839	2.59426	7.50658	2.4431	7.16052	2.2986	6.82642	2.15999	6.50827	2.02624	6.20785	1.89646	5.92623	1.7699	5.66299	1.64598	5.41512	1.52455	5.17951	1.40534	4.95289	1.28797	4.73396	1.17242	4.52286	1.05855	4.32119	0.945899	4.12768	0.835088	3.94676	0.725743	3.77558	0.617884	3.61386
127	[None, None]	str first	9.23319	0.389415	8.28247	0.291905	7.46872	0.195098	6.7737	0.0982657	6.17586	0
128	[10.62807043417562, 1.206870057479334]	left first	0.952175	9.9316	0.836204	9.63965	0.724449	9.37104	0.615525	9.11791	0.509045	8.87436	0.40458	8.6367	0.302167	8.40282	0.201618	8.1721	0.100269	7.94436	0	7.71912
129	[3.4907569238317055, 1.0754208518056254]	left first	1.23909	3.87512	1.15812	3.6741	1.07542	3.49076	0.974968	3.3248	0.865221	3.17456	0.752292	3.03835	0.637746	2.91478	0.523637	2.80269	0.408157	2.7011	0.299529	2.60897	0.196718	2.52626	0.0974724	2.45308	0	2.38841
130	[13.036684579147767, 1.3890827087180186]	left first	0.800839	9.5499	0.697432	8.95972	0.598936	8.41128	0.498823	7.90428	0.399002	7.43937	0.299219	7.01636	0.199278	6.63314	0.0993776	6.28609	0	5.97119
131	[4.657734838882118, 0.8346770095980841]	left first	2.49285	9.85157	2.3545	9.17009	2.22542	8.56206	2.10662	8.01505	1.99811	7.52204	1.89754	7.08026	1.7953	6.68864	1.69309	6.3447	1.59005	6.04481	1.48551	5.78366	1.37934	5.5546	1.27177	5.3502	1.16278	5.16274	1.05296	4.98632	0.943111	4.81788	0.834677	4.65773	0.727354	4.50752	0.621004	4.37004	0.515277	4.24685	0.410187	4.1375	0.305853	4.03948	0.202744	3.94966	0.100808	3.86539	0
132	[None, None]	str first	9.43672	4.33275	8.6601	4.18076	7.98381	4.04726	7.39624	3.92725	6.88687	3.81482	6.44516	3.70458	6.061	3.59155	5.7233	3.47315	5.42367	3.34938	5.15482	3.22221	4.91083	3.09231	4.68772	2.95931	4.48678	2.82382	4.30759	2.68731	4.14771	2.55169	4.00296	2.41712	3.87311	2.28301	3.75483	2.14871	3.64792	2.01419	3.54676	1.87929	3.44474	1.74489	3.34902	1.61155	3.25641	1.47965	3.16269
133	[4.632050376563912, 0.9434735447510904]	left first	4.16188	6.19598	3.6076	6.0936	3.16327	5.98918	2.80396	5.88284	2.5143	5.77595	2.27978	5.66975	2.0864	5.56654	1.92409	5.46746	1.78172	5.37251	1.63825	5.27994	1.51874	5.18814	1.41281	5.09559	1.31359	5.00167	1.21828	4.90628	1.12528	4.81147	1.03365	4.71936	0.943474	4.63205	0.854729	4.5515	0.767143	4.478	0.682916	4.41259	0.592295	4.35563	0.496983	4.30779	0.396727	4.26899	0.296681
134	[None, None]	left give way	4.21284	4.63144	4.15988	4.43762	4.11631	4.24897	4.08082	4.06532	4.0514	3.88685	4.02604	3.71294	4.0028	3.54401	3.98054	3.38074	3.95829	3.22348	3.93539	3.07321	3.91106	2.93064	3.88442	2.79537	3.85447	2.6672	3.82097	2.545	3.78398	2.42768	3.744	2.3153	3.7009	2.2076	3.65467	2.10455	3.60573	2.00537	3.55401	1.90921	3.4995	1.81709	3.44265	1.72807	3.38386	1.64146	3.32307
135	[None, None]	str first	6.70588	4.96575	6.51497	4.86534	6.33601	4.76551	6.16782	4.66349	6.00862	4.55811	5.85571	4.44881	5.70692	4.3358	5.56064	4.2193	5.41558	4.0991	5.2713	3.97447	5.12863	3.84531	4.9894	3.71176	4.85475	3.57404	4.72541	3.43253	4.60151	3.28815	4.48338	3.14229	4.37113	2.99677	4.26409	2.85262	4.16123	2.7114	4.06203	2.57246	3.96475	2.43609	3.86987	2.30242	3.77811	2.17085	3.69073
136	[None, None]	str first	5.21633	4.30811	5.08587	4.14039	4.97021	3.97794	4.87069	3.82034	4.78728	3.66663	4.71857	3.51555	4.66295	3.36703	4.61898	3.22078	4.58527	3.07723	4.55923	2.9366	4.53913	2.79956	4.52373	2.66672	4.51065	2.53878	4.49881	2.41526	4.48618	2.29589	4.47041	2.1808	4.4488	2.06989	4.41978	1.96237	4.38139	1.85769	4.33405	1.75469	4.27646	1.65275	4.21021	1.55106	4.13435	1.44935	4.0481
137	[5.766049239688035, 0.7972610439428818]	left first	2.28497	6.92202	2.20447	6.86172	2.1251	6.81359	2.0473	6.77319	1.97073	6.73548	1.89453	6.694	1.81823	6.64365	1.74133	6.58302	1.66305	6.51329	1.58305	6.43612	1.50103	6.35319	1.41755	6.2656	1.33295	6.17521	1.24738	6.08543	1.16087	6.00078	1.07292	5.92578	0.983333	5.86262	0.891818	5.81031	0.797261	5.76605	0.699945	5.72525	0.601212	5.68473	0.501593	5.64246	0.401442	5.59701	0.30082
138	[None, None]	str first	3.47213	0.852273	3.39699	0.737413	3.32455	0.625405	3.25553	0.516195	3.18943	0.409605	3.12428	0.304902	3.0581	0.201728	2.98999	0.100046	2.91967	0
139	[8.471637635871144, 1.7994500328870717]	left first	2.45873	9.9729	2.23406	9.42115	2.01116	8.92385	1.79945	8.47164	1.60216	8.05652	1.41965	7.67257	1.25247	7.31532	1.09667	6.98184	0.952651	6.66976	0.815855	6.3779	0.68406	6.10492	0.557187	5.84875	0.435385	5.6075	0.319058	5.37957	0.208248	5.16397	0.102084	4.95975	0	4.76565
140	[None, None]	left give way	4.88314	9.2108	4.83092	8.73098	4.78042	8.28818	4.73264	7.87778	4.68792	7.49607	4.64621	7.13895	4.60713	6.80241	4.57051	6.48321	4.53582	6.17913	4.50397	5.88907	4.47526	5.6119	4.4496	5.34668	4.42675	5.09237	4.40534	4.84772	4.3839	4.61206	4.36115	4.38512	4.33501	4.16697	4.30355	3.95741	4.26497	3.75614	4.21952	3.56242	4.16807	3.3761	4.11071	3.19661	4.04717	3.02345	3.97709
141	[4.037389394315881, 1.4726665199709004]	left take lead	9.44993	6.62142	8.91895	6.47274	8.43346	6.32133	7.97869	6.17054	7.55095	6.02472	7.15199	5.88887	6.78293	5.76751	6.4426	5.66283	6.12675	5.5762	5.83028	5.50678	5.54864	5.45271	5.28033	5.41198	5.02539	5.38229	4.7837	5.36171	4.55472	5.34868	4.33716	5.34103	4.13024	5.33647	3.93299	5.33273	3.74413	5.32684	3.56281	5.31467	3.38859	5.29256	3.22144	5.25809	3.06135	5.21131	2.90774
142	[None, None]	str first	9.27056	3.06481	9.0419	2.97416	8.8164	2.87746	8.59475	2.77544	8.38046	2.67003	8.17762	2.56344	7.99219	2.45587	7.82739	2.34749	7.6828	2.23773	7.55545	2.12542	7.44274	2.01101	7.342	1.89222	7.25164	1.77218	7.16758	1.65187	7.08882	1.53417	7.01484	1.42176	6.94364	1.31542	6.8721	1.21479	6.79517	1.11908	6.70679	1.02857	6.60263	0.94283	6.48006	0.860907	6.33988	0.780811	6.18478
143	[0.9873420414565275, 3.1100196060448444]	str first	3.32062	1.4351	3.27673	1.35022	3.23568	1.26288	3.19593	1.1731	3.15491	1.08115	3.11002	0.987342	3.05947	0.89194	3.00132	0.795102	2.93562	0.696855	2.86286	0.597303	2.78405	0.497736	2.70014	0.398386	2.61089	0.299094	2.51735	0.199365	2.4212	0.10044	2.3236	0
144	[4.461138374636147, 0.39211889019099394]	left first	2.24528	9.65227	2.05924	9.02476	1.89343	8.44869	1.73988	7.92577	1.59355	7.4532	1.45071	7.02584	1.32376	6.63861	1.20228	6.28663	1.08714	5.9652	0.977962	5.67153	0.875306	5.40476	0.776137	5.16498	0.679926	4.95184	0.58401	4.76413	0.488465	4.60099	0.392119	4.46114	0.295466	4.34132	0.197563	4.23724	0.0989978	4.14242	0	4.05085
145	[None, None]	str first	5.80518	4.67622	5.68711	4.63994	5.56616	4.60024	5.4445	4.55417	5.32331	4.49926	5.20327	4.4343	5.08375	4.35977	4.96341	4.27825	4.84005	4.19217	4.71287	4.10462	4.58175	4.01427	4.4466	3.91756	4.30891	3.81265	4.17064	3.69944	4.03326	3.57842	3.89901	3.45125	3.76993	3.32172	3.64827	3.19155	3.53559	3.06316	3.43258	2.93557	3.33983	2.8087	3.2562	2.68185	3.18063	2.55325	3.11261
146	[3.010681216172116, 0.769075861666499]	left take lead	9.82437	7.92907	8.76789	7.50792	7.84905	7.11746	6.93548	6.75527	6.08251	6.4195	5.3946	6.10824	4.85727	5.8189	4.41349	5.54924	4.02855	5.29711	3.68213	5.0606	3.35891	4.83851	3.04505	4.63013	2.75203	4.43488	2.48566	4.2531	2.24654	4.08486	2.03162	3.9297	1.83666	3.78676	1.65712	3.65492	1.48899	3.53317	1.33057	3.41964	1.18	3.31221	1.03612	3.2093	0.899057	3.10921	0.769076
147	[8.423598597789466, 2.1499977670604866]	left first	2.38941	9.25196	2.26736	8.81343	2.15	8.4236	2.03847	8.08284	1.93129	7.79005	1.8285	7.54475	1.72739	7.34557	1.62541	7.18774	1.5228	7.06397	1.41896	6.96506	1.31496	6.8835	1.2102	6.8145	1.10517	6.75452	0.99989	6.70108	0.89503	6.65157	0.792744	6.60209	0.693182	6.55016	0.593574	6.49288	0.495104	6.4287	0.395296	6.35808	0.297882	6.28283	0.198976	6.20625	0.100492	6.13161	0
148	[6.463264850248332, 1.1400672154013682]	left first	3.60791	9.76246	3.33427	9.21981	3.0747	8.73435	2.82149	8.30367	2.55354	7.92843	2.30212	7.60837	2.0856	7.34162	1.89485	7.12409	1.72293	6.94841	1.56573	6.80502	1.41839	6.68318	1.2761	6.57217	1.14007	6.46326	1.01011	6.34915	0.884791	6.22452	0.763185	6.08675	0.644991	5.93612	0.530337	5.77501	0.419277	5.60647	0.309581	5.43463	0.202968	5.26334	0.100045	5.09615	0	4.9348
149	[3.020565706632937, 0.8364114546759344]	left first	2.50426	4.11634	2.22557	3.98841	1.97849	3.86217	1.76063	3.73687	1.56832	3.61223	1.39043	3.48822	1.22631	3.36551	1.08347	3.24552	0.956844	3.12998	0.836411	3.02057	0.720777	2.91813	0.610939	2.8233	0.504613	2.73673	0.401223	2.65856	0.301239	2.58854	0.201931	2.52648	0.101023	2.47228	0	2.42261
150	[3.449633068226947, 0.9184227440261407]	left first	1.1307	3.9441	1.02159	3.66831	0.918423	3.44963	0.814757	3.2741	0.712462	3.13162	0.610378	3.01408	0.509389	2.91535	0.408359	2.83142	0.306588	2.75942	0.203043	2.696	0.102007	2.63847	0	2.58525
151	[2.8220170423776665, 0.6372418785249309]	left first	2.72829	4.49939	2.63614	4.1991	2.54755	3.9635	2.46061	3.77697	2.37417	3.62807	2.28669	3.50777	2.19729	3.40933	2.10529	3.32825	2.00965	3.26123	1.90897	3.20451	1.8015	3.15513	1.67874	3.11123	1.55322	3.07126	1.43061	3.03403	1.31238	2.9993	1.19827	2.96609	1.08666	2.93415	0.973626	2.9034	0.859951	2.87407	0.747887	2.84671	0.637242	2.82202	0.527769	2.80072	0.42032	2.78356	0.313534
152	[8.984082750726893, 1.498069710980028]	left first	1.6378	9.76172	1.56505	9.35254	1.49807	8.98408	1.43383	8.65261	1.36883	8.35662	1.30133	8.09338	1.23725	7.85887	1.16518	7.64794	1.09428	7.45262	1.01905	7.26576	0.942045	7.08202	0.857055	6.89916	0.766972	6.71791	0.676289	6.54023	0.584245	6.3679	0.489164	6.20174	0.39359	6.04164	0.295566	5.88688	0.196666	5.73747	0.098706	5.59254	0	5.45165
153	[None, None]	str first	3.24869	1.11026	3.17707	1.00904	3.11012	0.908171	3.04941	0.80745	2.99525	0.706399	2.94652	0.605288	2.90165	0.503866	2.85921	0.402257	2.8184	0.300895	2.77846	0.19999	2.73917	0.0998055	2.70065	0
154	[None, None]	left give way	3.24869	3.31365	3.17707	3.19265	3.11012	3.07546	3.04941	2.96284	2.99525	2.85365	2.94652	2.74616	2.90165	2.63904	2.85921	2.53113	2.8184	2.42135	2.77846	2.30916	2.73917	2.19502	2.70065	2.07974	2.66324	1.96412	2.62681	1.8488	2.59135	1.7339	2.55672	1.62038	2.52253	1.50885	2.48848	1.39948	2.45452	1.29264	2.42049	1.18806	2.38624	1.08571	2.35188	0.985018	2.31743	0.88571	2.2828
155	[None, None]	str first	4.7004	3.63367	4.60888	3.50562	4.5178	3.38013	4.42983	3.25787	4.34605	3.13898	4.26736	3.02309	4.19451	2.90965	4.12797	2.79752	4.06806	2.68623	4.01691	2.57495	3.97676	2.46264	3.94884	2.34863	3.9341	2.23263	3.93292	2.11472	3.94414	1.99562	3.96726	1.87582	4.00124	1.75604	4.04322	1.6369	4.08756	1.51888	4.12744	1.40208	4.15727	1.28682	4.17283	1.17292	4.171	1.06036	4.15189
156	[12.41091055032913, 1.3118385238924049]	left first	0.949277	9.89082	0.840128	9.2446	0.732082	8.66911	0.62437	8.15511	0.517191	7.69522	0.410836	7.28374	0.305978	6.91644	0.203354	6.58981	0.100948	6.30113	0	6.04825
157	[5.4605048912375365, 1.4175299534125148]	left first	3.68702	9.59692	3.40802	9.13458	3.16787	8.699	2.95819	8.28559	2.7721	7.8936	2.60357	7.52398	2.44738	7.17906	2.29879	6.86091	2.15384	6.56979	2.00876	6.30447	1.8568	6.0629	1.70401	5.84293	1.55475	5.64274	1.41753	5.4605	1.29067	5.29442	1.17369	5.14379	1.06382	5.00855	0.960557	4.88788	0.863645	4.78107	0.769613	4.68715	0.678268	4.60637	0.588188	4.53972	0.497597	4.48743	0.402204
158	[3.2325238262396723, 0.9064578361650224]	left first	2.78277	6.49807	2.71591	6.2694	2.65253	6.05128	2.58476	5.84139	2.51489	5.63825	2.44417	5.44001	2.36628	5.24554	2.28398	5.05517	2.20294	4.87078	2.1218	4.69531	2.03667	4.53118	1.95163	4.38002	1.86463	4.24186	1.77787	4.11598	1.6902	4.00049	1.59787	3.89332	1.5065	3.79195	1.41273	3.69359	1.315	3.59641	1.21795	3.49989	1.11897	3.40577	1.01516	3.31605	0.906458	3.23252	0.800319
159	[5.835061422434013, 0.5227281322662123]	left first	2.07713	9.48545	1.95195	8.85901	1.83078	8.32545	1.7096	7.8731	1.58767	7.49052	1.46608	7.16767	1.3448	6.89537	1.22465	6.66534	1.10545	6.47049	0.984858	6.30507	0.866111	6.1642	0.74835	6.04253	0.633493	5.93473	0.522728	5.83506	0.41527	5.73845	0.308726	5.64104	0.204752	5.53957	0.101741	5.43251	0	5.32053
160	[8.75243368503124, 1.116403905644553]	left first	1.72788	9.82438	1.60317	9.57084	1.47946	9.34915	1.35622	9.14684	1.23674	8.95171	1.1164	8.75243	0.997635	8.53869	0.879523	8.30382	0.760962	8.04681	0.64374	7.77057	0.529772	7.47971	0.415545	7.17983	0.30738	6.87596	0.202405	6.57259	0.099611	6.27326	0	5.98055
161	[6.702565674270162, 0.7724177396666738]	left first	1.549	9.78994	1.44557	9.31845	1.34255	8.87547	1.24145	8.45549	1.14348	8.0573	1.04899	7.68182	0.956407	7.33048	0.864751	7.00419	0.772418	6.70257	0.680301	6.42517	0.587146	6.17159	0.492657	5.94066	0.396384	5.73138	0.2988	5.54288	0.200267	5.37294	0.0996222	5.21928	0	5.07986
162	[0.2997714802313931, 2.3480908804990728]	str first	2.40692	1.59907	2.43307	1.4555	2.4589	1.3251	2.4763	1.20468	2.48826	1.09304	2.49592	0.987905	2.4994	0.886768	2.4937	0.788441	2.47975	0.691421	2.45736	0.594531	2.42901	0.49717	2.39219	0.398822	2.34809	0.299771	2.29829	0.199979	2.24459	0.099879	2.18965	0
163	[3.665053763590035, 1.429032567225662]	left take lead	9.33984	6.78263	8.4119	6.51077	7.5424	6.273	6.76144	6.06648	6.07591	5.88778	5.47911	5.73209	4.96007	5.59497	4.5077	5.47145	4.11209	5.35689	3.76443	5.2473	3.45732	5.13935	3.18464	5.03063	2.94123	4.91889	2.72277	4.80269	2.52576	4.68179	2.34694	4.55686	2.18358	4.42947	2.03381	4.30082	1.8955	4.17216	1.76721	4.04396	1.64807	3.91665	1.53578	3.79041	1.42903	3.66505	1.32432
164	[7.140037600767797, 1.32324159039037]	left first	1.65907	7.3864	1.54107	7.30127	1.42953	7.22028	1.32324	7.14004	1.21883	7.05693	1.11641	6.9688	1.01511	6.87335	0.913665	6.77033	0.810422	6.66109	0.708738	6.54709	0.607545	6.42973	0.506151	6.3102	0.404926	6.18796	0.303721	6.06334	0.202056	5.93684	0.101171	5.80968	0	5.68325
165	[None, None]	str first	3.99485	2.40199	3.90536	2.33409	3.81976	2.26393	3.7405	2.19072	3.66837	2.11434	3.6028	2.03471	3.54205	1.95184	3.48517	1.86623	3.43219	1.77846	3.38259	1.6898	3.3357	1.60018	3.29094	1.51001	3.24723	1.41996	3.20415	1.33051	3.1612	1.24178	3.11854	1.15361	3.07689	1.06491	3.03649	0.97471	2.99741	0.882321	2.95931	0.788146	2.9216	0.693127	2.88329	0.596466	2.84367	0.498042	2.80151
166	[7.02102311361478, 0.4041773502891757]	left first	1.33515	9.60896	1.25737	9.13485	1.1772	8.74663	1.09266	8.42889	1.00322	8.16644	0.908529	7.94423	0.81092	7.74871	0.711236	7.5674	0.608487	7.39025	0.506399	7.2095	0.404177	7.02102	0.301701	6.82375	0.200279	6.6199	0.0995327	6.41327	0	6.2077
167	[5.4831591739540695, 0.6908630659893784]	left first	2.64926	9.59524	2.50802	9.09228	2.38516	8.61992	2.27486	8.17971	2.17257	7.77384	2.07405	7.40392	1.97584	7.07103	1.87537	6.77492	1.7697	6.51423	1.65452	6.28846	1.52241	6.09623	1.34952	5.93544	1.15181	5.80156	0.984239	5.68815	0.832635	5.58514	0.690863	5.48316	0.55817	5.37517	0.432459	5.25652	0.316379	5.12557	0.206412	4.9822	0.101174	4.82918	0	4.67015
168	[2.831161340557537, 2.8078029789858334]	left give way	3.3023	5.25399	3.28981	5.1861	3.27346	5.12316	3.25347	5.06117	3.23011	4.99627	3.20305	4.9259	3.17136	4.84678	3.13453	4.75796	3.09269	4.6595	3.04721	4.55189	3.00038	4.43647	2.9558	4.3144	2.91649	4.18666	2.88434	4.05353	2.85913	3.91541	2.84053	3.77425	2.82723	3.63234	2.81782	3.49076	2.8115	3.3508	2.80801	3.21344	2.80736	3.08023	2.80829	2.95268	2.8078	2.83116	2.79045
169	[None, None]	str first	9.80524	3.57676	9.57118	3.47202	9.34237	3.36569	9.12024	3.25604	8.90358	3.1436	8.69117	3.02944	8.48501	2.91508	8.28985	2.80192	8.10849	2.68903	7.94441	2.57615	7.79929	2.46295	7.67056	2.34885	7.55426	2.23413	7.44642	2.11923	7.3442	2.00483	7.24547	1.89128	7.14801	1.77866	7.0493	1.66751	6.94775	1.55733	6.84154	1.44792	6.72924	1.3401	6.60726	1.23385	6.47242	1.12889	6.32274
170	[None, None]	str first	9.75878	8.08999	9.16703	7.58618	8.6275	7.1295	8.13042	6.71553	7.66821	6.33943	7.23662	5.99551	6.83456	5.67825	6.46201	5.38291	6.11864	5.10624	5.80349	4.84645	5.51569	4.60187	5.25434	4.37123	5.01848	4.15254	4.80668	3.94432	4.6178	3.74575	4.44961	3.55597	4.29909	3.3741	4.16316	3.20016	4.0398	3.03422	3.92697	2.87564	3.82284	2.72317	3.72632	2.5764	3.63711	2.43483	3.55428
171	[None, None]	str first	9.98211	5.38929	9.5415	5.14816	9.12609	4.91878	8.72841	4.70012	8.3442	4.4913	7.97175	4.29246	7.6109	4.10358	7.26307	3.92377	6.93056	3.7516	6.61476	3.58659	6.3161	3.42829	6.0346	3.27698	5.76997	3.13318	5.52271	2.99694	5.29382	2.86867	5.0847	2.7483	4.89579	2.63464	4.72754	2.52644	4.57943	2.42217	4.44981	2.32055	4.33652	2.2212	4.23714	2.12315	4.1492	2.02651	4.07011
172	[5.9293858217635185, 1.1119556089279399]	left first	2.16207	9.85723	2.07847	9.39356	1.99623	8.95418	1.91507	8.53972	1.83463	8.15241	1.75476	7.79447	1.67574	7.46745	1.59723	7.17211	1.51981	6.90729	1.44341	6.6696	1.36644	6.45598	1.28726	6.26338	1.20382	6.0887	1.11196	5.92939	1.01666	5.78346	0.917751	5.64892	0.816109	5.52378	0.714684	5.40688	0.612564	5.2979	0.510023	5.1967	0.407507	5.10394	0.304295	5.01982	0.202253	4.94439	0.100883
173	[None, None]	str first	7.5657	5.91915	7.31942	5.64042	7.089	5.40706	6.87288	5.21355	6.66916	5.05263	6.4769	4.91657	6.29541	4.7984	6.12464	4.69281	5.96409	4.59681	5.81469	4.50833	5.67761	4.42452	5.55363	4.34076	5.44333	4.25182	5.34585	4.15305	5.25896	4.0416	5.17933	3.91666	5.10404	3.77906	5.03062	3.63205	4.95826	3.47968	4.88624	3.32651	4.81296	3.17572	4.73702	3.02996	4.65663	2.88952	4.57169
174	[0.5062861640670012, 4.440589953459565]	left give way	3.07129	5.31922	3.1181	5.11868	3.17501	4.92336	3.23727	4.73318	3.30451	4.54853	3.37722	4.37054	3.4576	4.20021	3.54712	4.03788	3.64567	3.88334	3.74995	3.73611	3.85564	3.5951	3.95687	3.45874	4.04781	3.32524	4.12415	3.19366	4.18289	3.06383	4.22421	2.93659	4.25067	2.8126	4.26828	2.69119	4.28397	2.57221	4.30464	2.45494	4.33355	2.33828	4.36826	2.22211	4.40554	2.10666	4.44789
175	[None, None]	str first	5.55946	3.08921	5.36794	2.9703	5.16368	2.84819	4.95352	2.72404	4.74409	2.59891	4.54015	2.4732	4.34165	2.34659	4.14964	2.22137	3.97377	2.09764	3.81371	1.97568	3.66901	1.85567	3.53751	1.73737	3.41771	1.62052	3.30904	1.50479	3.21172	1.39022	3.12482	1.27675	3.04611	1.16426	2.97204	1.05292	2.90047	0.942721	2.82931	0.833562	2.75505	0.725549	2.6752	0.618459	2.58813	0.512312	2.49359
176	[2.5607255656145007, 0.6347292298585748]	left first	1.30871	2.73974	1.2051	2.71208	1.09443	2.68459	0.976588	2.65618	0.85934	2.62608	0.745915	2.59409	0.634729	2.56073	0.524839	2.52634	0.417097	2.49139	0.311805	2.45593	0.205357	2.41987	0.101992	2.38231	0	2.34214
177	[None, None]	str first	3.29533	2.97181	3.3033	2.88107	3.31201	2.79107	3.31973	2.70169	3.32857	2.61223	3.32703	2.52201	3.32052	2.43067	3.30965	2.33776	3.29456	2.24295	3.27676	2.14645	3.25402	2.04874	3.22883	1.95034	3.20159	1.85126	3.17565	1.7517	3.14795	1.65183	3.11529	1.55149	3.07606	1.45064	3.02978	1.34854	2.97598	1.24536	2.91616	1.14097	2.85076	1.03596	2.78122	0.930514	2.71007	0.824669	2.63201
178	[2.6538500829229816, 0.49842586526510974]	left first	3.96928	9.99789	3.86126	9.62461	3.74877	9.29469	3.6322	9.0044	3.51186	8.746	3.38853	8.51064	3.26286	8.29031	3.1358	8.07844	3.0086	7.86727	2.88192	7.64813	2.75658	7.41392	2.63365	7.16051	2.51331	6.88615	2.39524	6.59098	2.2783	6.2775	2.1602	5.95134	2.02661	5.62049	1.90218	5.29352	1.78339	4.97794	1.66582	4.6796	1.54903	4.40178	1.43124	4.14596	1.32145	3.91177	1.21322
179	[None, None]	str first	5.83691	3.83297	5.76818	3.52672	5.69745	3.28475	5.62464	3.0911	5.5491	2.93402	5.47065	2.80419	5.38866	2.69388	5.30342	2.59716	5.21549	2.50919	5.12519	2.42671	5.03143	2.34662	4.93421	2.26724	4.83478	2.18715	4.73498	2.1054	4.63697	2.02152	4.54077	1.93568	4.447	1.84832	4.35588	1.75969	4.26678	1.66967	4.17772	1.57846	4.08751	1.48587	3.99619	1.39178	3.90598	1.29625	3.81905
180	[5.8709683476500265, 0.8201912755234364]	left first	2.27376	9.53958	2.11411	8.83998	1.96238	8.26786	1.81758	7.79608	1.68235	7.40282	1.5499	7.07131	1.41944	6.78974	1.29105	6.54929	1.16597	6.3429	1.04601	6.16423	0.933058	6.00814	0.820191	5.87097	0.711831	5.74959	0.606849	5.64074	0.503709	5.54078	0.401696	5.44738	0.300648	5.35899	0.19994	5.27464	0.099719	5.19402	0	5.11698
181	[8.265832689111676, 0.7454319354149932]	left first	1.11029	9.64242	0.983835	9.0744	0.862778	8.62344	0.745432	8.26583	0.631112	7.97986	0.518293	7.74716	0.411595	7.55346	0.308143	7.38794	0.204228	7.24235	0.101855	7.10966	0	6.9838
182	[3.072762054631509, 1.1516707258885086]	left take lead	8.66142	8.30884	7.54528	7.80515	6.64399	7.34747	5.91732	6.93012	5.33058	6.54782	4.85379	6.19586	4.46136	5.87024	4.13421	5.56787	3.85694	5.28635	3.61808	5.02421	3.40938	4.7801	3.22231	4.55339	3.0485	4.34396	2.87837	4.15185	2.69318	3.97723	2.49962	3.82046	2.31808	3.68141	2.15143	3.55942	1.99155	3.45328	1.83644	3.36171	1.687	3.28346	1.54775	3.2168	1.41312	3.16028	1.2819
183	[None, None]	str first	3.52555	3.04618	3.44926	2.95214	3.37474	2.85402	3.30285	2.75194	3.23359	2.64688	3.16692	2.54007	3.10255	2.43148	3.04027	2.32112	2.97972	2.20929	2.92066	2.09625	2.86281	1.98303	2.80595	1.87078	2.7496	1.76021	2.69291	1.65209	2.63588	1.54567	2.57837	1.4402	2.52041	1.33547	2.46166	1.23152	2.4024	1.12789	2.34314	1.02424	2.28404	0.920618	2.22471	0.816858	2.16508	0.713388	2.105
184	[8.082060523387748, 1.3923062606006162]	left first	1.79732	8.99107	1.66492	8.63951	1.52898	8.3384	1.39231	8.08206	1.25528	7.86581	1.12252	7.68435	0.993357	7.53137	0.86779	7.40033	0.747918	7.28528	0.632101	7.17903	0.519525	7.07415	0.411585	6.96288	0.305907	6.83872	0.202149	6.69675	0.100225	6.53532	0	6.35597
185	[None, None]	str first	9.75446	5.70747	9.16541	5.54833	8.63009	5.41014	8.14448	5.28785	7.7055	5.17721	7.30941	5.07297	6.9511	4.96995	6.62574	4.8626	6.32941	4.74656	6.05984	4.61837	5.81563	4.47695	5.59566	4.32342	5.39835	4.1606	5.22141	3.99231	5.06243	3.82166	4.91864	3.65186	4.78739	3.48512	4.66612	3.32174	4.55233	3.16264	4.44468	3.00762	4.34181	2.85667	4.24296	2.70984	4.14689	2.56619	4.05281
186	[0.6965787745580843, 5.039665503810538]	str first	6.40765	3.19662	6.36962	3.07422	6.30432	2.95287	6.23174	2.83402	6.19472	2.71831	6.18181	2.60612	6.20674	2.49719	6.29012	2.39111	6.39896	2.28668	6.49671	2.18282	6.53681	2.07978	6.49494	1.97816	6.37526	1.87703	6.20548	1.77738	6.02562	1.67914	5.86661	1.58208	5.71914	1.48548	5.60132	1.38898	5.52086	1.29155	5.49151	1.19304	5.47492	1.09369	5.41997	0.994009	5.34238	0.894567	5.21426
187	[6.531871382204432, 1.5638007755609116]	left first	4.1645	9.79956	3.94722	9.48096	3.76251	9.19475	3.60232	8.93644	3.45874	8.70158	3.32292	8.48512	3.18812	8.28295	3.04958	8.09266	2.90636	7.91462	2.75878	7.74926	2.61114	7.59576	2.46791	7.45196	2.32651	7.31341	2.18444	7.17207	2.03933	7.0254	1.8873	6.8684	1.72655	6.7025	1.5638	6.53187	1.40892	6.36133	1.26137	6.19398	1.12186	6.03078	0.993093	5.87041	0.869553	5.71144	0.753256
188	[10.317787229621363, 2.0363645784290214]	left first	1.89258	9.78242	1.75694	9.28633	1.62329	8.83304	1.49163	8.42189	1.362	8.05126	1.23287	7.71743	1.10428	7.41416	0.978425	7.13504	0.859147	6.87502	0.740583	6.63058	0.626905	6.40093	0.517309	6.1857	0.410156	5.98467	0.305367	5.79674	0.202137	5.62038	0.100438	5.45295	0	5.29103
189	[4.858751142736936, 0.20646331119878775]	left first	1.76492	9.66949	1.66696	9.00865	1.56923	8.42507	1.47222	7.91453	1.37614	7.47164	1.28121	7.08883	1.18699	6.75654	1.09262	6.46288	0.997655	6.1977	0.902077	5.95412	0.804843	5.73131	0.707077	5.53025	0.609064	5.35256	0.509988	5.19796	0.409644	5.06639	0.308281	4.95523	0.206463	4.85875	0.102837	4.77019	0	4.68443
190	[5.165444726351603, 1.2336636525278621]	left first	3.30278	8.12907	3.05999	7.67297	2.84038	7.26617	2.63745	6.90516	2.44648	6.58561	2.26604	6.3041	2.09599	6.05795	1.92317	5.84474	1.76753	5.66211	1.62765	5.50717	1.49372	5.37667	1.36164	5.26553	1.23366	5.16544	1.10905	5.07266	0.986585	4.98795	0.8661	4.90604	0.748022	4.82717	0.633128	4.75591	0.521033	4.68848	0.412325	4.62099	0.306392	4.5557	0.202424	4.49146	0.103671	4.4281	0
[truncated: 77 more columns]
