# Supplementary material for: Online legal driving behavior monitoring for self-driving vehicles
Source: Nat Commun. 2024 Jan 9;15:408. doi: 10.1038/s41467-024-44694-5 (PMC10776857; doi:10.1038/s41467-024-44694-5)
Supplement: Supplementary file 9 — Source Data [file 41467_2024_44694_MOESM9_ESM.zip › Source Data/Fig6/fig6d.xlsx]

## Sheet: fig6d
TTI_diff (s)	a_min (m/s^2)
-8.24729	-3.84947
-7.95428	0.762557
-7.51999	-0.366941
-7.50574	0.792634
-7.34266	0.0121267
-6.90719	-0.676988
-6.05033	-1.64642
-5.95613	-0.0746386
-5.62597	-0.374667
-4.73316	-0.734629
-4.72837	0.918475
-4.59977	-1.08268
-4.57561	-0.538687
-4.49269	0.0379856
-4.47129	-0.42554
-4.44428	-1.80928
-4.31099	-0.85957
-4.23391	-0.114805
-4.01491	0.0497996
-3.97823	-0.0636291
-3.96678	0.847239
-3.93007	-0.104575
-3.86535	0.210554
-3.84314	0.605974
-3.82757	0.290126
-3.79296	-0.217848
-3.43472	-0.20867
-3.40747	-0.673489
-3.35996	0.126612
-3.35938	-0.45766
-3.3526	0.0472716
-3.35181	-0.283229
-3.33009	-1.15253
-3.30165	1.10433
-3.27707	-0.263471
-3.25828	-1.4291
-3.18893	0.936499
-3.11777	0.805538
-3.07069	0.704547
-3.05582	0.681166
-3.05508	-0.101034
-3.04436	0.436297
-2.92819	-0.359191
-2.88565	0.412582
-2.87636	0.0469694
-2.85943	0.395156
-2.72877	0.60199
-2.72025	0.586365
-2.70417	0.383786
-2.69086	-0.222611
-2.65904	-0.87288
-2.62185	-0.273509
-2.58856	-1.80928
-2.54727	0.442763
-2.52404	0.493155
-2.52171	-0.430784
-2.43974	-0.349264
-2.41389	0.0379856
-2.37883	-0.266959
-2.32608	-0.328257
-2.27972	-1.25539
-2.27021	1.01673
-2.21574	0.792952
-2.20271	-0.158224
-2.1917	0.00232203
-2.16753	-1.25106
-2.15646	0.34621
-2.12292	0.173169
-2.09831	-0.127415
-2.08013	-1.68353
-2.03294	-1.02761
-2.0136	0.221783
-2.00048	0.628399
-1.94551	0.606667
-1.92776	-0.228921
-1.90308	-0.231673
-1.84241	-1.03437
-1.83012	0.155239
-1.80295	-0.787396
-1.76809	0.887421
-1.76258	0.508297
-1.70632	0.211925
-1.69084	0.495931
-1.65132	-0.227141
-1.61327	-1.79177
-1.53145	0.0031319
-1.45501	-0.391414
-1.39726	-1.28307
-1.39633	0.938269
-1.18666	-0.370892
-1.1057	-0.00573448
-1.09975	-0.251264
-1.0517	0.00232203
-1.01377	-2.49311
-0.998081	-2.82083
-0.993739	-0.0167594
-0.792429	0.672714
-0.707213	0.0628235
-0.489034	-0.213311
-0.319181	1.52825
-0.074616	-0.227302
-0.0383587	0.120353
-0.00537274	0.436014
0.0563219	-1.92534
0.433787	-1.52525
0.653324	-3.87564
0.836635	-2.27343
0.868363	-3.8739
0.93512	-1.87641
1.03288	-2.2026
1.12168	-1.64178
1.14055	-1.99866
1.21643	-2.83139
1.23059	-0.14108
1.25222	-1.20037
1.33334	-2.90517
1.34411	-2.03772
1.42841	-2.95943
1.46192	-2.1399
1.47491	-2.74803
1.48682	-1.88386
1.51887	-1.80062
1.52906	-2.09937
1.53203	-2.58705
1.55169	-0.344796
1.56533	-1.26365
1.5676	-2.00608
1.60375	-0.41761
1.62465	-2.34362
1.63054	-1.06828
1.63106	-2.70134
1.64143	-1.53715
1.644	-1.35944
1.67438	-0.361553
1.71276	-1.96201
1.72528	-1.87585
1.74373	-1.72735
1.74415	-1.83206
1.74506	-1.14254
1.77284	-0.463466
1.79023	-1.76823
1.82199	-0.521447
1.85064	-1.13782
1.86416	-1.73161
1.90041	-0.253578
1.92467	-1.11953
1.94059	-0.234649
1.94189	-1.7616
1.95708	-0.394855
1.99789	-0.166983
2.0015	-2.65072
2.00246	-1.497
2.01737	-1.23278
2.04565	-1.11929
2.0686	-1.31686
2.0765	-1.28263
2.09454	-1.74418
2.09903	-0.972102
2.11536	-1.25341
2.12246	-0.938938
2.12882	-1.14182
2.14572	-0.527879
2.14576	0.0751658
2.16022	-0.524607
2.17199	-2.01255
2.17625	-0.594612
2.18072	-1.06625
2.19735	-0.800152
2.21279	-1.65489
2.21676	-1.31359
2.21689	-1.03428
2.224	-0.76423
2.24424	-0.678399
2.24612	-1.26416
2.24829	-1.18337
2.26278	-0.278597
2.26734	-0.209277
2.26851	-1.54954
2.27295	-1.54783
2.28234	-1.06625
2.29489	-0.980902
2.30307	-0.538222
2.30413	-0.842562
2.34983	-0.540969
2.35492	-1.07268
2.37299	-2.50262
2.37969	-2.09627
2.39591	-1.24386
2.40185	-0.570273
2.40858	-1.0693
2.41195	-0.843312
2.45846	-1.22266
2.45935	-0.795666
2.4621	-1.42263
2.46409	-1.20448
2.46564	-1.22258
2.46585	-1.13245
2.46761	-1.45656
2.48595	-2.03656
2.50518	-1.30698
2.50862	-1.09884
2.51799	-1.36476
2.52216	-0.28309
2.53002	-0.966491
2.53335	-0.388695
2.54129	-0.145874
2.55415	-1.47315
2.56174	-0.746952
2.56215	-1.01336
2.56251	-2.31688
2.56906	-1.01083
2.57036	-0.95196
2.5728	-0.0814985
2.58486	-0.200907
2.61821	-0.358057
2.61931	-0.363032
2.62266	-0.573095
2.63352	-0.810934
2.63391	-1.32868
2.64333	-1.64106
2.65154	0.286875
2.66978	-2.77903
2.67321	-0.352767
2.68167	-0.41716
2.68218	-0.738517
2.68649	-1.08763
2.68958	-0.759967
2.69454	-2.07409
2.69612	-0.818603
2.69689	-0.848064
2.69795	-1.09414
2.71705	-1.42056
2.74702	-0.396132
2.75083	-0.127246
2.76011	-1.20782
2.76234	-0.394597
2.78937	-0.852432
2.80526	-0.596002
2.81505	0.048639
2.82352	-0.745564
2.82401	-1.09617
2.82476	-0.359812
2.83548	-0.900121
2.83819	-0.334219
2.84082	-0.308165
2.8419	-1.51966
2.84499	-0.345228
2.85242	-1.36679
2.86674	-1.15262
2.87348	-0.502315
2.89951	-0.639696
2.90097	-0.880015
2.90298	-1.47315
2.90595	-0.255835
2.91527	-2.3899
2.93576	-0.363952
2.94066	-0.438413
2.94878	-0.821638
2.95233	-0.567878
2.95424	-0.722608
2.95632	0.302193
2.9676	-0.0770863
2.97897	-1.09776
3.00601	-0.650456
3.00664	0.00602248
3.00884	-0.787733
3.01584	-0.863502
3.03955	-0.412951
3.04875	-0.541473
3.05816	-0.350694
3.05967	-1.16964
3.06327	0.426229
3.06962	-0.197502
3.07457	-0.75137
3.07601	-0.293385
3.08888	-0.722449
3.0919	-1.03387
3.09972	-0.264098
3.1041	-0.212366
3.12716	-0.893265
3.1319	-0.35694
3.15617	-0.123231
3.16623	-0.991771
3.17982	-0.383125
3.18964	-0.257716
3.19126	-0.850056
3.21802	0.924334
3.2294	-1.38421
3.24471	-1.96304
3.25047	-1.08763
3.25146	-0.460964
3.2746	-0.360829
3.27644	-0.233341
3.28192	0.21701
3.28466	-0.512888
3.30451	-0.331372
3.30775	-0.84548
3.34732	-1.68017
3.34875	-1.53311
3.36176	0.839287
3.36715	-0.526754
3.37431	-1.38593
3.3784	-0.130736
3.4124	-0.447167
3.4242	-0.894589
3.43031	0.162025
3.43151	-0.27199
3.45263	-1.32873
3.46051	0.0328976
3.47669	-0.5263
3.48273	-0.525596
3.51392	-0.357634
3.51801	-0.722608
3.52208	-1.26778
3.52889	-0.206976
3.53552	0.00913988
3.5451	-0.454087
3.54619	-0.245497
3.58184	-1.4728
3.58573	-0.691605
3.5861	-0.375968
3.58684	-1.04656
3.59213	0.295945
3.61201	-0.530923
3.65731	0.597217
3.69509	-0.50944
3.69607	0.751229
3.69677	-0.594921
3.69728	-0.664951
3.70844	-1.16983
3.71509	-1.03959
3.72633	-0.178339
3.73433	0.756448
3.74345	-0.389233
3.75113	-0.14636
3.76219	-1.52525
3.76937	0.760792
3.77022	-0.319121
3.77083	-0.907364
3.78017	-0.101865
3.804	-1.30209
3.83948	-1.22675
3.85327	-0.973538
3.87034	-0.776778
3.87466	0.308031
3.88086	-0.848785
3.90164	0.569294
3.91359	0.363278
3.92686	-0.318264
3.92698	-0.52408
3.9323	-0.763925
3.95221	-0.614708
3.95647	0.416146
3.96196	0.255285
3.96361	-0.344559
3.99245	-0.776778
3.99269	-1.14182
4.00375	-0.708489
4.03489	-1.62645
4.04585	0.0687791
4.05683	-1.23231
4.0975	0.266683
4.10485	-0.164851
4.13481	0.244702
4.15516	0.251662
4.1876	0.578655
4.19931	-0.497912
4.20015	-0.795216
4.20892	0.62512
4.2494	-1.92534
4.25705	0.685915
4.26081	0.356602
4.26094	-0.520058
4.27207	0.031605
4.28033	-1.01674
4.30279	-0.115445
4.31376	0.997349
4.33995	0.166998
4.34638	0.365754
4.35947	-0.895045
4.3682	-0.491091
4.37247	-0.0991635
4.37856	-1.41325
4.39445	-0.533302
4.4306	0.412331
4.43502	-0.147724
4.43911	-1.36035
4.44367	0.806719
4.49465	-0.464735
4.56774	1.17804
4.57643	0.034799
4.58286	0.0374259
4.60341	0.109
4.6092	1.14451
4.61675	-1.54528
4.62313	-1.42056
4.63347	-0.406761
4.66256	-0.601377
4.66736	0.00601583
4.67272	0.0111655
4.70254	0.0799774
4.74865	1.48724
4.76443	-0.790669
4.7668	-0.244067
4.78929	1.01711
4.79881	-1.15743
4.80193	0.275464
4.81305	0.60971
4.817	0.128067
4.83334	-1.67303
4.83662	-0.216221
4.90735	-0.251151
4.91008	-0.661587
4.93847	1.08765
4.93868	-0.171324
4.9524	0.197161
4.9533	0.25526
4.96394	-0.089492
5.00091	0.742757
5.01776	-0.0450389
5.02531	-0.300529
5.03775	-0.113534
5.05921	-0.476599
5.06421	-1.19715
5.07724	-0.196733
5.0902	0.170868
5.1037	-0.119845
5.11016	-0.352101
5.13209	-0.0515096
5.17525	-0.395921
5.2113	0.902092
5.21709	-1.96251
5.22014	0.189498
5.23867	-0.695581
5.24502	-0.557392
5.25824	-0.0318092
5.27226	-0.196031
5.28819	-1.96274
5.32318	0.0328309
5.33904	0.138209
5.36785	-0.163963
5.41448	-0.22898
5.43069	-1.38676
5.46092	0.00684374
5.46775	0.974562
5.52553	-1.20603
5.55891	0.665784
5.61173	-0.655966
5.61203	0.127809
5.63463	0.76461
5.70256	-0.728802
5.71549	0.00709568
5.71813	0.587559
5.74487	0.395253
5.7499	-0.01205
5.76524	-0.863476
5.8381	-0.0762296
5.83826	-0.655026
5.84001	1.31008
5.84985	-1.50685
5.87898	0.524722
5.93752	-1.71051
6.02632	-0.400959
6.03628	0.741885
6.04437	-0.205746
6.05793	0.0697577
6.09375	1.51437
6.12642	0.547429
6.12672	0.701871
6.17042	-0.562436
6.1718	0.74911
6.18986	-2.50778
6.29186	-0.235084
6.31787	-0.0473969
6.32341	0.63066
6.36358	-0.314363
6.39855	0.0252241
6.42076	-0.755912
6.45436	1.03065
6.50243	-1.36679
6.50485	0.144126
6.52205	0.394465
6.54658	0.654229
6.57213	-0.25231
6.61053	0.102351
6.64074	1.04743
6.70054	0.761788
6.72307	-0.114667
6.89923	0.0512877
6.99153	0.986659
7.21878	0.250124
7.26816	1.3792
7.29079	0.588045
7.29181	0.591509
7.34874	0.244291
7.35673	0.239987
7.40338	-0.32765
7.4527	0.0781999
7.47275	2.05083
7.54105	0.321008
7.59428	0.941141
7.74116	1.15366
7.799	-0.695581
7.80938	0.245675
7.84488	0.3328
7.88984	0.46702
8.01465	0.844912
8.05377	-0.0331554
8.08542	0.624129
8.27567	1.08791
8.55596	0.0598921
8.57074	0.363664
8.69935	0.724324
8.72003	-0.158069
8.91945	-0.082022
9.08313	0.831529
9.14542	1.07307
9.18444	0.405618
9.27369	0.753116
9.2919	-0.327437
9.32089	1.57053
9.34835	-0.286061
9.36004	1.1806
9.50067	1.58918
9.54293	0.629396
9.70667	0.689083
9.73311	0.26756
9.95691	-0.196346
9.99226	-0.0453111
