# Supplementary material for: Online legal driving behavior monitoring for self-driving vehicles
Source: Nat Commun. 2024 Jan 9;15:408. doi: 10.1038/s41467-024-44694-5 (PMC10776857; doi:10.1038/s41467-024-44694-5)
Supplement: Supplementary file 9 — Source Data [file 41467_2024_44694_MOESM9_ESM.zip › Source Data/Fig6/fig6e.xlsx]

## Sheet: fig6e
TTI_diff (s)	d_realstr-d_aRSS (m)
0.836635	-6.41901
0.868363	-26.2394
0.93512	-11.6006
1.03288	-27.0738
1.12168	-17.1857
1.14055	-27.2476
1.25222	-13.5322
1.47491	-30.18
1.48682	-12.3397
1.52906	-7.64682
1.53203	-9.87618
1.56533	-29.07
1.5676	-19.4936
1.60375	-10.5962
1.62465	-24.7654
1.63054	-14.2976
1.63106	-2.4396
1.64143	-11.3256
1.644	-8.70498
1.67438	-10.3788
1.71276	-9.30433
1.72528	-22.2874
1.74373	-12.4574
1.74415	-9.34394
1.77284	-23.0235
1.82199	-4.76951
1.85064	-8.60538
1.86416	-2.00874
1.92467	-5.29341
1.94059	-5.40126
1.94189	-9.15124
1.99789	6.52195
2.0015	-28.6873
2.0686	-2.85007
2.0765	-17.6052
2.09454	0.439995
2.09903	-11.0294
2.11536	-5.78765
2.12246	-17.0893
2.12882	4.5868
2.14572	-23.1918
2.14576	-11.2488
2.16022	-5.87402
2.17199	-25.6381
2.17625	1.25264
2.18072	-6.39525
2.19735	-6.18664
2.21279	4.39778
2.21676	3.03923
2.224	-5.3807
2.24424	-9.96052
2.24829	-6.4911
2.26278	-12.2758
2.26851	-26.3181
2.27295	-11.1154
2.28234	-1.54701
2.29489	1.02388
2.30307	-24.4474
2.34983	-10.5578
2.35492	-0.973522
2.37299	-1.9683
2.37969	-11.107
2.39591	-3.59072
2.40185	-3.7266
2.40858	-22.5913
2.41195	-4.30425
2.45846	-28.8471
2.45935	-19.325
2.4621	1.14443
2.46409	-4.93041
2.46564	-5.48838
2.46585	-6.14749
2.46761	-9.07118
2.51799	-4.78356
2.52216	-7.78372
2.53002	-11.8796
2.53335	-8.53751
2.55415	-0.878047
2.56215	-1.24591
2.56251	-1.21436
2.56906	-4.30684
2.57036	-7.25005
2.5728	-24.5064
2.61821	-5.16434
2.62266	-1.52921
2.63352	0.0503764
2.63391	-0.969222
2.64333	1.45611
2.65154	-8.42642
2.67321	-2.63376
2.68167	-4.10422
2.68218	-13.8927
2.68649	2.5464
2.68958	2.91476
2.69454	-1.6153
2.69689	3.48263
2.69795	-15.1144
2.71705	-2.75469
2.74702	-30.5368
2.75083	-1.66273
2.76234	-11.6674
2.78937	-7.19838
2.81505	-5.52899
2.82352	-1.63934
2.82401	-6.55552
2.82476	3.66704
2.83548	-7.90529
2.83819	3.00909
2.84082	-11.6041
2.8419	2.88422
2.84499	-10.5549
2.85242	5.80157
2.86674	1.10198
2.87348	-0.40447
2.89951	-3.77645
2.90097	1.33065
2.90298	3.93902
2.90595	-1.52787
2.91527	-2.7792
2.93576	-0.603517
2.94066	-6.9099
2.94878	4.055
2.95233	-4.12931
2.95424	1.04677
2.95632	-0.573917
2.9676	0.567466
2.97897	5.08581
3.00601	-1.1838
3.00664	0.597181
3.00884	3.67128
3.01584	-1.57337
3.03955	-9.78228
3.04875	7.88598
3.05816	0.424091
3.05967	-10.9243
3.06327	-4.92234
3.06962	-1.44583
3.07457	0.150829
3.07601	-2.80928
3.08888	6.16412
3.0919	-4.95335
3.09972	-2.72075
3.1041	-12.1274
3.12716	-4.71034
3.1319	-5.25031
3.15617	-14.8273
3.17982	-6.39352
3.18964	-1.66041
3.19126	-20.4004
3.21802	-1.53234
3.2294	2.04666
3.2746	2.57742
3.27644	-0.0124348
3.28192	-10.0394
3.28466	-0.00781927
3.30775	-5.68586
3.34875	-2.48807
3.36176	-1.39187
3.36715	6.98757
3.37431	1.20105
3.3784	-12.7952
3.4124	4.08205
3.43031	2.56073
3.43151	0.5884
3.45263	2.86531
3.46051	0.422817
3.47669	3.51894
3.51392	7.214
3.51801	6.76039
3.52208	5.03717
3.52889	2.4341
3.53552	0.59592
3.5451	3.40623
3.54619	3.08382
3.58573	6.0809
3.5861	10.7605
3.58684	5.91044
3.59213	0.00862357
3.61201	-3.65259
3.65731	1.71305
3.69509	5.0631
3.69607	1.83877
3.69677	5.72857
3.69728	2.34962
3.71509	7.82628
3.72633	3.95564
3.73433	3.98299
3.74345	1.07857
3.75113	5.54768
3.76219	8.29999
3.76937	-15.1501
3.77022	-10.1733
3.77083	3.53345
3.78017	3.18756
3.804	9.30539
3.85327	0.877543
3.87034	3.93951
3.87466	4.01682
3.88086	6.88206
3.90164	-0.127844
3.92686	7.1542
3.9323	6.98283
3.95647	5.8439
3.96196	4.07424
3.96361	3.04703
3.99269	9.92328
4.00375	3.38599
4.04585	4.93819
4.05683	6.68048
4.0975	4.98036
4.10485	7.36124
4.13481	-2.87316
4.15516	3.7052
4.1876	-1.35819
4.19931	7.7191
4.20015	8.67893
4.20892	2.96567
4.25705	7.32016
4.26081	3.95184
4.26094	7.73444
4.27207	7.4354
4.28033	5.06468
4.30279	4.44461
4.31376	3.23389
4.33995	3.83088
4.34638	6.93267
4.35947	9.62158
4.3682	5.72032
4.37247	-2.43023
4.37856	9.32267
4.39445	7.13063
4.4306	-1.43881
4.43502	9.17095
4.43911	10.0688
4.44367	5.88604
4.49465	6.54774
4.56774	5.64506
4.57643	7.87201
4.58286	7.86478
4.60341	6.34631
4.6092	4.60539
4.62313	6.27066
4.63347	6.95144
4.66256	11.5953
4.66736	6.62103
4.67272	2.32719
4.70254	9.0726
4.74865	6.68232
4.76443	9.99574
4.7668	7.5097
4.78929	8.11656
4.79881	13.2693
4.80193	9.36125
4.81305	9.18062
4.817	7.21157
4.83334	9.25941
4.83662	10.5374
4.90735	8.87339
4.91008	6.67
4.93847	8.52106
4.93868	10.2611
4.9524	10.0481
4.9533	3.906
4.96394	9.63458
5.00091	7.2224
5.02531	11.1845
5.03775	7.80092
5.05921	10.1243
5.06421	10.3386
5.07724	12.1227
5.0902	9.20115
5.1037	10.0439
5.11016	8.88432
5.13209	8.80756
5.17525	9.72128
5.2113	10.0893
5.22014	11.8769
5.23867	8.40121
5.27226	9.09377
5.32318	10.1982
5.33904	10.0152
5.36785	10.0295
5.41448	10.7504
5.46092	10.1959
5.46775	3.93496
5.52553	11.1199
5.55891	10.5929
5.61173	10.0826
5.61203	9.80809
5.63463	12.1516
5.70256	8.60918
5.71549	11.026
5.71813	11.2008
5.74487	12.5898
5.7499	12.0516
5.76524	13.7869
5.8381	13.0924
5.83826	14.4902
5.84001	9.23635
5.84985	9.59667
5.87898	12.2103
5.93752	9.77973
6.02632	12.1606
6.03628	12.7485
6.04437	13.5237
6.05793	13.0761
6.09375	12.5525
6.12642	9.08036
6.12672	12.9576
6.17042	10.1123
6.1718	13.584
6.29186	12.2396
6.31787	11.5243
6.32341	10.0394
6.36358	13.9067
6.39855	13.5461
6.42076	16.9661
6.45436	14.7445
6.50243	11.3316
6.50485	14.207
6.52205	14.2801
6.54658	13.2341
6.57213	12.5803
6.61053	16.4249
6.64074	13.2909
6.70054	15.4773
6.72307	14.8286
6.89923	16.7935
6.99153	16.1314
7.21878	14.8385
7.26816	17.7485
7.29079	14.761
7.29181	16.5081
7.34874	16.4697
7.40338	10.6491
7.4527	19.0956
7.47275	16.4553
7.54105	16.2675
7.59428	17.0593
7.74116	16.4572
7.799	10.6237
7.80938	18.7408
7.84488	17.3696
7.88984	16.1084
8.01465	17.1491
8.05377	17.3516
8.08542	16.3197
8.27567	17.7976
8.55596	14.722
8.57074	14.1384
8.69935	19.1125
8.72003	11.8786
9.08313	21.8747
9.14542	20.8779
9.18444	19.5067
9.27369	19.8663
9.2919	13.1257
9.32089	18.4193
9.36004	22.221
9.50067	20.852
9.70667	19.8922
9.73311	13.583
9.95691	7.67912
