# Supplementary material for: Online legal driving behavior monitoring for self-driving vehicles
Source: Nat Commun. 2024 Jan 9;15:408. doi: 10.1038/s41467-024-44694-5 (PMC10776857; doi:10.1038/s41467-024-44694-5)
Supplement: Supplementary file 9 — Source Data [file 41467_2024_44694_MOESM9_ESM.zip › Source Data/Fig7/fig7b.xlsx]

## Sheet: fig7b
Maximum allawable fasle positive rate %	False positive rate	False negative rate	Cost
0	0	0.896552	749.241
1	0.00441826	0.758621	839.897
2	0.00441826	0.758621	839.897
3	0.00441826	0.758621	839.897
4	0.0324006	0.724138	844.31
5	0.0427099	0.689655	860.724
6	0.0500736	0.655172	879.138
7	0.0515464	0.655172	878.138
8	0.0677467	0.62069	890.552
9	0.089838	0.551724	922.379
10	0.0942563	0.517241	942.793
11	0.0942563	0.517241	942.793
12	0.116348	0.448276	974.621
13	0.116348	0.448276	974.621
14	0.116348	0.448276	974.621
15	0.114875	0.448276	975.621
16	0.116348	0.448276	974.621
17	0.114875	0.448276	975.621
18	0.116348	0.448276	974.621
19	0.116348	0.448276	974.621
20	0.114875	0.448276	975.621
21	0.116348	0.448276	974.621
22	0.212077	0.344828	979.862
23	0.217968	0.310345	999.276
24	0.235641	0.275862	1010.69
25	0.235641	0.275862	1010.69
26	0.235641	0.275862	1010.69
27	0.235641	0.275862	1010.69
28	0.235641	0.275862	1010.69
29	0.235641	0.275862	1010.69
30	0.235641	0.275862	1010.69
