# Supplementary material for: Online legal driving behavior monitoring for self-driving vehicles
Source: Nat Commun. 2024 Jan 9;15:408. doi: 10.1038/s41467-024-44694-5 (PMC10776857; doi:10.1038/s41467-024-44694-5)
Supplement: Supplementary file 9 — Source Data [file 41467_2024_44694_MOESM9_ESM.zip › Source Data/Fig7/fig7c.xlsx]

## Sheet: fig7c
TTI_diff (s)	d_realstr-d_aRSS (m)
1.52906	-7.64682
1.53203	-9.87618
1.56533	-29.07
1.5676	-19.4936
1.60375	-10.5962
1.62465	-24.7654
1.63054	-14.2976
1.63106	-2.4396
1.64143	-11.3256
1.644	-8.70498
1.67438	-10.3788
1.71276	-9.30433
1.72528	-22.2874
1.74373	-12.4574
1.74415	-9.34394
1.77284	-23.0235
1.82199	-4.76951
1.85064	-8.60538
1.86416	-2.00874
1.92467	-5.29341
1.94059	-5.40126
1.94189	-9.15124
1.99789	6.52195
2.0015	-28.6873
2.0686	-2.85007
2.0765	-17.6052
2.09454	0.439995
2.09903	-11.0294
2.11536	-5.78765
2.12246	-17.0893
2.12882	4.5868
2.14572	-23.1918
2.14576	-11.2488
2.16022	-5.87402
2.17199	-25.6381
2.17625	1.25264
2.18072	-6.39525
2.19735	-6.18664
2.21279	4.39778
2.21676	3.03923
2.224	-5.3807
2.24424	-9.96052
2.24829	-6.4911
2.26278	-12.2758
2.26851	-26.3181
2.27295	-11.1154
2.28234	-1.54701
2.29489	1.02388
2.30307	-24.4474
2.34983	-10.5578
2.35492	-0.973522
2.37299	-1.9683
2.37969	-11.107
2.39591	-3.59072
2.40185	-3.7266
2.40858	-22.5913
2.41195	-4.30425
2.45846	-28.8471
2.45935	-19.325
2.4621	1.14443
2.46409	-4.93041
2.46564	-5.48838
2.46585	-6.14749
2.46761	-9.07118
2.51799	-4.78356
2.52216	-7.78372
2.53002	-11.8796
2.53335	-8.53751
2.55415	-0.878047
2.56215	-1.24591
2.56251	-1.21436
2.56906	-4.30684
2.57036	-7.25005
2.5728	-24.5064
2.61821	-5.16434
2.62266	-1.52921
2.63352	0.0503764
2.63391	-0.969222
2.64333	1.45611
2.65154	-8.42642
2.67321	-2.63376
2.68167	-4.10422
2.68218	-13.8927
2.68649	2.5464
2.68958	2.91476
2.69454	-1.6153
2.69689	3.48263
2.69795	-15.1144
2.71705	-2.75469
2.74702	-30.5368
2.75083	-1.66273
2.76234	-11.6674
2.78937	-7.19838
2.81505	-5.52899
2.82352	-1.63934
2.82401	-6.55552
2.82476	3.66704
2.83548	-7.90529
2.83819	3.00909
2.84082	-11.6041
2.8419	2.88422
2.84499	-10.5549
2.85242	5.80157
2.86674	1.10198
2.87348	-0.40447
2.89951	-3.77645
2.90097	1.33065
2.90298	3.93902
2.90595	-1.52787
2.91527	-2.7792
2.93576	-0.603517
2.94066	-6.9099
2.94878	4.055
2.95233	-4.12931
2.95424	1.04677
2.95632	-0.573917
2.9676	0.567466
2.97897	5.08581
3.00601	-1.1838
3.00664	0.597181
3.00884	3.67128
3.01584	-1.57337
3.03955	-9.78228
3.04875	7.88598
3.05816	0.424091
3.05967	-10.9243
3.06327	-4.92234
3.06962	-1.44583
3.07457	0.150829
3.07601	-2.80928
3.08888	6.16412
3.0919	-4.95335
3.09972	-2.72075
3.1041	-12.1274
3.12716	-4.71034
3.1319	-5.25031
3.15617	-14.8273
3.17982	-6.39352
3.18964	-1.66041
3.19126	-20.4004
3.21802	-1.53234
3.2294	2.04666
3.2746	2.57742
3.27644	-0.0124348
3.28192	-10.0394
3.28466	-0.00781927
3.30775	-5.68586
3.34875	-2.48807
3.36176	-1.39187
3.36715	6.98757
3.37431	1.20105
3.3784	-12.7952
3.4124	4.08205
3.43031	2.56073
3.43151	0.5884
3.45263	2.86531
3.46051	0.422817
3.47669	3.51894
3.51392	7.214
3.51801	6.76039
3.52208	5.03717
3.52889	2.4341
3.53552	0.59592
3.5451	3.40623
3.54619	3.08382
3.58573	6.0809
3.5861	10.7605
3.58684	5.91044
3.59213	0.00862357
3.61201	-3.65259
3.65731	1.71305
3.69509	5.0631
3.69607	1.83877
3.69677	5.72857
3.69728	2.34962
3.71509	7.82628
3.72633	3.95564
3.73433	3.98299
3.74345	1.07857
3.75113	5.54768
3.76219	8.29999
3.76937	-15.1501
3.77022	-10.1733
3.77083	3.53345
3.78017	3.18756
3.804	9.30539
3.85327	0.877543
3.87034	3.93951
3.87466	4.01682
3.88086	6.88206
3.90164	-0.127844
3.92686	7.1542
3.9323	6.98283
3.95647	5.8439
3.96196	4.07424
3.96361	3.04703
3.99269	9.92328
4.00375	3.38599
4.04585	4.93819
4.05683	6.68048
4.0975	4.98036
4.10485	7.36124
4.13481	-2.87316
4.15516	3.7052
4.1876	-1.35819
4.19931	7.7191
4.20015	8.67893
4.20892	2.96567
4.25705	7.32016
4.26081	3.95184
4.26094	7.73444
4.27207	7.4354
4.28033	5.06468
4.30279	4.44461
4.31376	3.23389
4.33995	3.83088
4.34638	6.93267
4.35947	9.62158
4.3682	5.72032
4.37247	-2.43023
4.37856	9.32267
4.39445	7.13063
4.4306	-1.43881
4.43502	9.17095
4.43911	10.0688
4.44367	5.88604
4.49465	6.54774
4.56774	5.64506
4.57643	7.87201
4.58286	7.86478
4.60341	6.34631
4.6092	4.60539
4.62313	6.27066
4.63347	6.95144
4.66256	11.5953
4.66736	6.62103
4.67272	2.32719
4.70254	9.0726
4.74865	6.68232
4.76443	9.99574
4.7668	7.5097
4.78929	8.11656
4.79881	13.2693
4.80193	9.36125
4.81305	9.18062
4.817	7.21157
4.83334	9.25941
4.83662	10.5374
4.90735	8.87339
4.91008	6.67
4.93847	8.52106
4.93868	10.2611
4.9524	10.0481
4.9533	3.906
4.96394	9.63458
