# Supplementary material for: Online legal driving behavior monitoring for self-driving vehicles
Source: Nat Commun. 2024 Jan 9;15:408. doi: 10.1038/s41467-024-44694-5 (PMC10776857; doi:10.1038/s41467-024-44694-5)
Supplement: Supplementary file 9 — Source Data [file 41467_2024_44694_MOESM9_ESM.zip › Source Data/Fig7/fig7d.xlsx]

## Sheet: fig7d
Maximum allawable fasle positive rate %	False positive rate	False negative rate	Cost
0	0	0.835052	200.371
1	0.00581395	0.768041	210.897
2	0.0116279	0.458763	263.093
3	0.0232558	0.365979	277.052
4	0.0348837	0.340206	279.485
5	0.0465116	0.252577	292.557
6	0.0523256	0.216495	297.763
7	0.0639535	0.206186	297.536
8	0.0755814	0.201031	296.423
9	0.0813953	0.201031	295.423
10	0.0930233	0.190722	295.196
11	0.104651	0.190722	293.196
12	0.116279	0.190722	291.196
13	0.122093	0.190722	290.196
14	0.133721	0.180412	289.969
15	0.145349	0.180412	287.969
16	0.156977	0.180412	285.969
17	0.162791	0.175258	285.856
18	0.174419	0.175258	283.856
19	0.186047	0.154639	285.402
20	0.19186	0.139175	287.062
