# Supplementary material for: Online legal driving behavior monitoring for self-driving vehicles
Source: Nat Commun. 2024 Jan 9;15:408. doi: 10.1038/s41467-024-44694-5 (PMC10776857; doi:10.1038/s41467-024-44694-5)
Supplement: Supplementary file 9 — Source Data [file 41467_2024_44694_MOESM9_ESM.zip › Source Data/Fig8/fig8a.xlsx]

## Sheet: Sheet1
Traffic law violation behaviors		Number of traffic law violation instances	Percentage of traffic law violation instances	Number of total monitoring instances
Speed violation		18017	0.950615	18953
Following distance violation		15423	0.844587	18261
Driving on lane line		169	0.040421	4181
Lane-change violation	Insufficient TTC with front vehicle& insufficient distance with RVTL	7	0.00187718	3729
	Insufficient TTC with front vehicle	7	0.00187718	3729
	Insufficient distance with RVTL	704	0.188791	3729
Traffic light violation	Run the yellow light	218	0.016777	12994
	Run the red light	545	0.0419424	12994
	On stop line at the yellow light	54	0.00415576	12994
	On stop line at the red light	471	0.0362475	12994
Right-of-way violation		101	0.0184745	5467
