# Supplementary material for: Online legal driving behavior monitoring for self-driving vehicles
Source: Nat Commun. 2024 Jan 9;15:408. doi: 10.1038/s41467-024-44694-5 (PMC10776857; doi:10.1038/s41467-024-44694-5)
Supplement: Supplementary file 9 — Source Data [file 41467_2024_44694_MOESM9_ESM.zip › Source Data/Fig8/fig8b.xlsx]

## Sheet: fig8b
Time~Time+5 (s)	Compliance	SV	FDV	TLV	DLL
5	1	16	14	0	0
10	2	16	13	0	0
15	2	16	11	0	0
20	1	16	11	0	0
25	1	16	14	0	0
30	0	15	10	0	0
35	3	13	9	0	0
40	5	14	13	0	0
45	5	10	8	0	0
50	4	9	6	0	1
55	2	13	8	0	0
60	3	15	13	1	0
65	2	15	13	0	1
70	0	19	16	1	0
75	3	16	12	1	0
80	2	14	10	0	1
85	3	13	9	0	0
90	4	8	4	0	0
95	6	10	6	0	0
100	5	11	7	1	0
105	3	8	2	0	0
110	4	10	4	0	0
115	3	14	11	0	0
120	4	13	11	1	0
125	2	12	8	0	0
130	3	10	9	0	0
135	1	14	11	0	0
140	1	17	14	1	0
145	2	16	13	1	0
150	2	13	11	1	0
155	2	9	5	0	0
160	2	9	5	0	0
165	4	12	8	0	0
170	4	12	9	0	1
175	4	12	5	1	1
180	5	10	4	0	0
185	4	11	7	0	0
190	6	10	9	0	1
195	5	10	6	0	1
200	5	8	6	0	0
205	3	9	6	0	0
210	1	11	8	0	0
215	3	15	13	2	0
220	5	16	13	1	0
225	4	18	16	0	0
230	3	16	14	1	1
235	2	16	14	1	0
240	3	14	10	0	0
245	1	11	6	0	0
250	1	9	7	0	0
255	1	10	5	0	0
260	2	12	8	0	0
265	2	10	9	0	1
270	5	11	9	0	1
275	3	11	11	0	1
280	4	12	10	0	1
285	3	14	11	1	0
290	1	18	16	1	0
295	1	11	8	0	0
