# Supplementary material for: Online legal driving behavior monitoring for self-driving vehicles
Source: Nat Commun. 2024 Jan 9;15:408. doi: 10.1038/s41467-024-44694-5 (PMC10776857; doi:10.1038/s41467-024-44694-5)
Supplement: Supplementary file 9 — Source Data [file 41467_2024_44694_MOESM9_ESM.zip › Source Data/Fig8/fig8c.xlsx]

## Sheet: fig8c
Time~Time+20	Compliance	TLV	RWV
0	6	2	0
20	8	0	0
40	3	0	0
60	5	1	0
80	8	0	0
100	7	1	0
120	2	2	1
140	4	0	0
160	1	0	0
180	2	0	0
200	6	0	0
220	10	0	0
240	11	1	0
260	12	0	0
280	5	0	0
300	1	1	0
320	4	0	0
340	3	0	0
360	3	2	0
380	6	0	0
400	4	0	0
420	5	0	0
440	4	0	0
460	4	0	0
480	4	0	0
500	3	0	0
520	2	0	0
540	5	0	0
560	3	0	0
580	8	0	0
600	6	0	0
620	8	0	0
640	10	0	0
660	8	1	0
680	6	0	0
700	8	1	0
720	7	1	0
740	7	0	0
760	4	0	0
780	3	0	0
800	1	1	0
820	1	0	0
840	5	0	0
860	7	0	0
880	5	0	0
900	1	3	0
920	3	0	0
940	10	1	0
960	11	0	0
980	11	0	1
1000	3	1	0
1020	4	0	0
1040	7	1	0
1060	5	0	0
1080	7	0	0
1100	8	0	0
1120	4	0	0
1140	7	0	0
1160	7	2	0
1180	6	0	0
1200	3	0	0
