# Supplementary material for: Online legal driving behavior monitoring for self-driving vehicles
Source: Nat Commun. 2024 Jan 9;15:408. doi: 10.1038/s41467-024-44694-5 (PMC10776857; doi:10.1038/s41467-024-44694-5)
Supplement: Supplementary file 9 — Source Data [file 41467_2024_44694_MOESM9_ESM.zip › Source Data/Fig9/fig9c.xlsx]

## Sheet: fig9c
Time (s)	Existence of front vehicle	Relative distance (m)	Monitoring Result (illegal)	Compliance threshold (m)
20	1	58.6841	0	50
20.1	1	58.3569	0	50
20.2	1	58.2608	0	50
20.3	1	58.017	0	50
20.4	1	57.9868	0	50
20.5	1	57.6718	0	50
20.6	1	57.5633	0	50
20.7	1	57.0793	0	50
20.8	1	56.9168	0	50
20.9	1	56.5578	0	50
21	1	56.3887	0	50
21.1	1	56.001	0	50
21.2	1	55.7468	0	50
21.3	1	55.3166	0	50
21.4	1	55.1665	0	50
21.5	1	54.7636	0	50
21.6	1	54.5805	0	50
21.7	1	54.0392	0	50
21.8	1	53.9406	0	50
21.9	1	53.4276	0	50
22	1	53.2113	0	50
22.1	1	52.8047	0	50
22.2	1	52.6501	0	50
22.3	1	52.0226	0	50
22.4	1	51.9948	0	50
22.5	1	51.4922	0	50
22.6	1	51.3662	0	50
22.7	1	51.1314	0	50
22.8	1	51.0137	0	50
22.9	1	50.6939	0	50
23	1	50.5637	0	50
23.1	1	50.1157	0	50
23.2	1	50.037	0	50
23.3	1	49.6073	1	50
23.4	1	49.5623	1	50
23.5	1	49.2071	1	50
23.6	1	49.0674	1	50
23.7	1	48.0552	1	50
23.8	1	47.8904	1	50
23.9	1	47.4943	1	50
24	1	47.3916	1	50
24.1	1	46.9637	1	50
24.2	1	46.7087	1	50
24.3	1	46.2974	1	50
24.4	1	46.0562	1	50
24.5	1	45.6201	1	50
24.6	1	45.4525	1	50
24.7	1	45.1091	1	50
24.8	1	44.8629	1	50
24.9	1	44.4218	1	50
25	1	44.2147	1	50
25.1	1	43.8873	1	50
25.2	1	43.4672	1	50
25.3	1	43.2222	1	50
25.4	1	42.9763	1	50
25.5	1	42.4924	1	50
25.6	1	42.4059	1	50
25.7	1	41.8688	1	50
25.8	1	41.7552	1	50
25.9	1	41.0618	1	50
26	1	40.7741	1	50
26.1	1	40.28	1	50
26.2	1	40.2623	1	50
26.3	1	39.843	1	50
26.4	1	39.5598	1	50
26.5	1	39.0301	1	50
26.6	1	38.5623	1	50
26.7	1	37.9594	1	50
26.8	1	38.0617	1	50
26.9	1	37.471	1	50
27	1	37.2533	1	50
27.1	1	36.4626	1	50
27.2	1	36.2752	1	50
27.3	1	35.7487	1	50
27.4	1	35.4293	1	50
27.5	1	34.828	1	50
27.6	1	34.6873	1	50
27.7	1	34.0365	1	50
27.8	1	33.7486	1	50
27.9	1	33.013	1	50
28	1	32.4235	1	50
28.1	1	31.7431	1	50
28.2	1	31.498	1	50
28.3	1	30.6883	1	50
28.4	1	30.4172	1	50
28.5	1	29.5689	1	50
28.6	1	29.1632	1	50
28.7	1	28.3263	1	50
28.8	1	28.038	1	50
28.9	1	27.1222	1	50
29	1	26.7815	1	50
29.1	1	25.8065	1	50
29.2	1	25.4747	1	50
29.3	1	24.649	1	50
29.4	1	24.3448	1	50
29.5	1	23.6053	1	50
29.6	1	23.4158	1	50
29.7	1	22.3948	1	50
29.8	1	22.4976	1	50
29.9	1	21.4656	1	50
30	1	21.1549	1	50
30.1	1	20.245	1	50
30.2	1	19.9646	1	50
30.3	1	19.1919	1	50
30.4	1	19.101	1	50
30.5	1	18.2371	1	50
30.6	1	18.029	1	50
30.7	1	16.9163	1	50
30.8	1	16.621	1	50
30.9	1	15.616	1	50
31	1	15.5762	1	50
31.1	1	14.3225	1	50
31.2	1	14.7728	1	50
31.3	1	12.7101	1	50
31.4	1	9.37702	1	50
31.5	1	8.68118	1	50
31.6	1	9.98606	1	50
31.7	1	6.82974	1	50
31.8	1	6.58631	1	50
31.9	1	6.4881	1	50
32	1	6.26034	1	50
32.1	1	6.10987	1	50
32.2	1	7.9098	1	50
32.3	1	7.62171	1	50
32.4	1	7.56396	1	50
32.5	1	6.60947	1	50
32.6	0	6.84294	0	50
32.7	0	5.23571	0	50
32.8	0	5.30485	0	50
32.9	0	1.86707	0	50
33	0	1.40747	0	50
33.1	0	0.572255	0	50
33.2	0	0.46729	0	50
33.3	0	-0.755635	0	50
33.4	0	-3.97785	0	50
33.5	0	-1.55802	0	50
33.6	0	-2.46258	0	50
33.7	0	-2.65878	0	50
33.8	0	-3.38049	0	50
33.9	0	-3.75054	0	50
34	0	-5.10586	0	50
34.1	0	-2.33725	0	50
34.2	0	-1.23308	0	50
34.3	0	-1.34422	0	50
34.4	0	-1.00029	0	50
34.5	0	-0.891595	0	50
34.6	0	-0.437955	0	50
34.7	0	-0.607775	0	50
34.8	0	-0.167815	0	50
34.9	0	-0.339115	0	50
35	0	0.00652	0	50
