# Supplementary material for: Online legal driving behavior monitoring for self-driving vehicles
Source: Nat Commun. 2024 Jan 9;15:408. doi: 10.1038/s41467-024-44694-5 (PMC10776857; doi:10.1038/s41467-024-44694-5)
Supplement: Supplementary file 9 — Source Data [file 41467_2024_44694_MOESM9_ESM.zip › Source Data/Fig9/fig9d.xlsx]

## Sheet: fig9d
Time (s)	Right boundary lat. Position (m)	Relative distance (m)	Monitoring Result (illegal)	Trigger condition (m)	Compliance threshold (m)
34	2.64906	-5.20105	0	2	0.566754
34.1	2.54753	-2.23454	0	2	0.673206
34.2	2.46534	-0.94678	0	2	0.762924
34.3	2.36098	-0.90174	0	2	0.843952
34.4	2.29904	-0.41486	0	2	0.967929
34.5	2.22594	-0.15081	0	2	1.13215
34.6	2.11912	0.45787	0	2	1.25886
34.7	1.95588	0.44221	1	2	1.36332
34.8	1.8713	1.0355	1	2	1.45091
34.9	1.68936	1.0167	1	2	1.52355
35	1.56857	1.5683	1	2	1.58235
35.1	1.46797	1.889	0	2	1.62802
35.2	1.22724	2.5512	0	2	1.66104
35.3	0.988116	2.6523	0	2	1.68162
35.4	0.557865	3.2606	0	2	1.68979
35.5	0.425204	3.9269	0	2	1.68547
35.6	0.206487	4.2634	0	2	1.66856
35.7	0.0843327	5.0318	0	2	1.63897
35.8	-0.148522	4.98	0	2	1.59672
35.9	-0.475089	5.3323	0	2	1.54196
36	-0.577204	5.6818	0	2	1.47509
