# Supplementary material for: Online legal driving behavior monitoring for self-driving vehicles
Source: Nat Commun. 2024 Jan 9;15:408. doi: 10.1038/s41467-024-44694-5 (PMC10776857; doi:10.1038/s41467-024-44694-5)
Supplement: Supplementary file 9 — Source Data [file 41467_2024_44694_MOESM9_ESM.zip › Source Data/Fig9/fig9e.xlsx]

## Sheet: fig9e
Time (s)	Left boundary lat. position (m)	Time on the lane line (s)	Monitoring Result (illegal)	Trigger condition (m)	Compliance threshold (m)
25	1.19252	0	0	2	6
25.1	1.20228	0	0	2	6
25.2	1.21217	0	0	2	6
25.3	1.20193	0	0	2	6
25.4	1.19795	0	0	2	6
25.5	1.18783	0	0	2	6
25.6	1.19385	0	0	2	6
25.7	1.1837	0	0	2	6
25.8	1.17331	0	0	2	6
25.9	1.16311	0	0	2	6
26	1.14292	0	0	2	6
26.1	1.14288	0	0	2	6
26.2	1.11674	0	0	2	6
26.3	1.11671	0	0	2	6
26.4	1.11045	0	0	2	6
26.5	1.09045	0	0	2	6
26.6	1.07428	0	0	2	6
26.7	1.05791	0	0	2	6
26.8	1.04181	0	0	2	6
26.9	1.03174	0	0	2	6
27	1.01552	0	0	2	6
27.1	1.01548	0	0	2	6
27.2	1.00931	0	0	2	6
27.3	1.02325	0	0	2	6
27.4	1.02719	0	0	2	6
27.5	1.03114	0	0	2	6
27.6	1.04504	0	0	2	6
27.7	1.03898	0	0	2	6
27.8	1.05296	0	0	2	6
27.9	1.053	0	0	2	6
28	1.053	0	0	2	6
28.1	1.06304	0	0	2	6
28.2	1.05304	0	0	2	6
28.3	1.05304	0	0	2	6
28.4	1.03679	0	0	2	6
28.5	1.02679	0	0	2	6
28.6	1.02694	0	0	2	6
28.7	1.02308	0	0	2	6
28.8	1.0352	0	0	2	6
28.9	1.03958	0	0	2	6
29	1.076	0	0	2	6
29.1	1.10433	0	0	2	6
29.2	1.15697	0	0	2	6
29.3	1.19526	0	0	2	6
29.4	1.41101	0	0	2	6
29.5	1.47552	0	0	2	6
29.6	1.62062	0	0	2	6
29.7	1.7011	0	0	2	6
29.8	1.85979	0	0	2	6
29.9	1.93402	0	0	2	6
30	2.09268	0	0	2	6
30.1	2.17093	0.1	0	2	6
30.2	2.36361	0.2	0	2	6
30.3	2.44791	0.3	0	2	6
30.4	2.60824	0.4	0	2	6
30.5	2.69661	0.5	0	2	6
30.6	2.86709	0.6	0	2	6
30.7	2.94315	0.7	0	2	6
30.8	3.07932	0.8	0	2	6
30.9	3.14936	0.9	0	2	6
31	3.33326	1	0	2	6
31.1	3.43115	1.1	0	2	6
31.2	3.47517	1.2	0	2	6
31.3	3.54071	1.3	0	2	6
31.4	3.57844	1.4	0	2	6
31.5	3.6117	1.5	0	2	6
31.6	3.63329	1.6	0	2	6
31.7	3.66433	1.7	0	2	6
31.8	3.66994	1.8	0	2	6
31.9	3.67511	1.9	0	2	6
32	3.68069	2	0	2	6
32.1	3.6007	2.1	0	2	6
32.2	3.57643	2.2	0	2	6
32.3	3.52176	2.3	0	2	6
32.4	3.49359	2.4	0	2	6
32.5	3.44728	2.5	0	2	6
32.6	3.42517	2.6	0	2	6
32.7	3.33431	2.7	0	2	6
32.8	3.34255	2.8	0	2	6
32.9	3.35074	2.9	0	2	6
33	3.36921	3	0	2	6
33.1	3.38139	3.1	0	2	6
33.2	3.38564	3.2	0	2	6
33.3	3.39427	3.3	0	2	6
33.4	3.38193	3.4	0	2	6
33.5	3.37634	3.5	0	2	6
33.6	3.36052	3.6	0	2	6
33.7	3.3536	3.7	0	2	6
33.8	3.34716	3.8	0	2	6
33.9	3.34129	3.9	0	2	6
34	3.33149	4	0	2	6
34.1	3.31875	4.1	0	2	6
34.2	3.31856	4.2	0	2	6
34.3	3.30636	4.3	0	2	6
34.4	3.30023	4.4	0	2	6
34.5	3.28807	4.5	0	2	6
34.6	3.28198	4.6	0	2	6
34.7	3.25588	4.7	0	2	6
34.8	3.23986	4.8	0	2	6
34.9	3.20412	4.9	0	2	6
35	3.19041	5	0	2	6
35.1	3.16682	5.1	0	2	6
35.2	3.15693	5.2	0	2	6
35.3	3.14717	5.3	0	2	6
35.4	3.14334	5.4	0	2	6
35.5	3.14342	5.5	0	2	6
35.6	3.13346	5.6	0	2	6
35.7	3.12342	5.7	0	2	6
35.8	3.11342	5.8	0	2	6
35.9	3.10342	5.9	0	2	6
36	3.10955	6	1	2	6
36.1	3.08951	6.1	1	2	6
36.2	3.08951	6.2	1	2	6
36.3	3.07948	6.3	1	2	6
36.4	3.07951	6.4	1	2	6
36.5	3.05963	6.5	1	2	6
36.6	3.05971	6.6	1	2	6
36.7	3.04979	6.7	1	2	6
36.8	3.04979	6.8	1	2	6
36.9	3.03983	6.9	1	2	6
37	3.03592	7	1	2	6
37.1	3.02581	7.1	1	2	6
37.2	3.01573	7.2	1	2	6
37.3	3.02179	7.3	1	2	6
37.4	3.01175	7.4	1	2	6
37.5	3.00773	7.5	1	2	6
37.6	3.00769	7.6	1	2	6
37.7	2.99757	7.7	1	2	6
37.8	2.99749	7.8	1	2	6
37.9	2.9873	7.9	1	2	6
38	2.98332	8	1	2	6
38.1	2.98312	8.1	1	2	6
38.2	2.98297	8.2	1	2	6
38.3	2.98254	8.3	1	2	6
38.4	2.98238	8.4	1	2	6
38.5	2.99188	8.5	1	2	6
38.6	2.99172	8.6	1	2	6
38.7	2.9816	8.7	1	2	6
38.8	2.98817	8.8	1	2	6
38.9	2.97824	8.9	1	2	6
39	2.97438	9	1	2	6
39.1	2.97032	9.1	1	2	6
39.2	2.96626	9.2	1	2	6
39.3	2.95622	9.3	1	2	6
39.4	2.95622	9.4	1	2	6
39.5	2.94618	9.5	1	2	6
39.6	2.95224	9.6	1	2	6
39.7	2.95236	9.7	1	2	6
39.8	2.94849	9.8	1	2	6
39.9	2.94869	9.9	1	2	6
40	2.94482	10	1	2	6
